# Supplementary material for: Lipid-anchored proteasomes control membrane protein homeostasis
Source: Sci Adv. 2023 Nov 29;9(48):eadj4605. doi: 10.1126/sciadv.adj4605 (PMC10686573; doi:10.1126/sciadv.adj4605)
Supplement: Supplementary file 2 — Tables S1 to S4 [file sciadv.adj4605_tables_s1_to_s4.zip]

Archive with 4 entries (4 files):
- adj4605_Table_S1.xlsx
- adj4605_Table_S2.xlsx
- adj4605_Table_S3.xlsx
- adj4605_Table_S4.xlsx
