# Supplementary material for: Lipid-anchored proteasomes control membrane protein homeostasis
Source: Sci Adv. 2023 Nov 29;9(48):eadj4605. doi: 10.1126/sciadv.adj4605 (PMC10686573; doi:10.1126/sciadv.adj4605)
Supplement: Supplementary file 2 — Tables S1 to S4 [file sciadv.adj4605_tables_s1_to_s4.zip › adj4605_Table_S1.xlsx]

## Sheet: Overlaps
UniProt IDs	Protein IDs	Fasta headers	Intensity-1 GA	Intensity-1 WT	Adjusted intensity ratio-1	MS/MS count-1 G2A	MS/MS count-1 WT	MS/MS count-1	Intensity-2 GA	Intensity-2 WT	Adjusted intensity ratio-2	MS/MS count-2 G2A	MS/MS count-2 WT	MS/MS count-2
P62259	1433E	1433E_MOUSE 14-3-3 protein epsilon OS=Mus musculus OX=10090 GN=Ywhae PE=1 SV=1	0	0	#DIV/0!	2	0	2	1062400000	4.23679e+08	0.429803	12	15	27
P68254	1433T	1433T_MOUSE 14-3-3 protein theta OS=Mus musculus OX=10090 GN=Ywhaq PE=1 SV=1	170370000	7.05122e+07	0.41455	4	5	9	325680000	1.00842e+08	0.527141	8	8	16
P63101	1433Z	1433Z_MOUSE 14-3-3 protein zeta/delta OS=Mus musculus OX=10090 GN=Ywhaz PE=1 SV=1	11153000	8.10527e+06	0.158256	2	2	4	536880000	1.37101e+08	0.59316	6	5	11
Q6P1F6	2ABA	2ABA_MOUSE Serine/threonine-protein phosphatase 2A 55 kDa regulatory subunit B alpha isoform OS=Mus musculus OX=10090 GN=Ppp2r2a PE=1 SV=1	3752200	3.11155e+06	0.0933384	1	1	2	42631000	1.67511e+07	0.435819	3	4	7
Q9DCD0	6PGD	6PGD_MOUSE 6-phosphogluconate dehydrogenase, decarboxylating OS=Mus musculus OX=10090 GN=Pgd PE=1 SV=3	23045000	5.14724e+06	0.634847	3	1	4	75205000	1.38957e+07	0.68809	5	3	8
P05202	AATM	AATM_MOUSE Aspartate aminotransferase, mitochondrial OS=Mus musculus OX=10090 GN=Got2 PE=1 SV=1	4006500	0	1	1	0	1	242480000	3.27252e+07	0.762176	10	5	15
Q5SWU9	ACACA	ACACA_MOUSE Acetyl-CoA carboxylase 1 OS=Mus musculus OX=10090 GN=Acaca PE=1 SV=1	6.8683e+09	4.32321e+09	0.227412	145	139	284	3571700000	6.10806e+08	0.707923	62	48	110
E9Q4Z2	ACACB	ACACB_MOUSE Acetyl-CoA carboxylase 2 OS=Mus musculus OX=10090 GN=Acacb PE=1 SV=1	134060000	0	1	1	0	1	53681000	0	1	1	0	1
Q9JIX8	ACINU	ACINU_MOUSE Apoptotic chromatin condensation inducer in the nucleus OS=Mus musculus OX=10090 GN=Acin1 PE=1 SV=3	4003600	0	1	1	0	1	614820000	0	1	15	0	15
Q99KI0	ACON	ACON_MOUSE Aconitate hydratase, mitochondrial OS=Mus musculus OX=10090 GN=Aco2 PE=1 SV=1	5350900	4.81747e+06	0.0524598	1	1	2	159190000	5.46916e+07	0.488581	8	6	14
P62737	ACTA	ACTA_MOUSE Actin, aortic smooth muscle OS=Mus musculus OX=10090 GN=Acta2 PE=1 SV=1;sp	12230000	0	1	1	0	1	30446000	0	1	0	0	0
P60710	ACTB	ACTB_MOUSE Actin, cytoplasmic 1 OS=Mus musculus OX=10090 GN=Actb PE=1 SV=1	12347000	3.78702e+06	0.530555	1	1	2	346820000	2.97953e+07	0.841773	1	2	3
P68033	ACTC	ACTC_MOUSE Actin, alpha cardiac muscle 1 OS=Mus musculus OX=10090 GN=Actc1 PE=1 SV=1;sp	92197000	2.29612e+07	0.601224	7	5	12	2817200000	1.38718e+08	0.906142	11	2	13
P63260	ACTG	ACTG_MOUSE Actin, cytoplasmic 2 OS=Mus musculus OX=10090 GN=Actg1 PE=1 SV=1	1.0536e+09	4.82537e+08	0.371752	24	23	47	17817000000	1.89264e+09	0.807948	30	22	52
Q7TPR4	ACTN1	ACTN1_MOUSE Alpha-actinin-1 OS=Mus musculus OX=10090 GN=Actn1 PE=1 SV=1	56369000	1.81548e+07	0.512779	12	5	17	1509400000	2.097e+08	0.756035	23	14	37
P57780	ACTN4	ACTN4_MOUSE Alpha-actinin-4 OS=Mus musculus OX=10090 GN=Actn4 PE=1 SV=1	234570000	7.21334e+07	0.529621	28	17	45	2899300000	3.69752e+08	0.773786	39	25	64
P61164	ACTZ	ACTZ_MOUSE Alpha-centractin OS=Mus musculus OX=10090 GN=Actr1a PE=1 SV=1	8573100	2.69189e+06	0.522078	2	1	3	145430000	2.182e+07	0.739073	3	3	6
Q9JKV1	ADRM1	ADRM1_MOUSE Proteasomal ubiquitin receptor ADRM1 OS=Mus musculus OX=10090 GN=Adrm1 PE=1 SV=2	1.471e+09	1.96444e+09	-0.143633	17	21	38	15338000000	9.25413e+09	0.247391	17	23	40
P48962	ADT1	ADT1_MOUSE ADP/ATP translocase 1 OS=Mus musculus OX=10090 GN=Slc25a4 PE=1 SV=4;sp	9406300	7.53469e+06	0.110478	2	2	4	102260000	4.42163e+07	0.396267	3	3	6
Q8CJG0	AGO2	AGO2_MOUSE Protein argonaute-2 OS=Mus musculus OX=10090 GN=Ago2 PE=1 SV=3	41778000	9.32605e+06	0.635017	8	3	11	288430000	7.81877e+07	0.573465	14	11	25
Q8BK64	AHSA1	AHSA1_MOUSE Activator of 90 kDa heat shock protein ATPase homolog 1 OS=Mus musculus OX=10090 GN=Ahsa1 PE=1 SV=2	6069400	1.96554e+07	-0.528128	2	5	7	437670000	2.1868e+08	0.333649	5	8	13
Q9Z0X1	AIFM1	AIFM1_MOUSE Apoptosis-inducing factor 1, mitochondrial OS=Mus musculus OX=10090 GN=Aifm1 PE=1 SV=1	3678900	3.84488e+06	-0.0220611	1	2	3	72903000	4.84856e+07	0.20115	4	5	9
Q9WTQ5	AKA12	AKA12_MOUSE A-kinase anchor protein 12 OS=Mus musculus OX=10090 GN=Akap12 PE=1 SV=1	21237000	0	1	7	0	7	247740000	0	1	14	0	14
Q9DBR0	AKAP8	AKAP8_MOUSE A-kinase anchor protein 8 OS=Mus musculus OX=10090 GN=Akap8 PE=1 SV=1	26692000	1.59953e+07	0.250581	3	4	7	185280000	1.82146e+07	0.820982	4	2	6
P47738	ALDH2	ALDH2_MOUSE Aldehyde dehydrogenase, mitochondrial OS=Mus musculus OX=10090 GN=Aldh2 PE=1 SV=1	7142700	3.91111e+06	0.29235	0	1	1	165070000	3.84937e+07	0.621802	6	5	11
P05064	ALDOA	ALDOA_MOUSE Fructose-bisphosphate aldolase A OS=Mus musculus OX=10090 GN=Aldoa PE=1 SV=2	106230000	1.47365e+08	-0.162207	10	17	27	1636500000	3.61114e+08	0.638454	24	13	37
Q9EST5	AN32B	AN32B_MOUSE Acidic leucine-rich nuclear phosphoprotein 32 family member B OS=Mus musculus OX=10090 GN=Anp32b PE=1 SV=1	13560000	7.23815e+06	0.303962	3	2	5	148760000	3.9384e+07	0.581342	1	4	5
P10107	ANXA1	ANXA1_MOUSE Annexin A1 OS=Mus musculus OX=10090 GN=Anxa1 PE=1 SV=2	8840700	0	1	2	0	2	401830000	2.05045e+08	0.324259	4	9	13
P07356	ANXA2	ANXA2_MOUSE Annexin A2 OS=Mus musculus OX=10090 GN=Anxa2 PE=1 SV=2	454410000	2.20398e+07	0.907483	14	9	23	3189800000	1.69837e+09	0.305111	17	24	41
Q64364	ARF	ARF_MOUSE Tumor suppressor ARF OS=Mus musculus OX=10090 GN=Cdkn2a PE=1 SV=1	0	1.01418e+07	-1	0	2	2	28440000	0	1	2	0	2
Q03265	ATPA	ATPA_MOUSE ATP synthase subunit alpha, mitochondrial OS=Mus musculus OX=10090 GN=Atp5f1a PE=1 SV=1	355690000	7.26757e+07	0.660684	11	10	21	147090000	2.34186e+07	0.725309	6	4	10
P56480	ATPB	ATPB_MOUSE ATP synthase subunit beta, mitochondrial OS=Mus musculus OX=10090 GN=Atp5f1b PE=1 SV=2	424650000	2.06027e+08	0.346648	18	19	37	482880000	1.74441e+08	0.469237	11	13	24
Q9D3D9	ATPD	ATPD_MOUSE ATP synthase subunit delta, mitochondrial OS=Mus musculus OX=10090 GN=Atp5f1d PE=1 SV=1	35955000	1.16938e+07	0.509168	2	2	4	33752000	1.14192e+07	0.494405	1	1	2
Q7TQH0	ATX2L	ATX2L_MOUSE Ataxin-2-like protein OS=Mus musculus OX=10090 GN=Atxn2l PE=1 SV=1	12177000	0	1	2	0	2	289630000	0	1	8	0	8
Q91XV3	BASP1	BASP1_MOUSE Brain acid soluble protein 1 OS=Mus musculus OX=10090 GN=Basp1 PE=1 SV=3	5643800	8.39431e+06	-0.195932	1	3	4	114710000	3.88057e+06	0.934555	5	1	6
Q9CZP5	BCS1	BCS1_MOUSE Mitochondrial chaperone BCS1 OS=Mus musculus OX=10090 GN=Bcs1l PE=1 SV=1	3262100	1.73292e+06	0.306141	0	1	1	85830000	1.96933e+07	0.62675	0	1	1
P20029	BIP	BIP_MOUSE Endoplasmic reticulum chaperone BiP OS=Mus musculus OX=10090 GN=Hspa5 PE=1 SV=3	5259500000	2.71318e+09	0.319381	58	59	117	31232000000	8.47296e+09	0.573204	44	44	88
Q8R016	BLMH	BLMH_MOUSE Bleomycin hydrolase OS=Mus musculus OX=10090 GN=Blmh PE=1 SV=1	13755000	0	1	3	0	3	37369000	0	1	1	0	1
Q3TMW1	C102A	C102A_MOUSE Coiled-coil domain-containing protein 102A OS=Mus musculus OX=10090 GN=Ccdc102a PE=1 SV=2	6346700	6.72756e+06	-0.0291308	2	2	4	124630000	2.82539e+07	0.630387	6	4	10
Q9D0N7	CAF1B	CAF1B_MOUSE Chromatin assembly factor 1 subunit B OS=Mus musculus OX=10090 GN=Chaf1b PE=1 SV=1	65412000	2.8048e+07	0.399787	7	6	13	75471000	1.98299e+06	0.948796	5	1	6
P0DP28	CALM3	CALM3_MOUSE Calmodulin-3 OS=Mus musculus OX=10090 GN=Calm3 PE=1 SV=1;sp	32816000	1.55488e+07	0.35702	3	3	6	1103800000	3.53446e+08	0.514913	4	7	11
P14211	CALR	CALR_MOUSE Calreticulin OS=Mus musculus OX=10090 GN=Calr PE=1 SV=1	61288000	4.40248e+07	0.163923	8	8	16	736030000	3.64311e+08	0.337821	10	12	22
P35564	CALX	CALX_MOUSE Calnexin OS=Mus musculus OX=10090 GN=Canx PE=1 SV=1	12161000	9.81586e+06	0.106709	2	3	5	107450000	3.49152e+06	0.937057	5	1	6
P40124	CAP1	CAP1_MOUSE Adenylyl cyclase-associated protein 1 OS=Mus musculus OX=10090 GN=Cap1 PE=1 SV=4	17837000	1.54178e+07	0.0727461	3	3	6	161790000	3.36752e+07	0.655436	10	5	15
Q60865	CAPR1	CAPR1_MOUSE Caprin-1 OS=Mus musculus OX=10090 GN=Caprin1 PE=1 SV=2	11680000	1.37459e+07	-0.0812518	1	3	4	170280000	4.03706e+07	0.616705	4	3	7
P47757	CAPZB	CAPZB_MOUSE F-actin-capping protein subunit beta OS=Mus musculus OX=10090 GN=Capzb PE=1 SV=3	11640000	2.51212e+06	0.644983	2	1	3	253920000	1.90849e+07	0.860186	9	3	12
P24270	CATA	CATA_MOUSE Catalase OS=Mus musculus OX=10090 GN=Cat PE=1 SV=4	31634000	0	1	2	0	2	43844000	8.33529e+06	0.680513	3	1	4
P49817	CAV1	CAV1_MOUSE Caveolin-1 OS=Mus musculus OX=10090 GN=Cav1 PE=1 SV=1	23281000	0	1	1	0	1	173070000	1.65712e+07	0.825237	3	2	5
O54724	CAVN1	CAVN1_MOUSE Caveolae-associated protein 1 OS=Mus musculus OX=10090 GN=Cavin1 PE=1 SV=1	261900000	1.00409e+08	0.445729	14	13	27	770060000	8.41331e+07	0.803012	10	10	20
Q63918	CAVN2	CAVN2_MOUSE Caveolae-associated protein 2 OS=Mus musculus OX=10090 GN=Cavin2 PE=1 SV=3	39849000	9.99356e+06	0.598995	5	4	9	1011100000	4.7834e+07	0.909656	11	5	16
P83917	CBX1	CBX1_MOUSE Chromobox protein homolog 1 OS=Mus musculus OX=10090 GN=Cbx1 PE=1 SV=1	5173700	0	1	2	0	2	325680000	5.08648e+06	0.969244	5	1	6
P23198	CBX3	CBX3_MOUSE Chromobox protein homolog 3 OS=Mus musculus OX=10090 GN=Cbx3 PE=1 SV=2	92626000	3.20726e+06	0.933066	4	1	5	3199100000	1.3242e+08	0.920505	10	3	13
P24788	CD11B	CD11B_MOUSE Cyclin-dependent kinase 11B OS=Mus musculus OX=10090 GN=Cdk11b PE=1 SV=2	55332000	0	1	5	0	5	110410000	0	1	7	0	7
Q64433	CH10	CH10_MOUSE 10 kDa heat shock protein, mitochondrial OS=Mus musculus OX=10090 GN=Hspe1 PE=1 SV=2	11899000	3.17795e+06	0.578436	2	1	3	192790000	2.04607e+07	0.808107	2	1	3
Q8BMK4	CKAP4	CKAP4_MOUSE Cytoskeleton-associated protein 4 OS=Mus musculus OX=10090 GN=Ckap4 PE=1 SV=2	1.8981e+09	6.49391e+08	0.490172	40	33	73	248410000	3.18834e+06	0.974655	9	1	10
Q68FD5	CLH1	CLH1_MOUSE Clathrin heavy chain 1 OS=Mus musculus OX=10090 GN=Cltc PE=1 SV=3	94138000	8.99951e+07	0.0224995	17	22	39	682160000	1.03514e+08	0.736496	29	15	44
Q08093	CNN2	CNN2_MOUSE Calponin-2 OS=Mus musculus OX=10090 GN=Cnn2 PE=1 SV=1	8186800	0	1	1	0	1	309130000	1.20555e+08	0.438868	3	5	8
P11087	CO1A1	CO1A1_MOUSE Collagen alpha-1(I) chain OS=Mus musculus OX=10090 GN=Col1a1 PE=1 SV=4	654190000	5.07339e+06	0.984609	36	3	39	9071500000	1.48181e+08	0.967855	55	17	72
Q01149	CO1A2	CO1A2_MOUSE Collagen alpha-2(I) chain OS=Mus musculus OX=10090 GN=Col1a2 PE=1 SV=2	67470000	0	1	8	0	8	4469500000	1.80957e+07	0.991935	47	4	51
O88207	CO5A1	CO5A1_MOUSE Collagen alpha-1(V) chain OS=Mus musculus OX=10090 GN=Col5a1 PE=1 SV=2	33789000	0	1	4	0	4	427550000	0	1	11	0	11
Q00780	CO8A1	CO8A1_MOUSE Collagen alpha-1(VIII) chain OS=Mus musculus OX=10090 GN=Col8a1 PE=1 SV=3	0	1.39069e+07	-1	0	3	3	334300000	1.51715e+08	0.375678	6	4	10
Q60847	COCA1	COCA1_MOUSE Collagen alpha-1(XII) chain OS=Mus musculus OX=10090 GN=Col12a1 PE=2 SV=3	197870000	5.07213e+06	0.950014	29	1	30	68915000	0	1	9	0	9
P18760	COF1	COF1_MOUSE Cofilin-1 OS=Mus musculus OX=10090 GN=Cfl1 PE=1 SV=3	65085000	3.75696e+07	0.268039	7	6	13	1287400000	3.78482e+08	0.545608	4	8	12
Q8CIE6	COPA	COPA_MOUSE Coatomer subunit alpha OS=Mus musculus OX=10090 GN=Copa PE=1 SV=2	6562400	4.73739e+06	0.161508	1	2	3	54166000	6.03056e+06	0.799638	5	2	7
Q5XJY5	COPD	COPD_MOUSE Coatomer subunit delta OS=Mus musculus OX=10090 GN=Arcn1 PE=1 SV=2	5408000	0	1	1	0	1	46449000	0	1	3	0	3
Q9WUM4	COR1C	COR1C_MOUSE Coronin-1C OS=Mus musculus OX=10090 GN=Coro1c PE=1 SV=2	10770000	3.69829e+06	0.488774	1	1	2	1096300000	5.64099e+07	0.902126	9	5	14
P00405	COX2	COX2_MOUSE Cytochrome c oxidase subunit 2 OS=Mus musculus OX=10090 GN=Mtco2 PE=1 SV=1	3150000	4.06665e+06	-0.127019	1	2	3	14007000	2.59038e+06	0.687857	2	1	3
P59108	CPNE2	CPNE2_MOUSE Copine-2 OS=Mus musculus OX=10090 GN=Cpne2 PE=1 SV=1	15226000	0	1	2	0	2	112150000	2.50472e+07	0.634873	3	3	6
P97315	CSRP1	CSRP1_MOUSE Cysteine and glycine-rich protein 1 OS=Mus musculus OX=10090 GN=Csrp1 PE=1 SV=3	20603000	2.04388e+06	0.8195	5	1	6	165640000	2.75982e+07	0.714361	4	4	8
Q9JII5	DAZP1	DAZP1_MOUSE DAZ-associated protein 1 OS=Mus musculus OX=10090 GN=Dazap1 PE=1 SV=2	12453000	4.11627e+06	0.503144	1	1	2	34565000	1.94929e+06	0.893232	2	1	3
O88487	DC1I2	DC1I2_MOUSE Cytoplasmic dynein 1 intermediate chain 2 OS=Mus musculus OX=10090 GN=Dync1i2 PE=1 SV=1	14068000	0	1	3	0	3	6803400	0	1	1	0	1
Q3U1J4	DDB1	DDB1_MOUSE DNA damage-binding protein 1 OS=Mus musculus OX=10090 GN=Ddb1 PE=1 SV=2	68810000	4.74939e+07	0.183279	10	11	21	692580000	1.11999e+08	0.721596	20	15	35
Q501J6	DDX17	DDX17_MOUSE Probable ATP-dependent RNA helicase DDX17 OS=Mus musculus OX=10090 GN=Ddx17 PE=1 SV=1	15184000	0	1	3	0	3	421510000	6.57819e+07	0.73001	10	7	17
Q9JIK5	DDX21	DDX21_MOUSE Nucleolar RNA helicase 2 OS=Mus musculus OX=10090 GN=Ddx21 PE=1 SV=3	47435000	6.48756e+06	0.759375	6	3	9	340660000	0	1	12	0	12
Q62167	DDX3X	DDX3X_MOUSE ATP-dependent RNA helicase DDX3X OS=Mus musculus OX=10090 GN=Ddx3x PE=1 SV=3;sp	109200000	2.80658e+07	0.591073	8	5	13	2957500000	4.83357e+08	0.719048	27	18	45
Q62095	DDX3Y	DDX3Y_MOUSE ATP-dependent RNA helicase DDX3Y OS=Mus musculus OX=10090 GN=Ddx3y PE=1 SV=2	6038100	2.97176e+06	0.340332	1	1	2	118470000	1.76751e+07	0.740349	3	3	6
Q61656	DDX5	DDX5_MOUSE Probable ATP-dependent RNA helicase DDX5 OS=Mus musculus OX=10090 GN=Ddx5 PE=1 SV=2	130790000	3.76446e+07	0.553006	10	9	19	836810000	6.86424e+07	0.84838	17	10	27
E9Q557	DESP	DESP_MOUSE Desmoplakin OS=Mus musculus OX=10090 GN=Dsp PE=1 SV=1	498940000	5.95563e+06	0.976408	24	3	27	333490000	2.38657e+08	0.165748	13	21	34
Q9R0P5	DEST	DEST_MOUSE Destrin OS=Mus musculus OX=10090 GN=Dstn PE=1 SV=3	5936100	0	1	2	1	3	208460000	1.3397e+07	0.879228	4	3	7
P26443	DHE3	DHE3_MOUSE Glutamate dehydrogenase 1, mitochondrial OS=Mus musculus OX=10090 GN=Glud1 PE=1 SV=1	0	7.12045e+06	-1	0	2	2	175940000	3.41728e+07	0.674719	7	7	14
O35286	DHX15	DHX15_MOUSE Pre-mRNA-splicing factor ATP-dependent RNA helicase DHX15 OS=Mus musculus OX=10090 GN=Dhx15 PE=1 SV=2	3853600	0	1	1	0	1	76213000	0	1	4	0	4
O70133	DHX9	DHX9_MOUSE ATP-dependent RNA helicase A OS=Mus musculus OX=10090 GN=Dhx9 PE=1 SV=2	122770000	5.71707e+06	0.911009	18	2	20	4284700000	1.95102e+07	0.990934	42	5	47
Q99KV1	DJB11	DJB11_MOUSE DnaJ homolog subfamily B member 11 OS=Mus musculus OX=10090 GN=Dnajb11 PE=1 SV=1	28539000	2.14352e+07	0.142149	5	5	10	212480000	9.57842e+07	0.378558	5	7	12
Q9QYJ0	DNJA2	DNJA2_MOUSE DnaJ homolog subfamily A member 2 OS=Mus musculus OX=10090 GN=Dnaja2 PE=1 SV=1	0	3.87961e+06	-1	0	1	1	78577000	1.4475e+07	0.688884	5	3	8
O54946	DNJB6	DNJB6_MOUSE DnaJ homolog subfamily B member 6 OS=Mus musculus OX=10090 GN=Dnajb6 PE=1 SV=4	38166000	0	1	3	0	3	84973000	2.93645e+07	0.486354	4	2	6
O08553	DPYL2	DPYL2_MOUSE Dihydropyrimidinase-related protein 2 OS=Mus musculus OX=10090 GN=Dpysl2 PE=1 SV=2	43774000	2.19948e+07	0.331147	6	8	14	498620000	9.10779e+07	0.691103	14	11	25
Q62188	DPYL3	DPYL3_MOUSE Dihydropyrimidinase-related protein 3 OS=Mus musculus OX=10090 GN=Dpysl3 PE=1 SV=1	9702400	0	1	2	0	2	19502000	7.0218e+06	0.470529	1	0	1
Q9Z1N5	DX39B	DX39B_MOUSE Spliceosome RNA helicase Ddx39b OS=Mus musculus OX=10090 GN=Ddx39b PE=1 SV=1	8472700	0	1	2	0	2	1245600000	4.68504e+07	0.927501	15	6	21
Q9WV92	E41L3	E41L3_MOUSE Band 4.1-like protein 3 OS=Mus musculus OX=10090 GN=Epb41l3 PE=1 SV=1	17830000	1.29047e+07	0.160251	3	4	7	382620000	1.76985e+07	0.911578	13	5	18
Q6PDI5	ECM29	ECM29_MOUSE Proteasome adapter and scaffold protein ECM29 OS=Mus musculus OX=10090 GN=Ecpas PE=1 SV=3	0	2.43695e+07	-1	0	9	9	0	4.47568e+07	-1	0	8	8
P10126	EF1A1	EF1A1_MOUSE Elongation factor 1-alpha 1 OS=Mus musculus OX=10090 GN=Eef1a1 PE=1 SV=3	378600000	2.8048e+08	0.148875	14	13	27	5645900000	9.87824e+08	0.702181	15	13	28
O70251	EF1B	EF1B_MOUSE Elongation factor 1-beta OS=Mus musculus OX=10090 GN=Eef1b PE=1 SV=5	0	2.61966e+06	-1	0	0	0	273510000	6.41247e+07	0.620153	3	3	6
P57776	EF1D	EF1D_MOUSE Elongation factor 1-delta OS=Mus musculus OX=10090 GN=Eef1d PE=1 SV=3	29238000	8.65335e+06	0.543255	5	4	9	195530000	7.69078e+07	0.43541	4	7	11
Q9D8N0	EF1G	EF1G_MOUSE Elongation factor 1-gamma OS=Mus musculus OX=10090 GN=Eef1g PE=1 SV=3	22446000	1.88702e+07	0.0865477	5	8	13	167650000	4.41092e+07	0.583402	4	5	9
P58252	EF2	EF2_MOUSE Elongation factor 2 OS=Mus musculus OX=10090 GN=Eef2 PE=1 SV=2	153020000	9.02893e+07	0.257823	14	19	33	2320400000	5.6823e+08	0.606575	32	23	55
P23116	EIF3A	EIF3A_MOUSE Eukaryotic translation initiation factor 3 subunit A OS=Mus musculus OX=10090 GN=Eif3a PE=1 SV=5	370610000	6.8891e+07	0.686503	13	8	21	725190000	1.04488e+08	0.748124	19	16	35
Q8JZQ9	EIF3B	EIF3B_MOUSE Eukaryotic translation initiation factor 3 subunit B OS=Mus musculus OX=10090 GN=Eif3b PE=1 SV=1	167530000	5.42497e+07	0.510778	19	15	34	593310000	9.9945e+07	0.711665	20	12	32
Q8R1B4	EIF3C	EIF3C_MOUSE Eukaryotic translation initiation factor 3 subunit C OS=Mus musculus OX=10090 GN=Eif3c PE=1 SV=1	41934000	2.88228e+07	0.1853	9	10	19	474700000	4.1191e+07	0.840311	12	8	20
O70194	EIF3D	EIF3D_MOUSE Eukaryotic translation initiation factor 3 subunit D OS=Mus musculus OX=10090 GN=Eif3d PE=1 SV=2	13494000	1.10188e+07	0.100978	4	3	7	367850000	3.19007e+07	0.840397	9	2	11
Q9DCH4	EIF3F	EIF3F_MOUSE Eukaryotic translation initiation factor 3 subunit F OS=Mus musculus OX=10090 GN=Eif3f PE=1 SV=2	3946800	6.22448e+06	-0.223933	1	2	3	165430000	3.49621e+07	0.651063	6	5	11
Q9Z1D1	EIF3G	EIF3G_MOUSE Eukaryotic translation initiation factor 3 subunit G OS=Mus musculus OX=10090 GN=Eif3g PE=1 SV=2	20315000	2.7823e+06	0.75908	4	1	5	174090000	2.42941e+07	0.755081	5	2	7
Q91WK2	EIF3H	EIF3H_MOUSE Eukaryotic translation initiation factor 3 subunit H OS=Mus musculus OX=10090 GN=Eif3h PE=1 SV=1	16349000	2.67983e+06	0.71834	3	1	4	231840000	4.3146e+07	0.686195	6	4	10
Q9QZD9	EIF3I	EIF3I_MOUSE Eukaryotic translation initiation factor 3 subunit I OS=Mus musculus OX=10090 GN=Eif3i PE=1 SV=1	101100000	4.69972e+07	0.36532	8	6	14	397360000	8.15173e+07	0.659548	12	7	19
P70372	ELAV1	ELAV1_MOUSE ELAV-like protein 1 OS=Mus musculus OX=10090 GN=Elavl1 PE=1 SV=2	9091500	0	1	2	0	2	1085200000	2.33671e+07	0.957843	13	3	16
P83940	ELOC	ELOC_MOUSE Elongin-C OS=Mus musculus OX=10090 GN=Eloc PE=1 SV=1	3499900	2.46827e+06	0.172855	1	1	2	224560000	6.35281e+07	0.558967	4	3	7
P17182	ENOA	ENOA_MOUSE Alpha-enolase OS=Mus musculus OX=10090 GN=Eno1 PE=1 SV=3	94603000	6.56775e+07	0.180468	10	8	18	1566600000	2.85191e+09	-0.290892	13	12	25
P08113	ENPL	ENPL_MOUSE Endoplasmin OS=Mus musculus OX=10090 GN=Hsp90b1 PE=1 SV=2	94140000	5.99256e+07	0.222077	16	15	31	2141700000	3.91683e+08	0.690783	27	16	43
P84089	ERH	ERH_MOUSE Enhancer of rudimentary homolog OS=Mus musculus OX=10090 GN=Erh PE=1 SV=1	16079000	2.56427e+06	0.724912	3	1	4	1724700000	0	1	6	0	6
Q3V1V3	ESF1	ESF1_MOUSE ESF1 homolog OS=Mus musculus OX=10090 GN=Esf1 PE=1 SV=1	4303900	0	1	1	0	1	14583000	0	1	2	0	2
Q9R0P3	ESTD	ESTD_MOUSE S-formylglutathione hydrolase OS=Mus musculus OX=10090 GN=Esd PE=1 SV=1	10512000	1.0428e+07	0.00401223	2	2	4	43388000	2.14845e+07	0.337639	2	1	3
Q6A0A9	F120A	F120A_MOUSE Constitutive coactivator of PPAR-gamma-like protein 1 OS=Mus musculus OX=10090 GN=FAM120A PE=1 SV=2	9982300	3.08968e+06	0.527282	1	1	2	234270000	0	1	13	0	13
P19096	FAS	FAS_MOUSE Fatty acid synthase OS=Mus musculus OX=10090 GN=Fasn PE=1 SV=2	75540000	4.64958e+07	0.237997	15	17	32	605110000	7.6709e+07	0.774987	30	16	46
P35550	FBRL	FBRL_MOUSE rRNA 2-O-methyltransferase fibrillarin OS=Mus musculus OX=10090 GN=Fbl PE=1 SV=2;sp	103950000	2.161e+07	0.655782	8	6	14	109310000	0	1	6	0	6
G3X9C2	FBX50	FBX50_MOUSE F-box only protein 50 OS=Mus musculus OX=10090 GN=Nccrp1 PE=1 SV=2	57870000	2.64839e+06	0.912477	4	1	5	20742000	1.23874e+07	0.252179	2	2	4
Q6P6L0	FIL1L	FIL1L_MOUSE Filamin A-interacting protein 1-like OS=Mus musculus OX=10090 GN=Filip1l PE=1 SV=2	90649000	4.18989e+07	0.367793	10	9	19	47523000	2.21132e+07	0.364893	5	3	8
P11276	FINC	FINC_MOUSE Fibronectin OS=Mus musculus OX=10090 GN=Fn1 PE=1 SV=4	13377000	9.2747e+06	0.181103	3	4	7	5379400000	5.39726e+08	0.817633	52	34	86
Q8BTM8	FLNA	FLNA_MOUSE Filamin-A OS=Mus musculus OX=10090 GN=Flna PE=1 SV=5	4679900000	1.63888e+09	0.481267	121	104	225	6630800000	8.94054e+08	0.762373	73	50	123
Q80X90	FLNB	FLNB_MOUSE Filamin-B OS=Mus musculus OX=10090 GN=Flnb PE=1 SV=3	1.6779e+09	6.92776e+08	0.415546	111	82	193	3078600000	6.27531e+08	0.661355	67	61	128
Q8VHX6	FLNC	FLNC_MOUSE Filamin-C OS=Mus musculus OX=10090 GN=Flnc PE=1 SV=3	190520000	1.08561e+08	0.274038	26	26	52	551280000	1.43138e+08	0.587746	26	22	48
P50608	FMOD	FMOD_MOUSE Fibromodulin OS=Mus musculus OX=10090 GN=Fmod PE=2 SV=1	7703100	0	1	2	0	2	43770000	0	1	3	0	3
Q61553	FSCN1	FSCN1_MOUSE Fascin OS=Mus musculus OX=10090 GN=Fscn1 PE=1 SV=4	43823000	1.66363e+07	0.449669	6	6	12	356130000	1.1594e+08	0.5088	7	9	16
Q3U0V1	FUBP2	FUBP2_MOUSE Far upstream element-binding protein 2 OS=Mus musculus OX=10090 GN=Khsrp PE=1 SV=2	15581000	6.80891e+06	0.391788	4	3	7	196650000	4.48674e+07	0.628454	8	6	14
P56959	FUS	FUS_MOUSE RNA-binding protein FUS OS=Mus musculus OX=10090 GN=Fus PE=1 SV=1	13417000	5.58363e+06	0.412269	2	2	4	148410000	7.86823e+07	0.307046	5	4	9
P97855	G3BP1	G3BP1_MOUSE Ras GTPase-activating protein-binding protein 1 OS=Mus musculus OX=10090 GN=G3bp1 PE=1 SV=1	24725000	8.32104e+06	0.496397	4	4	8	463480000	7.56739e+07	0.719287	10	6	16
P97379	G3BP2	G3BP2_MOUSE Ras GTPase-activating protein-binding protein 2 OS=Mus musculus OX=10090 GN=G3bp2 PE=1 SV=2	12607000	3.18828e+06	0.5963	2	1	3	555280000	3.66127e+07	0.876286	10	4	14
P16858	G3P	G3P_MOUSE Glyceraldehyde-3-phosphate dehydrogenase OS=Mus musculus OX=10090 GN=Gapdh PE=1 SV=2	188440000	1.10366e+08	0.261285	10	7	17	618010000	1.75797e+08	0.557078	11	5	16
Q9CYL5	GAPR1	GAPR1_MOUSE Golgi-associated plant pathogenesis-related protein 1 OS=Mus musculus OX=10090 GN=Glipr2 PE=1 SV=3	18493000	3.00182e+06	0.720694	2	1	3	219790000	3.15275e+07	0.749102	2	4	6
Q99PT1	GDIR1	GDIR1_MOUSE Rho GDP-dissociation inhibitor 1 OS=Mus musculus OX=10090 GN=Arhgdia PE=1 SV=3	10440000	2.15194e+06	0.658203	3	1	4	397530000	5.538e+07	0.755448	5	1	6
P13020	GELS	GELS_MOUSE Gelsolin OS=Mus musculus OX=10090 GN=Gsn PE=1 SV=3	75958000	2.89457e+07	0.448148	12	10	22	2427400000	2.34084e+08	0.824095	18	11	29
Q9D7X8	GGCT	GGCT_MOUSE Gamma-glutamylcyclotransferase OS=Mus musculus OX=10090 GN=Ggct PE=1 SV=1	25549000	0	1	2	0	2	61149000	0	1	0	0	0
P08752	GNAI2	GNAI2_MOUSE Guanine nucleotide-binding protein G(i) subunit alpha-2 OS=Mus musculus OX=10090 GN=Gnai2 PE=1 SV=5	9433900	1.85927e+06	0.670727	1	1	2	233970000	1.07237e+07	0.91235	6	2	8
P38647	GRP75	GRP75_MOUSE Stress-70 protein, mitochondrial OS=Mus musculus OX=10090 GN=Hspa9 PE=1 SV=3	342060000	3.02732e+08	0.0609938	23	31	54	9376100000	2.31529e+09	0.603932	38	35	73
Q9EST1	GSDMA	GSDMA_MOUSE Gasdermin-A OS=Mus musculus OX=10090 GN=Gsdma PE=2 SV=1;sp	56961000	0	1	5	0	5	9626000	2.22101e+07	-0.395278	1	2	3
P43275	H11	H11_MOUSE Histone H1.1 OS=Mus musculus OX=10090 GN=H1-1 PE=1 SV=2	12147000	9.47144e+06	0.123763	3	1	4	31482000	3.62563e+06	0.793457	1	1	2
P15864	H12	H12_MOUSE Histone H1.2 OS=Mus musculus OX=10090 GN=H1-2 PE=1 SV=2	259250000	9.50836e+07	0.46331	8	6	14	0	7.76778e+06	-1	0	1	1
P43274	H14	H14_MOUSE Histone H1.4 OS=Mus musculus OX=10090 GN=H1-4 PE=1 SV=2	7742300	1.53861e+07	-0.330494	2	3	5	90633000	1.12983e+07	0.778315	2	1	3
P43276	H15	H15_MOUSE Histone H1.5 OS=Mus musculus OX=10090 GN=H1-5 PE=1 SV=2	19099000	9.3474e+06	0.342806	2	1	3	64690000	5.50383e+06	0.843182	1	1	2
Q8CGP6	H2A1H	H2A1H_MOUSE Histone H2A type 1-H OS=Mus musculus OX=10090 GN=H2ac12 PE=1 SV=3;sp	55422000	0	1	2	0	2	1065200000	7.79327e+07	0.863651	4	2	6
Q8CGP2	H2B1P	H2B1P_MOUSE Histone H2B type 1-P OS=Mus musculus OX=10090 GN=Hist1h2bp PE=1 SV=3;sp	431270000	1.00484e+08	0.622067	8	6	14	1338100000	5.92501e+07	0.915197	7	3	10
P62806	H4	H4_MOUSE Histone H4 OS=Mus musculus OX=10090 GN=H4c1 PE=1 SV=2	451140000	3.45223e+07	0.857834	5	4	9	1288500000	2.59839e+07	0.960465	7	1	8
P01899	HA11	HA11_MOUSE H-2 class I histocompatibility antigen, D-B alpha chain OS=Mus musculus OX=10090 GN=H2-D1 PE=1 SV=2;sp	0	6.59314e+06	-1	1	2	3	41783000	1.29647e+07	0.526385	4	2	6
O09106	HDAC1	HDAC1_MOUSE Histone deacetylase 1 OS=Mus musculus OX=10090 GN=Hdac1 PE=1 SV=1	4171700	1.81779e+06	0.393008	1	2	3	37258000	0	1	1	0	1
P52927	HMGA2	HMGA2_MOUSE High mobility group protein HMGI-C OS=Mus musculus OX=10090 GN=Hmga2 PE=1 SV=1	12323000	7.73604e+06	0.228673	1	2	3	256860000	0	1	6	0	6
P63158	HMGB1	HMGB1_MOUSE High mobility group protein B1 OS=Mus musculus OX=10090 GN=Hmgb1 PE=1 SV=2	6991200	7.23065e+06	-0.0168365	1	2	3	197250000	5.98569e+07	0.534382	2	5	7
Q9Z130	HNRDL	HNRDL_MOUSE Heterogeneous nuclear ribonucleoprotein D-like OS=Mus musculus OX=10090 GN=Hnrnpdl PE=1 SV=1	10053000	0	1	2	0	2	780780000	2.59308e+07	0.935712	9	1	10
O35737	HNRH1	HNRH1_MOUSE Heterogeneous nuclear ribonucleoprotein H OS=Mus musculus OX=10090 GN=Hnrnph1 PE=1 SV=3	394470000	1.23267e+08	0.523825	15	11	26	2508300000	2.23111e+08	0.836633	14	10	24
P70333	HNRH2	HNRH2_MOUSE Heterogeneous nuclear ribonucleoprotein H2 OS=Mus musculus OX=10090 GN=Hnrnph2 PE=1 SV=1	30209000	6.06987e+06	0.665377	5	1	6	127290000	1.34047e+07	0.80945	3	2	5
Q00PI9	HNRL2	HNRL2_MOUSE Heterogeneous nuclear ribonucleoprotein U-like protein 2 OS=Mus musculus OX=10090 GN=Hnrnpul2 PE=1 SV=2	20874000	5.76086e+06	0.567419	3	2	5	277460000	0	1	11	0	11
Q9Z204	HNRPC	HNRPC_MOUSE Heterogeneous nuclear ribonucleoproteins C1/C2 OS=Mus musculus OX=10090 GN=Hnrnpc PE=1 SV=1	96770000	1.26382e+07	0.768972	6	3	9	3090300000	1.46504e+07	0.990563	13	2	15
Q60668	HNRPD	HNRPD_MOUSE Heterogeneous nuclear ribonucleoprotein D0 OS=Mus musculus OX=10090 GN=Hnrnpd PE=1 SV=2	121570000	5.30278e+07	0.392572	10	6	16	1769900000	1.02948e+08	0.890062	6	2	8
Q9Z2X1	HNRPF	HNRPF_MOUSE Heterogeneous nuclear ribonucleoprotein F OS=Mus musculus OX=10090 GN=Hnrnpf PE=1 SV=3	47180000	2.92982e+07	0.233816	7	4	11	2458100000	2.12984e+08	0.840526	18	7	25
P61979	HNRPK	HNRPK_MOUSE Heterogeneous nuclear ribonucleoprotein K OS=Mus musculus OX=10090 GN=Hnrnpk PE=1 SV=1	91046000	1.87369e+07	0.658655	9	5	14	2882200000	2.87643e+08	0.818513	22	12	34
Q8R081	HNRPL	HNRPL_MOUSE Heterogeneous nuclear ribonucleoprotein L OS=Mus musculus OX=10090 GN=Hnrnpl PE=1 SV=2	43874000	0	1	8	0	8	1546500000	0	1	14	0	14
Q9D0E1	HNRPM	HNRPM_MOUSE Heterogeneous nuclear ribonucleoprotein M OS=Mus musculus OX=10090 GN=Hnrnpm PE=1 SV=3	693590000	2.0721e+08	0.539943	29	21	50	1873800000	4.90746e+07	0.948957	20	5	25
Q7TMK9	HNRPQ	HNRPQ_MOUSE Heterogeneous nuclear ribonucleoprotein Q OS=Mus musculus OX=10090 GN=Syncrip PE=1 SV=2	117240000	3.33326e+07	0.557255	11	9	20	2537000000	1.28871e+08	0.903318	19	9	28
Q8VEK3	HNRPU	HNRPU_MOUSE Heterogeneous nuclear ribonucleoprotein U OS=Mus musculus OX=10090 GN=Hnrnpu PE=1 SV=1	243200000	8.35566e+07	0.48857	13	10	23	1891500000	4.43524e+06	0.995321	15	1	16
Q61699	HS105	HS105_MOUSE Heat shock protein 105 kDa OS=Mus musculus OX=10090 GN=Hsph1 PE=1 SV=2	0	2.39235e+06	-1	0	1	1	400030000	4.15286e+07	0.8119	12	4	16
P17879	HS71B	HS71B_MOUSE Heat shock 70 kDa protein 1B OS=Mus musculus OX=10090 GN=Hspa1b PE=1 SV=3;sp	90864000	7.25026e+07	0.112394	12	12	24	1306200000	2.61088e+08	0.666828	16	16	32
P07901	HS90A	HS90A_MOUSE Heat shock protein HSP 90-alpha OS=Mus musculus OX=10090 GN=Hsp90aa1 PE=1 SV=4	34322000	4.0794e+07	-0.0861606	6	11	17	986310000	1.84415e+08	0.684957	10	10	20
P11499	HS90B	HS90B_MOUSE Heat shock protein HSP 90-beta OS=Mus musculus OX=10090 GN=Hsp90ab1 PE=1 SV=3	283920000	2.68929e+08	0.027115	16	25	41	3434600000	7.44399e+08	0.643743	20	17	37
Q61316	HSP74	HSP74_MOUSE Heat shock 70 kDa protein 4 OS=Mus musculus OX=10090 GN=Hspa4 PE=1 SV=1	14449000	6.48641e+06	0.380341	3	3	6	446930000	1.34103e+08	0.538398	16	18	34
P63017	HSP7C	HSP7C_MOUSE Heat shock cognate 71 kDa protein OS=Mus musculus OX=10090 GN=Hspa8 PE=1 SV=1	10932000000	5.86621e+09	0.301567	98	93	191	49381000000	1.37081e+10	0.565437	57	48	105
Q9CPN8	IF2B3	IF2B3_MOUSE Insulin-like growth factor 2 mRNA-binding protein 3 OS=Mus musculus OX=10090 GN=Igf2bp3 PE=1 SV=1	12465000	0	1	3	0	3	345410000	0	1	8	0	8
Q9Z0N1	IF2G	IF2G_MOUSE Eukaryotic translation initiation factor 2 subunit 3, X-linked OS=Mus musculus OX=10090 GN=Eif2s3x PE=1 SV=2;sp	0	1.0777e+07	-1	1	3	4	80856000	0	1	4	0	4
P60843	IF4A1	IF4A1_MOUSE Eukaryotic initiation factor 4A-I OS=Mus musculus OX=10090 GN=Eif4a1 PE=1 SV=1;sp	45105000	3.22434e+06	0.866568	8	3	11	611840000	1.43546e+08	0.619939	15	9	24
O55135	IF6	IF6_MOUSE Eukaryotic translation initiation factor 6 OS=Mus musculus OX=10090 GN=Eif6 PE=1 SV=2	25809000	2.70781e+06	0.81009	4	1	5	60019000	9.7936e+06	0.719432	2	3	5
Q9CQW9	IFM3	IFM3_MOUSE Interferon-induced transmembrane protein 3 OS=Mus musculus OX=10090 GN=Ifitm3 PE=1 SV=1	6443800	3.76273e+06	0.262682	1	1	2	27725000	0	1	1	0	1
Q9CXY6	ILF2	ILF2_MOUSE Interleukin enhancer-binding factor 2 OS=Mus musculus OX=10090 GN=Ilf2 PE=1 SV=1	6970000	0	1	2	0	2	865290000	1.33736e+07	0.969559	11	2	13
Q9Z1X4	ILF3	ILF3_MOUSE Interleukin enhancer-binding factor 3 OS=Mus musculus OX=10090 GN=Ilf3 PE=1 SV=2	34153000	0	1	7	0	7	1262100000	7.94675e+06	0.987486	25	2	27
P70168	IMB1	IMB1_MOUSE Importin subunit beta-1 OS=Mus musculus OX=10090 GN=Kpnb1 PE=1 SV=2	4493200	5.80852e+06	-0.127679	2	2	4	622580000	4.85754e+06	0.984516	11	2	13
Q9JHU9	INO1	INO1_MOUSE Inositol-3-phosphate synthase 1 OS=Mus musculus OX=10090 GN=Isyna1 PE=1 SV=1	7.9745e+09	2.6511e+09	0.500997	57	32	89	3806300000	3.32417e+09	0.0676149	15	21	36
Q64339	ISG15	ISG15_MOUSE Ubiquitin-like protein ISG15 OS=Mus musculus OX=10090 GN=Isg15 PE=1 SV=4	31380000	3.52405e+07	-0.057948	3	2	5	270380000	1.65462e+08	0.240726	7	7	14
P09055	ITB1	ITB1_MOUSE Integrin beta-1 OS=Mus musculus OX=10090 GN=Itgb1 PE=1 SV=1	0	1.50815e+07	-1	0	5	5	19332000	4.76876e+06	0.604264	0	1	1
Q3UV17	K22O	K22O_MOUSE Keratin, type II cytoskeletal 2 oral OS=Mus musculus OX=10090 GN=Krt76 PE=1 SV=1	2442600000	6.58795e+08	0.575162	3	2	5	5907600000	4.59173e+09	0.125329	2	3	5
Q60749	KHDR1	KHDR1_MOUSE KH domain-containing, RNA-binding, signal transduction-associated protein 1 OS=Mus musculus OX=10090 GN=Khdrbs1 PE=1 SV=2	22365000	3.51678e+06	0.728243	3	1	4	324250000	1.03479e+07	0.938148	4	2	6
P52480	KPYM	KPYM_MOUSE Pyruvate kinase PKM OS=Mus musculus OX=10090 GN=Pkm PE=1 SV=4	129440000	1.27161e+08	0.00888217	14	18	32	4125800000	1.2109e+09	0.546198	26	24	50
P32067	LA	LA_MOUSE Lupus La protein homolog OS=Mus musculus OX=10090 GN=Ssb PE=1 SV=1	21734000	0	1	3	0	3	1109500000	4.96553e+07	0.914325	9	6	15
P02469	LAMB1	LAMB1_MOUSE Laminin subunit beta-1 OS=Mus musculus OX=10090 GN=Lamb1 PE=1 SV=3	8500100	3.23392e+06	0.448796	3	1	4	44545000	4.58133e+06	0.813488	5	1	6
P11438	LAMP1	LAMP1_MOUSE Lysosome-associated membrane glycoprotein 1 OS=Mus musculus OX=10090 GN=Lamp1 PE=1 SV=2	31584000	1.64159e+07	0.316002	2	2	4	19007000	0	1	1	0	1
P17047	LAMP2	LAMP2_MOUSE Lysosome-associated membrane glycoprotein 2 OS=Mus musculus OX=10090 GN=Lamp2 PE=1 SV=2	5453900	7.27449e+06	-0.143034	1	2	3	49458000	3.92055e+06	0.853104	3	1	4
Q61029	LAP2B	LAP2B_MOUSE Lamina-associated polypeptide 2, isoforms beta/delta/epsilon/gamma OS=Mus musculus OX=10090 GN=Tmpo PE=1 SV=4	27090000	6.51237e+06	0.612386	2	2	4	416730000	5.5793e+07	0.763851	9	9	18
P06151	LDHA	LDHA_MOUSE L-lactate dehydrogenase A chain OS=Mus musculus OX=10090 GN=Ldha PE=1 SV=3	123590000	8.44912e+07	0.187902	11	9	20	1385400000	4.55328e+08	0.505274	6	8	14
P16045	LEG1	LEG1_MOUSE Galectin-1 OS=Mus musculus OX=10090 GN=Lgals1 PE=1 SV=3	534340000	2.80162e+08	0.312065	8	5	13	1785300000	3.62614e+08	0.662357	9	8	17
P16110	LEG3	LEG3_MOUSE Galectin-3 OS=Mus musculus OX=10090 GN=Lgals3 PE=1 SV=3	0	8.21085e+06	-1	0	3	3	111090000	1.98513e+07	0.696791	4	3	7
Q07797	LG3BP	LG3BP_MOUSE Galectin-3-binding protein OS=Mus musculus OX=10090 GN=Lgals3bp PE=1 SV=1	0	9.82509e+06	-1	0	5	5	58686000	0	1	4	0	4
P48678	LMNA	LMNA_MOUSE Prelamin-A/C OS=Mus musculus OX=10090 GN=Lmna PE=1 SV=2	287470000	8.93085e+07	0.525936	23	20	43	26836000000	8.71517e+08	0.937092	58	28	86
P14733	LMNB1	LMNB1_MOUSE Lamin-B1 OS=Mus musculus OX=10090 GN=Lmnb1 PE=1 SV=3	8346500	0	1	2	0	2	777590000	9.00275e+07	0.792472	18	15	33
Q8BFW7	LPP	LPP_MOUSE Lipoma-preferred partner homolog OS=Mus musculus OX=10090 GN=Lpp PE=1 SV=1	3828500	0	1	1	0	1	298320000	6.17333e+07	0.657088	9	8	17
Q922Q8	LRC59	LRC59_MOUSE Leucine-rich repeat-containing protein 59 OS=Mus musculus OX=10090 GN=Lrrc59 PE=1 SV=1	0	6.54352e+06	-1	0	3	3	26067000	2.96821e+06	0.795544	2	1	3
Q91ZX7	LRP1	LRP1_MOUSE Prolow-density lipoprotein receptor-related protein 1 OS=Mus musculus OX=10090 GN=Lrp1 PE=1 SV=1	36069000	7.09622e+07	-0.32601	7	20	27	160850000	2.25466e+07	0.754122	13	8	21
Q3UZ39	LRRF1	LRRF1_MOUSE Leucine-rich repeat flightless-interacting protein 1 OS=Mus musculus OX=10090 GN=Lrrfip1 PE=1 SV=2	7165700	3.42921e+06	0.352669	1	1	2	47360000	1.54616e+07	0.507761	4	4	8
Q6NSQ7	LTV1	LTV1_MOUSE Protein LTV1 homolog OS=Mus musculus OX=10090 GN=Ltv1 PE=1 SV=2	22541000	1.24299e+07	0.289128	4	4	8	10461000	0	1	1	0	1
Q08288	LYAR	LYAR_MOUSE Cell growth-regulating nucleolar protein OS=Mus musculus OX=10090 GN=Lyar PE=1 SV=2	6040500	0	1	1	0	1	9178700	0	1	1	0	1
P28301	LYOX	LYOX_MOUSE Protein-lysine 6-oxidase OS=Mus musculus OX=10090 GN=Lox PE=1 SV=1	0	0	#DIV/0!	0	1	1	106750000	8.05179e+06	0.859727	4	2	6
A2AJI0	MA7D1	MA7D1_MOUSE MAP7 domain-containing protein 1 OS=Mus musculus OX=10090 GN=Map7d1 PE=1 SV=1	30137000	1.20815e+07	0.427669	5	5	10	200100000	1.08205e+07	0.897397	4	1	5
P14873	MAP1B	MAP1B_MOUSE Microtubule-associated protein 1B OS=Mus musculus OX=10090 GN=Map1b PE=1 SV=2	3311400	0	1	1	0	1	50513000	0	1	7	0	7
Q8K310	MATR3	MATR3_MOUSE Matrin-3 OS=Mus musculus OX=10090 GN=Matr3 PE=1 SV=1	14433000	7.15391e+06	0.337199	2	3	5	1903100000	0	1	21	0	21
Q7TPV4	MBB1A	MBB1A_MOUSE Myb-binding protein 1A OS=Mus musculus OX=10090 GN=Mybbp1a PE=1 SV=2	3208800	2.36656e+06	0.151064	1	1	2	222440000	0	1	12	0	12
Q99MR8	MCCA	MCCA_MOUSE Methylcrotonoyl-CoA carboxylase subunit alpha, mitochondrial OS=Mus musculus OX=10090 GN=Mccc1 PE=1 SV=2	1.513e+09	7.6143e+08	0.330443	46	39	85	12051000000	1.99242e+09	0.716248	49	35	84
Q3ULD5	MCCB	MCCB_MOUSE Methylcrotonoyl-CoA carboxylase beta chain, mitochondrial OS=Mus musculus OX=10090 GN=Mccc2 PE=1 SV=1	4.0662e+09	2.26612e+09	0.284269	58	50	108	27148000000	6.83976e+09	0.597516	48	35	83
P08249	MDHM	MDHM_MOUSE Malate dehydrogenase, mitochondrial OS=Mus musculus OX=10090 GN=Mdh2 PE=1 SV=3	96363000	1.72046e+07	0.697016	6	5	11	1177000000	2.75717e+08	0.620412	11	10	21
Q3THS6	METK2	METK2_MOUSE S-adenosylmethionine synthase isoform type-2 OS=Mus musculus OX=10090 GN=Mat2a PE=1 SV=2	9694700	4.64658e+06	0.351999	1	1	2	43042000	2.0352e+07	0.357919	4	3	7
Q91VE6	MK67I	MK67I_MOUSE MKI67 FHA domain-interacting nucleolar phosphoprotein OS=Mus musculus OX=10090 GN=Nifk PE=1 SV=1	22847000	0	1	4	0	4	26729000	0	1	2	0	2
Q3THE2	ML12B	ML12B_MOUSE Myosin regulatory light chain 12B OS=Mus musculus OX=10090 GN=Myl12b PE=1 SV=2	4888900	0	1	1	0	1	652280000	3.80965e+07	0.889636	11	2	13
P26041	MOES	MOES_MOUSE Moesin OS=Mus musculus OX=10090 GN=Msn PE=1 SV=3	46435000	9.87644e+06	0.649221	9	4	13	731480000	8.22362e+07	0.797875	14	8	22
Q8VEM8	MPCP	MPCP_MOUSE Phosphate carrier protein, mitochondrial OS=Mus musculus OX=10090 GN=Slc25a3 PE=1 SV=1	37278000	4.40254e+07	-0.0829906	3	6	9	20207000	3.03078e+06	0.739151	2	1	3
Q9CQ65	MTAP	MTAP_MOUSE S-methyl-5-thioadenosine phosphorylase OS=Mus musculus OX=10090 GN=Mtap PE=1 SV=1	23819000	1.48801e+07	0.230983	3	5	8	167240000	5.15302e+07	0.52891	6	5	11
Q9EQK5	MVP	MVP_MOUSE Major vault protein OS=Mus musculus OX=10090 GN=Mvp PE=1 SV=4	0	2.08525e+06	-1	0	2	2	154800000	5.20707e+07	0.496587	10	10	20
Q8C854	MYEF2	MYEF2_MOUSE Myelin expression factor 2 OS=Mus musculus OX=10090 GN=Myef2 PE=1 SV=1	24216000	0	1	4	0	4	62111000	9.76198e+06	0.728355	4	2	6
Q8VDD5	MYH9	MYH9_MOUSE Myosin-9 OS=Mus musculus OX=10090 GN=Myh9 PE=1 SV=4	160330000	5.37582e+07	0.497794	31	21	52	1677900000	5.36565e+08	0.5154	45	46	91
Q60605	MYL6	MYL6_MOUSE Myosin light polypeptide 6 OS=Mus musculus OX=10090 GN=Myl6 PE=1 SV=3	60338000	1.89792e+07	0.521435	7	4	11	480380000	8.5158e+07	0.698843	6	5	11
Q9WTI7	MYO1C	MYO1C_MOUSE Unconventional myosin-Ic OS=Mus musculus OX=10090 GN=Myo1c PE=1 SV=2	8861000	0	1	2	0	2	6342900	0	1	1	0	1
Q69ZN7	MYOF	MYOF_MOUSE Myoferlin OS=Mus musculus OX=10090 GN=Myof PE=1 SV=2	3144300	2.03638e+06	0.213855	1	1	2	7206300	0	1	1	0	1
Q60817	NACA	NACA_MOUSE Nascent polypeptide-associated complex subunit alpha OS=Mus musculus OX=10090 GN=Naca PE=1 SV=1;sp	9790300	5.60711e+06	0.271681	1	1	2	127360000	2.69353e+07	0.65086	2	3	5
Q01768	NDKB	NDKB_MOUSE Nucleoside diphosphate kinase B OS=Mus musculus OX=10090 GN=Nme2 PE=1 SV=1	29388000	1.46811e+07	0.333724	3	2	5	910390000	1.84935e+08	0.66232	9	6	15
P46935	NEDD4	NEDD4_MOUSE E3 ubiquitin-protein ligase NEDD4 OS=Mus musculus OX=10090 GN=Nedd4 PE=1 SV=3	3294400	1.28776e+07	-0.59258	0	4	4	455690000	5.42123e+07	0.787362	17	7	24
Q80TM9	NISCH	NISCH_MOUSE Nischarin OS=Mus musculus OX=10090 GN=Nisch PE=1 SV=2	0	5.09163e+06	-1	0	2	2	8043900	7.04474e+06	0.0662192	1	2	3
E9Q5C9	NOLC1	NOLC1_MOUSE Nucleolar and coiled-body phosphoprotein 1 OS=Mus musculus OX=10090 GN=Nolc1 PE=1 SV=1	9276200	0	1	1	0	1	336500000	2.18256e+06	0.987111	8	0	8
Q99K48	NONO	NONO_MOUSE Non-POU domain-containing octamer-binding protein OS=Mus musculus OX=10090 GN=Nono PE=1 SV=3	15719000	5.94813e+06	0.450953	2	2	4	326730000	7.8152e+06	0.953279	9	1	10
Q8R3N1	NOP14	NOP14_MOUSE Nucleolar protein 14 OS=Mus musculus OX=10090 GN=Nop14 PE=1 SV=2	51287000	9.24124e+06	0.694647	5	4	9	40617000	0	1	3	0	3
Q922K7	NOP2	NOP2_MOUSE Probable 28S rRNA (cytosine-C(5))-methyltransferase OS=Mus musculus OX=10090 GN=Nop2 PE=1 SV=1	14974000	0	1	3	0	3	38890000	0	1	5	0	5
Q6DFW4	NOP58	NOP58_MOUSE Nucleolar protein 58 OS=Mus musculus OX=10090 GN=Nop58 PE=1 SV=1	8576000	0	1	2	0	2	63585000	0	1	6	0	6
P28656	NP1L1	NP1L1_MOUSE Nucleosome assembly protein 1-like 1 OS=Mus musculus OX=10090 GN=Nap1l1 PE=1 SV=2	0	8.64816e+06	-1	1	2	3	541280000	6.3936e+07	0.788717	7	5	12
Q61937	NPM	NPM_MOUSE Nucleophosmin OS=Mus musculus OX=10090 GN=Npm1 PE=1 SV=1	359730000	2.79943e+07	0.855597	11	5	16	3832700000	1.49614e+08	0.924861	12	8	20
Q9CPP0	NPM3	NPM3_MOUSE Nucleoplasmin-3 OS=Mus musculus OX=10090 GN=Npm3 PE=1 SV=3	8502400	0	1	2	0	2	37269000	6.76838e+06	0.692608	2	0	2
Q80U93	NU214	NU214_MOUSE Nuclear pore complex protein Nup214 OS=Mus musculus OX=10090 GN=Nup214 PE=1 SV=2	17370000	1.33767e+07	0.129879	4	5	9	152190000	0	1	12	0	12
P09405	NUCL	NUCL_MOUSE Nucleolin OS=Mus musculus OX=10090 GN=Ncl PE=1 SV=2	1308800000	4.71472e+08	0.470337	31	27	58	8461400000	6.78826e+08	0.851464	19	17	36
Q6PFD9	NUP98	NUP98_MOUSE Nuclear pore complex protein Nup98-Nup96 OS=Mus musculus OX=10090 GN=Nup98 PE=1 SV=2	247690000	7.25488e+07	0.546908	14	8	22	939670000	1.65977e+08	0.699765	17	16	33
Q9D2G2	ODO2	ODO2_MOUSE Dihydrolipoyllysine-residue succinyltransferase component of 2-oxoglutarate dehydrogenase complex, mitochondrial OS=Mus musculus OX=10090 GN=Dlst PE=1 SV=1	4733400	2.12483e+06	0.380357	1	1	2	36734000	0	1	3	0	3
Q8BMF4	ODP2	ODP2_MOUSE Dihydrolipoyllysine-residue acetyltransferase component of pyruvate dehydrogenase complex, mitochondrial OS=Mus musculus OX=10090 GN=Dlat PE=1 SV=2	23759000	1.74175e+07	0.154008	4	4	8	15519000	0	1	1	0	1
P02340	P53	P53_MOUSE Cellular tumor antigen p53 OS=Mus musculus OX=10090 GN=Tp53 PE=1 SV=4	97059000	4.61087e+07	0.355878	9	9	18	156100000	1.56676e+07	0.817572	6	3	9
P29341	PABP1	PABP1_MOUSE Polyadenylate-binding protein 1 OS=Mus musculus OX=10090 GN=Pabpc1 PE=1 SV=2	43070000	2.6346e+07	0.240924	6	7	13	1492600000	2.10919e+08	0.752373	12	15	27
P60335	PCBP1	PCBP1_MOUSE Poly(rC)-binding protein 1 OS=Mus musculus OX=10090 GN=Pcbp1 PE=1 SV=1	21351000	3.64798e+06	0.70815	2	1	3	416080000	8.63358e+07	0.656317	4	4	8
Q61990	PCBP2	PCBP2_MOUSE Poly(rC)-binding protein 2 OS=Mus musculus OX=10090 GN=Pcbp2 PE=1 SV=1	20402000	2.63403e+07	-0.127042	3	6	9	510600000	3.02359e+07	0.888188	9	2	11
Q91ZA3	PCCA	PCCA_MOUSE Propionyl-CoA carboxylase alpha chain, mitochondrial OS=Mus musculus OX=10090 GN=Pcca PE=1 SV=2	990980000	6.65949e+08	0.196165	38	38	76	9850400000	2.36164e+09	0.613228	42	39	81
Q99MN9	PCCB	PCCB_MOUSE Propionyl-CoA carboxylase beta chain, mitochondrial OS=Mus musculus OX=10090 GN=Pccb PE=1 SV=2	479520000	3.80357e+08	0.115322	26	25	51	3582400000	6.0688e+08	0.71027	25	20	45
P17918	PCNA	PCNA_MOUSE Proliferating cell nuclear antigen OS=Mus musculus OX=10090 GN=Pcna PE=1 SV=2	4126800	0	1	1	0	1	221200000	5.0823e+07	0.626333	5	6	11
P09103	PDIA1	PDIA1_MOUSE Protein disulfide-isomerase OS=Mus musculus OX=10090 GN=P4hb PE=1 SV=2	39580000	2.5757e+07	0.211565	5	8	13	4128000000	3.50213e+08	0.843593	20	11	31
P27773	PDIA3	PDIA3_MOUSE Protein disulfide-isomerase A3 OS=Mus musculus OX=10090 GN=Pdia3 PE=1 SV=2	100100000	5.28761e+07	0.308701	12	11	23	2155900000	6.33344e+08	0.545867	18	17	35
Q922R8	PDIA6	PDIA6_MOUSE Protein disulfide-isomerase A6 OS=Mus musculus OX=10090 GN=Pdia6 PE=1 SV=3	3448800	2.10135e+06	0.242778	1	1	2	373500000	6.69597e+07	0.695955	5	5	10
Q9DBJ1	PGAM1	PGAM1_MOUSE Phosphoglycerate mutase 1 OS=Mus musculus OX=10090 GN=Pgam1 PE=1 SV=3	12859000	4.06498e+06	0.519619	2	1	3	650720000	2.77558e+08	0.401995	6	12	18
P09411	PGK1	PGK1_MOUSE Phosphoglycerate kinase 1 OS=Mus musculus OX=10090 GN=Pgk1 PE=1 SV=4	14335000	2.6031e+07	-0.289749	2	5	7	946770000	4.4873e+08	0.35689	9	13	22
P28653	PGS1	PGS1_MOUSE Biglycan OS=Mus musculus OX=10090 GN=Bgn PE=1 SV=1	41343000	1.43436e+07	0.484846	5	4	9	111960000	0	1	3	0	3
P23506	PIMT	PIMT_MOUSE Protein-L-isoaspartate(D-aspartate) O-methyltransferase OS=Mus musculus OX=10090 GN=Pcmt1 PE=1 SV=3	37179000	1.90213e+07	0.323088	5	4	9	1371900000	3.55251e+08	0.588628	15	8	23
O35691	PININ	PININ_MOUSE Pinin OS=Mus musculus OX=10090 GN=Pnn PE=1 SV=4	2908600	2.65324e+06	0.0459135	1	1	2	135580000	0	1	10	0	10
P97350	PKP1	PKP1_MOUSE Plakophilin-1 OS=Mus musculus OX=10090 GN=Pkp1 PE=1 SV=1	473890000	0	1	13	0	13	21070000	8.99051e+06	0.401839	1	2	3
Q02257	PLAK	PLAK_MOUSE Junction plakoglobin OS=Mus musculus OX=10090 GN=Jup PE=1 SV=3	687640000	7.09968e+06	0.979562	27	3	30	144940000	8.59891e+07	0.255277	7	9	16
Q9QXS1	PLEC	PLEC_MOUSE Plectin OS=Mus musculus OX=10090 GN=Plec PE=1 SV=3	193840000	1.20613e+08	0.232872	31	37	68	18407000000	8.57137e+08	0.911012	173	98	271
P63330	PP2AA	PP2AA_MOUSE Serine/threonine-protein phosphatase 2A catalytic subunit alpha isoform OS=Mus musculus OX=10090 GN=Ppp2ca PE=1 SV=1;sp	9673000	0	1	1	0	1	181780000	3.18869e+07	0.701527	5	4	9
P17742	PPIA	PPIA_MOUSE Peptidyl-prolyl cis-trans isomerase A OS=Mus musculus OX=10090 GN=Ppia PE=1 SV=2	402760000	1.04926e+08	0.58665	9	8	17	2615300000	7.86976e+08	0.537383	8	4	12
P24369	PPIB	PPIB_MOUSE Peptidyl-prolyl cis-trans isomerase B OS=Mus musculus OX=10090 GN=Ppib PE=1 SV=2	4013200	0	1	1	0	1	114180000	2.26037e+07	0.669497	3	2	5
Q9D868	PPIH	PPIH_MOUSE Peptidyl-prolyl cis-trans isomerase H OS=Mus musculus OX=10090 GN=Ppih PE=1 SV=1	3775600	0	1	1	0	1	107960000	0	1	1	0	1
Q9R1C7	PR40A	PR40A_MOUSE Pre-mRNA-processing factor 40 homolog A OS=Mus musculus OX=10090 GN=Prpf40a PE=1 SV=1	93745000	4.71535e+07	0.330674	7	6	13	148700000	9.15674e+07	0.237788	1	1	2
P35700	PRDX1	PRDX1_MOUSE Peroxiredoxin-1 OS=Mus musculus OX=10090 GN=Prdx1 PE=1 SV=1	70249000	3.59259e+07	0.323269	6	6	12	1334800000	5.82864e+08	0.392111	9	10	19
Q61171	PRDX2	PRDX2_MOUSE Peroxiredoxin-2 OS=Mus musculus OX=10090 GN=Prdx2 PE=1 SV=3	104880000	5.85756e+06	0.894208	1	2	3	335660000	2.14942e+08	0.219247	5	4	9
O08807	PRDX4	PRDX4_MOUSE Peroxiredoxin-4 OS=Mus musculus OX=10090 GN=Prdx4 PE=1 SV=1	35737000	1.69542e+07	0.356469	4	3	7	480050000	1.71127e+08	0.474408	6	7	13
P62962	PROF1	PROF1_MOUSE Profilin-1 OS=Mus musculus OX=10090 GN=Pfn1 PE=1 SV=2;	11340000	5.95621e+06	0.31127	2	2	4	574220000	1.85383e+08	0.511894	6	7	13
Q99KP6	PRP19	PRP19_MOUSE Pre-mRNA-processing factor 19 OS=Mus musculus OX=10090 GN=Prpf19 PE=1 SV=1	48470000	1.04061e+07	0.64651	9	4	13	235080000	8.28073e+06	0.931947	5	4	9
Q99PV0	PRP8	PRP8_MOUSE Pre-mRNA-processing-splicing factor 8 OS=Mus musculus OX=10090 GN=Prpf8 PE=1 SV=2	10762000	0	1	1	0	1	560510000	0	1	34	0	34
P62334	PRS10	PRS10_MOUSE 26S proteasome regulatory subunit 10B OS=Mus musculus OX=10090 GN=Psmc6 PE=1 SV=1	7.1864e+09	6.53891e+09	0.047175	49	70	119	114750000000	7.23697e+10	0.226487	62	67	129
P62192	PRS4	PRS4_MOUSE 26S proteasome regulatory subunit 4 OS=Mus musculus OX=10090 GN=Psmc1 PE=1 SV=1	18900000000	1.03968e+10	0.290242	91	86	177	108570000000	6.34057e+10	0.26262	60	95	155
O88685	PRS6A	PRS6A_MOUSE 26S proteasome regulatory subunit 6A OS=Mus musculus OX=10090 GN=Psmc3 PE=1 SV=2	10995000000	7.99508e+09	0.157973	85	124	209	109900000000	6.91268e+10	0.227749	75	109	184
P54775	PRS6B	PRS6B_MOUSE 26S proteasome regulatory subunit 6B OS=Mus musculus OX=10090 GN=Psmc4 PE=1 SV=2	14841000000	1.21161e+10	0.101084	67	85	152	121690000000	8.23739e+10	0.192666	69	91	160
P46471	PRS7	PRS7_MOUSE 26S proteasome regulatory subunit 7 OS=Mus musculus OX=10090 GN=Psmc2 PE=1 SV=5	13755000000	1.04695e+10	0.135626	74	90	164	116370000000	7.16712e+10	0.237708	78	95	173
P62196	PRS8	PRS8_MOUSE 26S proteasome regulatory subunit 8 OS=Mus musculus OX=10090 GN=Psmc5 PE=1 SV=1	12688000000	1.00807e+10	0.114514	90	114	204	110360000000	6.13814e+10	0.285188	69	100	169
Q9R1P4	PSA1	PSA1_MOUSE Proteasome subunit alpha type-1 OS=Mus musculus OX=10090 GN=Psma1 PE=1 SV=1	7.2921e+09	5.45076e+09	0.144499	49	53	102	20777000000	1.99885e+10	0.0193427	30	35	65
P49722	PSA2	PSA2_MOUSE Proteasome subunit alpha type-2 OS=Mus musculus OX=10090 GN=Psma2 PE=1 SV=3	16589000000	1.03207e+10	0.232939	64	65	129	33169000000	1.63907e+10	0.338549	27	33	60
O70435	PSA3	PSA3_MOUSE Proteasome subunit alpha type-3 OS=Mus musculus OX=10090 GN=Psma3 PE=1 SV=3	6.9059e+09	4.79924e+09	0.179978	44	44	88	21681000000	1.43021e+10	0.205065	21	36	57
Q9R1P0	PSA4	PSA4_MOUSE Proteasome subunit alpha type-4 OS=Mus musculus OX=10090 GN=Psma4 PE=1 SV=1	4813900000	3.87898e+09	0.10755	33	37	70	15552000000	1.47238e+10	0.0273553	18	27	45
Q9Z2U1	PSA5	PSA5_MOUSE Proteasome subunit alpha type-5 OS=Mus musculus OX=10090 GN=Psma5 PE=1 SV=1	10283000000	5.55144e+09	0.298815	50	55	105	30940000000	2.21239e+10	0.16614	19	39	58
Q9QUM9	PSA6	PSA6_MOUSE Proteasome subunit alpha type-6 OS=Mus musculus OX=10090 GN=Psma6 PE=1 SV=1	16643000000	9.42355e+09	0.276962	77	83	160	28510000000	1.9499e+10	0.187694	32	54	86
Q9Z2U0	PSA7	PSA7_MOUSE Proteasome subunit alpha type-7 OS=Mus musculus OX=10090 GN=Psma7 PE=1 SV=1	10701000000	6.26429e+09	0.261517	45	48	93	29953000000	1.55407e+10	0.316799	25	33	58
O09061	PSB1	PSB1_MOUSE Proteasome subunit beta type-1 OS=Mus musculus OX=10090 GN=Psmb1 PE=1 SV=1	8732100000	5.67202e+09	0.212445	33	32	65	26115000000	2.09629e+10	0.109438	22	30	52
O35955	PSB10	PSB10_MOUSE Proteasome subunit beta type-10 OS=Mus musculus OX=10090 GN=Psmb10 PE=1 SV=1	82204000	1.36392e+08	-0.24789	7	7	14	255970000	4.75479e+08	-0.300102	3	7	10
Q9R1P3	PSB2	PSB2_MOUSE Proteasome subunit beta type-2 OS=Mus musculus OX=10090 GN=Psmb2 PE=1 SV=1	3.3721e+09	2.1625e+09	0.218552	31	32	63	16132000000	8.21547e+09	0.325148	18	25	43
Q9R1P1	PSB3	PSB3_MOUSE Proteasome subunit beta type-3 OS=Mus musculus OX=10090 GN=Psmb3 PE=1 SV=1	3.6668e+09	2.63131e+09	0.164412	42	41	83	14066000000	1.11652e+10	0.114968	16	33	49
P99026	PSB4	PSB4_MOUSE Proteasome subunit beta type-4 OS=Mus musculus OX=10090 GN=Psmb4 PE=1 SV=1	7.2314e+09	4.70416e+09	0.21174	41	47	88	19513000000	1.23854e+10	0.223447	13	19	32
O55234	PSB5	PSB5_MOUSE Proteasome subunit beta type-5 OS=Mus musculus OX=10090 GN=Psmb5 PE=1 SV=3	11515000000	5.47078e+09	0.35584	66	53	119	24224000000	1.55442e+10	0.218259	29	38	67
Q60692	PSB6	PSB6_MOUSE Proteasome subunit beta type-6 OS=Mus musculus OX=10090 GN=Psmb6 PE=1 SV=3	12886000000	9.01162e+09	0.176931	51	54	105	21273000000	1.21141e+10	0.274323	15	21	36
P70195	PSB7	PSB7_MOUSE Proteasome subunit beta type-7 OS=Mus musculus OX=10090 GN=Psmb7 PE=1 SV=1	4699400000	4.69804e+09	0.000144209	26	26	52	13014000000	1.2006e+10	0.040286	16	18	34
P28063	PSB8	PSB8_MOUSE Proteasome subunit beta type-8 OS=Mus musculus OX=10090 GN=Psmb8 PE=1 SV=2	2897300000	3.93581e+09	-0.151982	35	59	94	10775000000	8.59891e+09	0.112321	23	27	50
P28076	PSB9	PSB9_MOUSE Proteasome subunit beta type-9 OS=Mus musculus OX=10090 GN=Psmb9 PE=1 SV=1	28193000	2.36766e+08	-0.787189	2	5	7	323300000	8.54537e+08	-0.451028	1	5	6
Q9Z2X2	PSD10	PSD10_MOUSE 26S proteasome non-ATPase regulatory subunit 10 OS=Mus musculus OX=10090 GN=Psmd10 PE=1 SV=3	75115000	1.10915e+08	-0.19244	8	12	20	7539400000	4.20844e+09	0.283538	22	23	45
Q8BG32	PSD11	PSD11_MOUSE 26S proteasome non-ATPase regulatory subunit 11 OS=Mus musculus OX=10090 GN=Psmd11 PE=1 SV=3	57745000000	4.55427e+10	0.118138	160	200	360	147950000000	1.03173e+11	0.178309	70	106	176
Q9D8W5	PSD12	PSD12_MOUSE 26S proteasome non-ATPase regulatory subunit 12 OS=Mus musculus OX=10090 GN=Psmd12 PE=1 SV=4	45430000000	3.3549e+10	0.150433	194	229	423	79858000000	5.57777e+10	0.177537	79	90	169
Q9WVJ2	PSD13	PSD13_MOUSE 26S proteasome non-ATPase regulatory subunit 13 OS=Mus musculus OX=10090 GN=Psmd13 PE=1 SV=1	30316000000	2.9158e+10	0.0194712	126	181	307	105680000000	8.39393e+10	0.114654	68	86	154
O35593	PSDE	PSDE_MOUSE 26S proteasome non-ATPase regulatory subunit 14 OS=Mus musculus OX=10090 GN=Psmd14 PE=1 SV=2	32263000000	3.2263e+10	1.18238e-16	159	203	362	47191000000	4.7191e+10	-4.04176e-16	50	70	120
Q99JF8	PSIP1	PSIP1_MOUSE PC4 and SFRS1-interacting protein OS=Mus musculus OX=10090 GN=Psip1 PE=1 SV=1	5438400	0	1	1	0	1	42643000	0	1	3	0	3
Q3TXS7	PSMD1	PSMD1_MOUSE 26S proteasome non-ATPase regulatory subunit 1 OS=Mus musculus OX=10090 GN=Psmd1 PE=1 SV=1	26559000000	1.85384e+10	0.177849	166	192	358	168550000000	1.2056e+11	0.165992	125	177	302
Q8VDM4	PSMD2	PSMD2_MOUSE 26S proteasome non-ATPase regulatory subunit 2 OS=Mus musculus OX=10090 GN=Psmd2 PE=1 SV=1	26978000000	2.00483e+10	0.147359	159	166	325	168410000000	1.21024e+11	0.163719	107	165	272
P14685	PSMD3	PSMD3_MOUSE 26S proteasome non-ATPase regulatory subunit 3 OS=Mus musculus OX=10090 GN=Psmd3 PE=1 SV=3	105920000000	8.02623e+10	0.13781	322	364	686	129110000000	8.68508e+10	0.19568	90	124	214
O35226	PSMD4	PSMD4_MOUSE 26S proteasome non-ATPase regulatory subunit 4 OS=Mus musculus OX=10090 GN=Psmd4 PE=1 SV=1	2875900000	2.85666e+09	0.00335594	26	33	59	47137000000	2.59874e+10	0.289227	28	34	62
Q8BJY1	PSMD5	PSMD5_MOUSE 26S proteasome non-ATPase regulatory subunit 5 OS=Mus musculus OX=10090 GN=Psmd5 PE=1 SV=4	545110000	9.99471e+08	-0.294165	16	28	44	8487600000	6.48385e+09	0.133838	20	33	53
Q99JI4	PSMD6	PSMD6_MOUSE 26S proteasome non-ATPase regulatory subunit 6 OS=Mus musculus OX=10090 GN=Psmd6 PE=1 SV=1	41852000000	3.16549e+10	0.138723	143	170	313	93625000000	6.24369e+10	0.199844	66	97	163
P26516	PSMD7	PSMD7_MOUSE 26S proteasome non-ATPase regulatory subunit 7 OS=Mus musculus OX=10090 GN=Psmd7 PE=1 SV=2	81526000000	5.65678e+10	0.180733	197	186	383	80649000000	6.37066e+10	0.117366	59	85	144
Q9CX56	PSMD8	PSMD8_MOUSE 26S proteasome non-ATPase regulatory subunit 8 OS=Mus musculus OX=10090 GN=Psmd8 PE=1 SV=2	1394300000	1.83383e+09	-0.136155	18	28	46	29946000000	2.56218e+10	0.0778178	24	36	60
Q9CR00	PSMD9	PSMD9_MOUSE 26S proteasome non-ATPase regulatory subunit 9 OS=Mus musculus OX=10090 GN=Psmd9 PE=1 SV=1	27182000	2.68693e+07	0.00578534	4	7	11	2623800000	8.86151e+08	0.495064	11	7	18
P17225	PTBP1	PTBP1_MOUSE Polypyrimidine tract-binding protein 1 OS=Mus musculus OX=10090 GN=Ptbp1 PE=1 SV=2	13190000	4.34975e+06	0.504012	2	1	3	2253300000	1.17164e+08	0.901147	10	5	15
Q06180	PTN2	PTN2_MOUSE Tyrosine-protein phosphatase non-receptor type 2 OS=Mus musculus OX=10090 GN=Ptpn2 PE=1 SV=2	0	1.65521e+07	-1	0	6	6	34476000	8.27767e+07	-0.411937	1	8	9
P54822	PUR8	PUR8_MOUSE Adenylosuccinate lyase OS=Mus musculus OX=10090 GN=Adsl PE=1 SV=2	4915900	0	1	1	0	1	14353000	0	1	2	0	2
P42669	PURA	PURA_MOUSE Transcriptional activator protein Pur-alpha OS=Mus musculus OX=10090 GN=Pura PE=1 SV=1	7547400	2.98093e+06	0.433731	1	1	2	23952000	3.11598e+07	-0.130785	2	3	5
Q05920	PYC	PYC_MOUSE Pyruvate carboxylase, mitochondrial OS=Mus musculus OX=10090 GN=Pc PE=1 SV=1	1.0216e+09	5.62753e+08	0.289611	48	37	85	2868200000	1.06436e+09	0.458694	35	32	67
P35279	RAB6A	RAB6A_MOUSE Ras-related protein Rab-6A OS=Mus musculus OX=10090 GN=Rab6a PE=1 SV=4;sp	12798000	4.21758e+06	0.504269	1	1	2	35014000	0	1	1	0	1
P68040	RACK1	RACK1_MOUSE Receptor of activated protein C kinase 1 OS=Mus musculus OX=10090 GN=Rack1 PE=1 SV=3	84672000	4.17771e+07	0.339226	11	10	21	342590000	1.65854e+08	0.347601	6	8	14
Q8C570	RAE1L	RAE1L_MOUSE mRNA export factor OS=Mus musculus OX=10090 GN=Rae1 PE=1 SV=1	543650000	2.36679e+08	0.393386	22	21	43	640330000	1.61704e+08	0.596766	10	9	19
P46061	RAGP1	RAGP1_MOUSE Ran GTPase-activating protein 1 OS=Mus musculus OX=10090 GN=Rangap1 PE=1 SV=2	0	3.59784e+06	-1	0	2	2	487750000	2.22351e+07	0.912801	13	5	18
Q64012	RALY	RALY_MOUSE RNA-binding protein Raly OS=Mus musculus OX=10090 GN=Raly PE=1 SV=3	13547000	0	1	3	0	3	894200000	0	1	11	0	11
P62827	RAN	RAN_MOUSE GTP-binding nuclear protein Ran OS=Mus musculus OX=10090 GN=Ran PE=1 SV=3	65884000	1.59538e+07	0.610112	9	4	13	104950000	1.20285e+07	0.794347	4	3	7
P34022	RANG	RANG_MOUSE Ran-specific GTPase-activating protein OS=Mus musculus OX=10090 GN=Ranbp1 PE=1 SV=2	12797000	6.5291e+06	0.324323	2	2	4	206800000	7.51691e+07	0.466828	4	6	10
Q60972	RBBP4	RBBP4_MOUSE Histone-binding protein RBBP4 OS=Mus musculus OX=10090 GN=Rbbp4 PE=1 SV=5	112190000	1.19101e+08	-0.0298807	4	11	15	636160000	9.66001e+07	0.736339	9	7	16
Q60973	RBBP7	RBBP7_MOUSE Histone-binding protein RBBP7 OS=Mus musculus OX=10090 GN=Rbbp7 PE=1 SV=1	46468000	2.57691e+07	0.286541	6	6	12	194500000	1.22161e+07	0.881808	7	2	9
Q8C2Q3	RBM14	RBM14_MOUSE RNA-binding protein 14 OS=Mus musculus OX=10090 GN=Rbm14 PE=1 SV=1	58935000	1.71965e+07	0.548242	5	6	11	304060000	1.44632e+07	0.909186	10	2	12
O89086	RBM3	RBM3_MOUSE RNA-binding protein 3 OS=Mus musculus OX=10090 GN=Rbm3 PE=1 SV=1	11709000	3.8495e+06	0.505158	3	1	4	437440000	9.22557e+07	0.651665	3	6	9
Q9CWZ3	RBM8A	RBM8A_MOUSE RNA-binding protein 8A OS=Mus musculus OX=10090 GN=Rbm8a PE=1 SV=4	3959400	0	1	1	0	1	221610000	1.70474e+07	0.857139	6	2	8
Q91W59	RBMS1	RBMS1_MOUSE RNA-binding motif, single-stranded-interacting protein 1 OS=Mus musculus OX=10090 GN=Rbms1 PE=1 SV=1;sp	15686000	6.13852e+06	0.437466	2	2	4	7331400	6.59348e+06	0.0529927	1	1	2
Q9ERU9	RBP2	RBP2_MOUSE E3 SUMO-protein ligase RanBP2 OS=Mus musculus OX=10090 GN=Ranbp2 PE=1 SV=2	31954000	6.68891e+06	0.653809	6	4	10	87617000	3.36614e+06	0.926005	10	1	11
Q8BK67	RCC2	RCC2_MOUSE Protein RCC2 OS=Mus musculus OX=10090 GN=Rcc2 PE=1 SV=1	6069600	8.07354e+06	-0.14169	1	2	3	67010000	2.64897e+07	0.433374	4	3	7
P54728	RD23B	RD23B_MOUSE UV excision repair protein RAD23 homolog B OS=Mus musculus OX=10090 GN=Rad23b PE=1 SV=2	10282000	2.14069e+07	-0.351067	2	6	8	42828000	4.87819e+07	-0.0649917	2	4	6
Q9EPU0	RENT1	RENT1_MOUSE Regulator of nonsense transcripts 1 OS=Mus musculus OX=10090 GN=Upf1 PE=1 SV=2	8667700	0	1	2	0	2	16136000	1.7929e+06	0.799999	3	1	4
Q9CYZ6	REX1B	REX1B_MOUSE Required for excision 1-B domain-containing protein OS=Mus musculus OX=10090 GN=Rex1bd PE=1 SV=1	13977000	4.58174e+07	-0.532498	2	5	7	19446000	4.47501e+07	-0.394169	2	5	7
Q6ZWV3	RL10	RL10_MOUSE 60S ribosomal protein L10 OS=Mus musculus OX=10090 GN=Rpl10 PE=1 SV=3;sp	4972500	1.47867e+07	-0.49669	1	6	7	78262000	0	1	2	0	2
P53026	RL10A	RL10A_MOUSE 60S ribosomal protein L10a OS=Mus musculus OX=10090 GN=Rpl10a PE=1 SV=3	72838000	2.35779e+07	0.510912	4	4	8	163480000	5.31415e+06	0.937034	5	1	6
Q9CXW4	RL11	RL11_MOUSE 60S ribosomal protein L11 OS=Mus musculus OX=10090 GN=Rpl11 PE=1 SV=4	24923000	5.84544e+06	0.620037	2	1	3	250080000	5.07271e+07	0.662727	1	3	4
P35979	RL12	RL12_MOUSE 60S ribosomal protein L12 OS=Mus musculus OX=10090 GN=Rpl12 PE=1 SV=2	6571900	3.24459e+06	0.338951	1	1	2	621570000	1.40472e+08	0.631328	5	7	12
P47963	RL13	RL13_MOUSE 60S ribosomal protein L13 OS=Mus musculus OX=10090 GN=Rpl13 PE=1 SV=3	24097000	9.23432e+06	0.445907	2	2	4	157990000	0	1	3	0	3
P19253	RL13A	RL13A_MOUSE 60S ribosomal protein L13a OS=Mus musculus OX=10090 GN=Rpl13a PE=1 SV=4	21764000	1.14388e+07	0.310975	3	3	6	67309000	0	1	2	0	2
Q9CR57	RL14	RL14_MOUSE 60S ribosomal protein L14 OS=Mus musculus OX=10090 GN=Rpl14 PE=1 SV=3	50176000	8.61989e+07	-0.264146	3	5	8	142190000	0	1	3	0	3
Q9CZM2	RL15	RL15_MOUSE 60S ribosomal protein L15 OS=Mus musculus OX=10090 GN=Rpl15 PE=1 SV=4	128900000	5.23015e+07	0.422726	7	8	15	106750000	0	1	3	0	3
Q9CPR4	RL17	RL17_MOUSE 60S ribosomal protein L17 OS=Mus musculus OX=10090 GN=Rpl17 PE=1 SV=3	0	2.66033e+06	-1	0	1	1	163060000	0	1	4	0	4
P35980	RL18	RL18_MOUSE 60S ribosomal protein L18 OS=Mus musculus OX=10090 GN=Rpl18 PE=1 SV=3	114610000	7.4268e+07	0.213588	5	5	10	161410000	0	1	2	0	2
P62717	RL18A	RL18A_MOUSE 60S ribosomal protein L18a OS=Mus musculus OX=10090 GN=Rpl18a PE=1 SV=1	40497000	1.19251e+07	0.545035	4	2	6	55446000	0	1	2	0	2
P84099	RL19	RL19_MOUSE 60S ribosomal protein L19 OS=Mus musculus OX=10090 GN=Rpl19 PE=1 SV=1	4875000	3.18095e+06	0.210285	1	1	2	32869000	0	1	1	0	1
Q8BVY0	RL1D1	RL1D1_MOUSE Ribosomal L1 domain-containing protein 1 OS=Mus musculus OX=10090 GN=Rsl1d1 PE=1 SV=1	92352000	2.02479e+06	0.957091	12	1	13	159010000	0	1	6	0	6
O09167	RL21	RL21_MOUSE 60S ribosomal protein L21 OS=Mus musculus OX=10090 GN=Rpl21 PE=1 SV=3	25901000	2.69668e+07	-0.0201596	2	4	6	51957000	0	1	1	0	1
P67984	RL22	RL22_MOUSE 60S ribosomal protein L22 OS=Mus musculus OX=10090 GN=Rpl22 PE=1 SV=2	31248000	8.09488e+06	0.588496	1	1	2	390740000	4.07785e+07	0.811	3	2	5
P62830	RL23	RL23_MOUSE 60S ribosomal protein L23 OS=Mus musculus OX=10090 GN=Rpl23 PE=1 SV=1	32797000	4.79837e+06	0.744736	2	1	3	87244000	1.83048e+07	0.65315	1	3	4
P62751	RL23A	RL23A_MOUSE 60S ribosomal protein L23a OS=Mus musculus OX=10090 GN=Rpl23a PE=1 SV=1	15806000	1.01557e+07	0.217641	1	3	4	445130000	3.95227e+07	0.836903	3	4	7
Q8BP67	RL24	RL24_MOUSE 60S ribosomal protein L24 OS=Mus musculus OX=10090 GN=Rpl24 PE=1 SV=2	13032000	1.92706e+07	-0.193129	2	4	6	70802000	2.05014e+06	0.943718	1	1	2
P61358	RL27	RL27_MOUSE 60S ribosomal protein L27 OS=Mus musculus OX=10090 GN=Rpl27 PE=1 SV=2	35789000	6.45698e+06	0.694315	2	1	3	187200000	2.83941e+06	0.970118	6	1	7
P41105	RL28	RL28_MOUSE 60S ribosomal protein L28 OS=Mus musculus OX=10090 GN=Rpl28 PE=1 SV=2	19210000	2.05721e+07	-0.0342395	3	5	8	91676000	0	1	3	0	3
P27659	RL3	RL3_MOUSE 60S ribosomal protein L3 OS=Mus musculus OX=10090 GN=Rpl3 PE=1 SV=3	114480000	7.90911e+07	0.182821	10	10	20	239480000	0	1	5	1	6
P62889	RL30	RL30_MOUSE 60S ribosomal protein L30 OS=Mus musculus OX=10090 GN=Rpl30 PE=1 SV=2	42106000	2.4092e+07	0.272124	3	3	6	33894000	0	1	3	0	3
P62900	RL31	RL31_MOUSE 60S ribosomal protein L31 OS=Mus musculus OX=10090 GN=Rpl31 PE=1 SV=1	5921900	4.13952e+06	0.17715	1	1	2	187000000	1.49191e+07	0.852227	2	1	3
P62911	RL32	RL32_MOUSE 60S ribosomal protein L32 OS=Mus musculus OX=10090 GN=Rpl32 PE=1 SV=2	7051600	9.39932e+06	-0.142711	1	1	2	19512000	0	1	1	0	1
Q9D1R9	RL34	RL34_MOUSE 60S ribosomal protein L34 OS=Mus musculus OX=10090 GN=Rpl34 PE=1 SV=2	20721000	1.28072e+07	0.236033	1	1	2	77400000	0	1	2	0	2
Q9D8E6	RL4	RL4_MOUSE 60S ribosomal protein L4 OS=Mus musculus OX=10090 GN=Rpl4 PE=1 SV=3	152040000	1.20059e+08	0.117535	12	15	27	325700000	3.32739e+06	0.979774	10	1	11
P47962	RL5	RL5_MOUSE 60S ribosomal protein L5 OS=Mus musculus OX=10090 GN=Rpl5 PE=1 SV=3	95068000	1.7894e+07	0.683185	9	5	14	1222400000	2.07482e+08	0.709791	15	8	23
P47911	RL6	RL6_MOUSE 60S ribosomal protein L6 OS=Mus musculus OX=10090 GN=Rpl6 PE=1 SV=3	141500000	7.38296e+07	0.314265	9	9	18	193990000	0	1	6	0	6
P14148	RL7	RL7_MOUSE 60S ribosomal protein L7 OS=Mus musculus OX=10090 GN=Rpl7 PE=1 SV=2	51593000	5.12791e+07	0.00305094	5	8	13	250430000	0	1	4	0	4
P12970	RL7A	RL7A_MOUSE 60S ribosomal protein L7a OS=Mus musculus OX=10090 GN=Rpl7a PE=1 SV=2	146540000	7.19257e+07	0.341538	9	6	15	206050000	0	1	6	0	6
P62918	RL8	RL8_MOUSE 60S ribosomal protein L8 OS=Mus musculus OX=10090 GN=Rpl8 PE=1 SV=2	99790000	8.93605e+07	0.0551388	6	8	14	43805000	4.42448e+06	0.816524	3	1	4
P51410	RL9	RL9_MOUSE 60S ribosomal protein L9 OS=Mus musculus OX=10090 GN=Rpl9 PE=1 SV=2	0	0	#DIV/0!	1	0	1	38372000	3.578e+06	0.829416	2	1	3
P14869	RLA0	RLA0_MOUSE 60S acidic ribosomal protein P0 OS=Mus musculus OX=10090 GN=Rplp0 PE=1 SV=3	61312000	4.06244e+07	0.202946	7	7	14	1544500000	4.69733e+08	0.533586	7	11	18
P47955	RLA1	RLA1_MOUSE 60S acidic ribosomal protein P1 OS=Mus musculus OX=10090 GN=Rplp1 PE=1 SV=1	52946000	2.33783e+07	0.387396	3	3	6	1002000000	2.0064e+08	0.666335	2	3	5
P99027	RLA2	RLA2_MOUSE 60S acidic ribosomal protein P2 OS=Mus musculus OX=10090 GN=Rplp2 PE=1 SV=3	181460000	7.26007e+07	0.428478	9	8	17	3291700000	6.77756e+08	0.658515	9	6	15
E9Q555	RN213	RN213_MOUSE E3 ubiquitin-protein ligase RNF213 OS=Mus musculus OX=10090 GN=Rnf213 PE=1 SV=2	19981000	7.09968e+07	-0.56075	5	27	32	38652000	1.37988e+07	0.473837	5	5	10
Q99M28	RNPS1	RNPS1_MOUSE RNA-binding protein with serine-rich domain 1 OS=Mus musculus OX=10090 GN=Rnps1 PE=1 SV=1	23612000	8.02046e+06	0.492897	3	2	5	191590000	0	1	4	0	4
Q9CX86	ROA0	ROA0_MOUSE Heterogeneous nuclear ribonucleoprotein A0 OS=Mus musculus OX=10090 GN=Hnrnpa0 PE=1 SV=1	128740000	2.197e+07	0.708446	10	4	14	1170800000	5.81589e+07	0.905353	8	2	10
P49312	ROA1	ROA1_MOUSE Heterogeneous nuclear ribonucleoprotein A1 OS=Mus musculus OX=10090 GN=Hnrnpa1 PE=1 SV=2	250820000	5.32292e+07	0.649865	14	8	22	5461200000	3.05306e+08	0.894111	17	15	32
O88569	ROA2	ROA2_MOUSE Heterogeneous nuclear ribonucleoproteins A2/B1 OS=Mus musculus OX=10090 GN=Hnrnpa2b1 PE=1 SV=2	209520000	1.52609e+07	0.864215	14	4	18	7807600000	2.69103e+08	0.933363	25	12	37
Q8BG05	ROA3	ROA3_MOUSE Heterogeneous nuclear ribonucleoprotein A3 OS=Mus musculus OX=10090 GN=Hnrnpa3 PE=1 SV=1	368070000	6.28448e+07	0.708319	20	11	31	7846300000	2.50727e+08	0.938069	21	9	30
Q99020	ROAA	ROAA_MOUSE Heterogeneous nuclear ribonucleoprotein A/B OS=Mus musculus OX=10090 GN=Hnrnpab PE=1 SV=1	110710000	4.09129e+07	0.460334	8	6	14	2047800000	1.2826e+08	0.882118	3	1	4
Q91YQ5	RPN1	RPN1_MOUSE Dolichyl-diphosphooligosaccharide--protein glycosyltransferase subunit 1 OS=Mus musculus OX=10090 GN=Rpn1 PE=1 SV=1	5609100	1.00299e+07	-0.282678	2	6	8	4293800	0	1	1	0	1
Q9DBG6	RPN2	RPN2_MOUSE Dolichyl-diphosphooligosaccharide--protein glycosyltransferase subunit 2 OS=Mus musculus OX=10090 GN=Rpn2 PE=1 SV=1	27306000	9.11201e+06	0.499588	5	3	8	23490000	0	1	1	0	1
Q99PL5	RRBP1	RRBP1_MOUSE Ribosome-binding protein 1 OS=Mus musculus OX=10090 GN=Rrbp1 PE=1 SV=2	47471000	8.65912e+06	0.691463	9	3	12	96228000	0	1	8	0	8
Q6NS46	RRP5	RRP5_MOUSE Protein RRP5 homolog OS=Mus musculus OX=10090 GN=Pdcd11 PE=1 SV=2	13389000	0	1	3	0	3	52883000	0	1	7	0	7
P62281	RS11	RS11_MOUSE 40S ribosomal protein S11 OS=Mus musculus OX=10090 GN=Rps11 PE=1 SV=3	56214000	4.95945e+07	0.062561	3	3	6	136650000	5.08964e+06	0.928183	3	1	4
P63323	RS12	RS12_MOUSE 40S ribosomal protein S12 OS=Mus musculus OX=10090 GN=Rps12 PE=1 SV=2	19719000	2.98411e+06	0.737119	2	2	4	180130000	1.36703e+07	0.858923	1	1	2
P62301	RS13	RS13_MOUSE 40S ribosomal protein S13 OS=Mus musculus OX=10090 GN=Rps13 PE=1 SV=2	22109000	5.88871e+06	0.579343	5	2	7	301830000	3.37353e+06	0.977893	4	1	5
P62264	RS14	RS14_MOUSE 40S ribosomal protein S14 OS=Mus musculus OX=10090 GN=Rps14 PE=1 SV=3	46706000	3.99956e+07	0.0773968	6	8	14	468830000	3.16356e+07	0.873575	6	4	10
P62245	RS15A	RS15A_MOUSE 40S ribosomal protein S15a OS=Mus musculus OX=10090 GN=Rps15a PE=1 SV=2	16413000	6.56141e+06	0.428807	2	1	3	183610000	1.07104e+07	0.889766	4	1	5
P14131	RS16	RS16_MOUSE 40S ribosomal protein S16 OS=Mus musculus OX=10090 GN=Rps16 PE=1 SV=4	16666000	1.24063e+07	0.146522	3	4	7	165660000	1.66017e+07	0.817825	3	2	5
P63276	RS17	RS17_MOUSE 40S ribosomal protein S17 OS=Mus musculus OX=10090 GN=Rps17 PE=1 SV=2	17673000	1.59977e+07	0.0497569	4	4	8	253420000	2.01058e+07	0.852988	4	2	6
P25444	RS2	RS2_MOUSE 40S ribosomal protein S2 OS=Mus musculus OX=10090 GN=Rps2 PE=1 SV=3	81150000	5.34438e+07	0.205851	6	6	12	116610000	0	1	4	0	4
P60867	RS20	RS20_MOUSE 40S ribosomal protein S20 OS=Mus musculus OX=10090 GN=Rps20 PE=1 SV=1	26149000	1.10176e+07	0.407123	4	3	7	164030000	6.02138e+07	0.462961	2	2	4
P62267	RS23	RS23_MOUSE 40S ribosomal protein S23 OS=Mus musculus OX=10090 GN=Rps23 PE=1 SV=3	36607000	3.81257e+07	-0.0203224	3	4	7	60858000	0	1	0	1	1
P62849	RS24	RS24_MOUSE 40S ribosomal protein S24 OS=Mus musculus OX=10090 GN=Rps24 PE=1 SV=1	15281000	1.61523e+07	-0.0277181	2	3	5	56298000	0	1	2	0	2
Q6ZWU9	RS27	RS27_MOUSE 40S ribosomal protein S27 OS=Mus musculus OX=10090 GN=Rps27 PE=1 SV=3	11999000	2.37418e+07	-0.328554	1	3	4	129040000	5.81079e+07	0.379016	3	4	7
P62858	RS28	RS28_MOUSE 40S ribosomal protein S28 OS=Mus musculus OX=10090 GN=Rps28 PE=1 SV=1	13732000	1.30651e+07	0.0248861	1	2	3	1067500000	2.05438e+08	0.677223	7	6	13
P62908	RS3	RS3_MOUSE 40S ribosomal protein S3 OS=Mus musculus OX=10090 GN=Rps3 PE=1 SV=1	57345000	4.87274e+07	0.0812427	7	9	16	277420000	4.60228e+07	0.715419	9	5	14
P62862	RS30	RS30_MOUSE 40S ribosomal protein S30 OS=Mus musculus OX=10090 GN=Fau PE=1 SV=1	9354300	0	1	1	0	1	59671000	0	1	2	0	2
P97351	RS3A	RS3A_MOUSE 40S ribosomal protein S3a OS=Mus musculus OX=10090 GN=Rps3a PE=1 SV=3	38454000	3.88815e+07	-0.00552818	6	7	13	94058000	0	1	4	0	4
P62702	RS4X	RS4X_MOUSE 40S ribosomal protein S4, X isoform OS=Mus musculus OX=10090 GN=Rps4x PE=1 SV=2	144510000	1.43326e+08	0.00411217	9	15	24	220510000	4.71502e+06	0.958131	4	2	6
P62754	RS6	RS6_MOUSE 40S ribosomal protein S6 OS=Mus musculus OX=10090 GN=Rps6 PE=1 SV=1	29730000	1.29694e+07	0.392527	3	4	7	144610000	0	1	3	0	3
P62082	RS7	RS7_MOUSE 40S ribosomal protein S7 OS=Mus musculus OX=10090 GN=Rps7 PE=2 SV=1	21708000	3.1982e+06	0.74318	3	1	4	294380000	5.93775e+07	0.664304	6	3	9
P62242	RS8	RS8_MOUSE 40S ribosomal protein S8 OS=Mus musculus OX=10090 GN=Rps8 PE=1 SV=2	43065000	6.00294e+07	-0.164552	5	9	14	69038000	2.88464e+06	0.919785	4	1	5
Q6ZWN5	RS9	RS9_MOUSE 40S ribosomal protein S9 OS=Mus musculus OX=10090 GN=Rps9 PE=1 SV=3	20926000	2.28666e+07	-0.0443126	2	3	5	180380000	6.96367e+06	0.925659	3	2	5
P14206	RSSA	RSSA_MOUSE 40S ribosomal protein SA OS=Mus musculus OX=10090 GN=Rpsa PE=1 SV=4	38749000	4.9546e+06	0.773263	6	2	8	318650000	1.59511e+08	0.332814	5	10	15
Q62376	RU17	RU17_MOUSE U1 small nuclear ribonucleoprotein 70 kDa OS=Mus musculus OX=10090 GN=Snrnp70 PE=1 SV=2	23631000	9.53259e+06	0.425117	5	4	9	222700000	2.05866e+07	0.830763	9	7	16
P50543	S10AB	S10AB_MOUSE Protein S100-A11 OS=Mus musculus OX=10090 GN=S100a11 PE=1 SV=1	17247000	0	1	3	0	3	134000000	7.62704e+06	0.892294	1	1	2
Q9D2Q8	S10AE	S10AE_MOUSE Protein S100-A14 OS=Mus musculus OX=10090 GN=S100a14 PE=1 SV=1	78028000	0	1	2	0	2	0	2.3336e+06	-1	0	1	1
D3YXK2	SAFB1	SAFB1_MOUSE Scaffold attachment factor B1 OS=Mus musculus OX=10090 GN=Safb PE=1 SV=2	21526000	0	1	3	0	3	544300000	5.43704e+07	0.818363	12	8	20
Q3UPL0	SC31A	SC31A_MOUSE Protein transport protein Sec31A OS=Mus musculus OX=10090 GN=Sec31a PE=1 SV=2	92977000	0	1	2	0	2	107140000	3.16039e+06	0.942695	6	3	9
Q8K2B3	SDHA	SDHA_MOUSE Succinate dehydrogenase [ubiquinone] flavoprotein subunit, mitochondrial OS=Mus musculus OX=10090 GN=Sdha PE=1 SV=1	10401000	1.34228e+07	-0.12684	4	6	10	90831000	2.94262e+07	0.510613	5	4	9
Q9D1M0	SEC13	SEC13_MOUSE Protein SEC13 homolog OS=Mus musculus OX=10090 GN=Sec13 PE=1 SV=3	32577000	1.05688e+07	0.510091	5	3	8	63499000	9.41169e+06	0.74183	2	1	3
Q8C1B7	SEP11	SEP11_MOUSE Septin-11 OS=Mus musculus OX=10090 GN=Septin11 PE=1 SV=4;sp	16843000	5.89621e+06	0.481406	2	1	3	287020000	4.76468e+07	0.715258	10	8	18
O55131	SEPT7	SEPT7_MOUSE Septin-7 OS=Mus musculus OX=10090 GN=Septin7 PE=1 SV=1	9302200	0	1	2	0	2	272740000	5.51352e+07	0.663682	8	9	17
P19324	SERPH	SERPH_MOUSE Serpin H1 OS=Mus musculus OX=10090 GN=Serpinh1 PE=1 SV=3	105230000	5.44471e+07	0.318035	12	10	22	3005000000	3.58422e+08	0.786871	22	17	39
Q9EQU5	SET	SET_MOUSE Protein SET OS=Mus musculus OX=10090 GN=Set PE=1 SV=1	27448000	6.8718e+06	0.599543	3	2	5	270900000	6.16415e+07	0.62927	5	3	8
Q64213	SF01	SF01_MOUSE Splicing factor 1 OS=Mus musculus OX=10090 GN=Sf1 PE=1 SV=6	9488500	0	1	4	0	4	16340000	3.58754e+06	0.639942	1	1	2
Q8K4Z5	SF3A1	SF3A1_MOUSE Splicing factor 3A subunit 1 OS=Mus musculus OX=10090 GN=Sf3a1 PE=1 SV=1	283550000	1.58286e+08	0.283508	20	19	39	106500000	0	1	9	0	9
Q9D554	SF3A3	SF3A3_MOUSE Splicing factor 3A subunit 3 OS=Mus musculus OX=10090 GN=Sf3a3 PE=1 SV=2	118130000	9.95894e+07	0.0851582	12	14	26	40699000	0	1	3	0	3
Q921M3	SF3B3	SF3B3_MOUSE Splicing factor 3B subunit 3 OS=Mus musculus OX=10090 GN=Sf3b3 PE=1 SV=1	54861000	1.30172e+07	0.616453	9	4	13	300730000	0	1	10	0	10
Q8VIJ6	SFPQ	SFPQ_MOUSE Splicing factor, proline- and glutamine-rich OS=Mus musculus OX=10090 GN=Sfpq PE=1 SV=1	27040000	1.28615e+07	0.355339	6	4	10	394090000	1.05141e+07	0.948028	7	2	9
Q8CH25	SLTM	SLTM_MOUSE SAFB-like transcription modulator OS=Mus musculus OX=10090 GN=Sltm PE=1 SV=1	23895000	1.17647e+07	0.340167	2	3	5	130010000	0	1	8	0	8
P62315	SMD1	SMD1_MOUSE Small nuclear ribonucleoprotein Sm D1 OS=Mus musculus OX=10090 GN=Snrpd1 PE=1 SV=1	7109100	3.97302e+06	0.282986	1	1	2	151760000	0	1	2	0	2
P62320	SMD3	SMD3_MOUSE Small nuclear ribonucleoprotein Sm D3 OS=Mus musculus OX=10090 GN=Snrpd3 PE=1 SV=1	20432000	8.82239e+06	0.39685	2	3	5	240140000	1.30197e+07	0.897142	3	1	4
P08228	SODC	SODC_MOUSE Superoxide dismutase [Cu-Zn] OS=Mus musculus OX=10090 GN=Sod1 PE=1 SV=2	7835600	9.47836e+06	-0.0948806	1	2	3	181520000	1.09286e+08	0.248391	1	4	5
Q9QX47	SON	SON_MOUSE Protein SON OS=Mus musculus OX=10090 GN=Son PE=1 SV=2	5499800	0	1	2	0	2	28012000	0	1	2	0	2
Q920B9	SP16H	SP16H_MOUSE FACT complex subunit SPT16 OS=Mus musculus OX=10090 GN=Supt16h PE=1 SV=2	81450000	3.18776e+06	0.924673	14	1	15	4213900000	7.80092e+07	0.963648	38	9	47
Q62261	SPTB2	SPTB2_MOUSE Spectrin beta chain, non-erythrocytic 1 OS=Mus musculus OX=10090 GN=Sptbn1 PE=1 SV=2	57565000	1.33697e+07	0.623041	13	6	19	3375300000	2.28143e+08	0.873375	74	40	114
P16546	SPTN1	SPTN1_MOUSE Spectrin alpha chain, non-erythrocytic 1 OS=Mus musculus OX=10090 GN=Sptan1 PE=1 SV=4	42538000	2.0871e+06	0.906461	5	1	6	3127300000	1.49349e+08	0.90884	76	26	102
Q64337	SQSTM	SQSTM_MOUSE Sequestosome-1 OS=Mus musculus OX=10090 GN=Sqstm1 PE=1 SV=1	7015500	1.66623e+07	-0.407419	1	4	5	62634000	3.43859e+07	0.291157	2	3	5
Q8BTI8	SRRM2	SRRM2_MOUSE Serine/arginine repetitive matrix protein 2 OS=Mus musculus OX=10090 GN=Srrm2 PE=1 SV=3	13291000	7.27334e+06	0.292626	1	1	2	297030000	3.26824e+06	0.978233	12	1	13
Q99MR6	SRRT	SRRT_MOUSE Serrate RNA effector molecule homolog OS=Mus musculus OX=10090 GN=Srrt PE=1 SV=1	5617000	0	1	2	0	2	119140000	9.11238e+06	0.857899	4	2	6
Q6PDM2	SRSF1	SRSF1_MOUSE Serine/arginine-rich splicing factor 1 OS=Mus musculus OX=10090 GN=Srsf1 PE=1 SV=3	15890000	3.15418e+06	0.668751	2	1	3	437070000	2.0995e+07	0.908332	8	3	11
Q62093	SRSF2	SRSF2_MOUSE Serine/arginine-rich splicing factor 2 OS=Mus musculus OX=10090 GN=Srsf2 PE=1 SV=4	4109800	0	1	2	1	3	225720000	2.38e+07	0.809234	5	3	8
P84104	SRSF3	SRSF3_MOUSE Serine/arginine-rich splicing factor 3 OS=Mus musculus OX=10090 GN=Srsf3 PE=1 SV=1	48319000	4.14662e+06	0.84193	3	1	4	212000000	4.00881e+07	0.681951	3	2	5
O35326	SRSF5	SRSF5_MOUSE Serine/arginine-rich splicing factor 5 OS=Mus musculus OX=10090 GN=Srsf5 PE=1 SV=2	25473000	6.34968e+06	0.600934	3	2	5	108660000	1.48309e+07	0.759806	2	1	3
Q8BL97	SRSF7	SRSF7_MOUSE Serine/arginine-rich splicing factor 7 OS=Mus musculus OX=10090 GN=Srsf7 PE=1 SV=1	3862900	0	1	1	0	1	1034100000	1.71677e+07	0.967339	5	1	6
Q62186	SSRD	SSRD_MOUSE Translocon-associated protein subunit delta OS=Mus musculus OX=10090 GN=Ssr4 PE=1 SV=1	3803600	0	1	1	0	1	10149000	3.13653e+06	0.527827	2	1	3
Q08943	SSRP1	SSRP1_MOUSE FACT complex subunit SSRP1 OS=Mus musculus OX=10090 GN=Ssrp1 PE=1 SV=2	69813000	4.41598e+06	0.881017	9	2	11	2210800000	5.06823e+07	0.955178	13	4	17
Q8CGC7	SYEP	SYEP_MOUSE Bifunctional glutamate/proline--tRNA ligase OS=Mus musculus OX=10090 GN=Eprs1 PE=1 SV=4	6914900	1.06478e+07	-0.212547	3	6	9	39143000	0	1	5	0	5
Q6ZWR6	SYNE1	SYNE1_MOUSE Nesprin-1 OS=Mus musculus OX=10090 GN=Syne1 PE=1 SV=2	13532000	0	1	1	1	2	431030000	3.1065e+08	0.162307	1	1	2
Q921F2	TADBP	TADBP_MOUSE TAR DNA-binding protein 43 OS=Mus musculus OX=10090 GN=Tardbp PE=1 SV=1	94658000	3.42546e+07	0.468561	7	7	14	541280000	2.54036e+07	0.910343	8	3	11
Q9WVA4	TAGL2	TAGL2_MOUSE Transgelin-2 OS=Mus musculus OX=10090 GN=Tagln2 PE=1 SV=4	0	0	#DIV/0!	1	0	1	708930000	1.88427e+08	0.580039	11	8	19
Q8BHL3	TB10B	TB10B_MOUSE TBC1 domain family member 10B OS=Mus musculus OX=10090 GN=Tbc1d10b PE=1 SV=2	22019000	1.04816e+07	0.354989	2	1	3	500730000	2.91417e+07	0.890005	11	2	13
P68369	TBA1A	TBA1A_MOUSE Tubulin alpha-1A chain OS=Mus musculus OX=10090 GN=Tuba1a PE=1 SV=1;sp	19000000	1.19805e+07	0.226578	2	2	4	92785000	1.2157e+07	0.768311	1	2	3
P05213	TBA1B	TBA1B_MOUSE Tubulin alpha-1B chain OS=Mus musculus OX=10090 GN=Tuba1b PE=1 SV=2;sp	210750000	2.0556e+08	0.0124675	13	17	30	1901600000	3.91346e+08	0.658652	15	13	28
P68372	TBB4B	TBB4B_MOUSE Tubulin beta-4B chain OS=Mus musculus OX=10090 GN=Tubb4b PE=1 SV=1	181340000	1.59238e+08	0.0648954	19	17	36	292020000	4.99378e+07	0.70793	2	4	6
P99024	TBB5	TBB5_MOUSE Tubulin beta-5 chain OS=Mus musculus OX=10090 GN=Tubb5 PE=1 SV=1	85177000	4.38535e+07	0.320262	3	3	6	3744900000	9.35458e+08	0.600262	24	22	46
Q922F4	TBB6	TBB6_MOUSE Tubulin beta-6 chain OS=Mus musculus OX=10090 GN=Tubb6 PE=1 SV=1	9167000	8.75547e+06	0.0229618	1	2	3	43088000	1.75823e+07	0.420399	2	4	6
P80318	TCPG	TCPG_MOUSE T-complex protein 1 subunit gamma OS=Mus musculus OX=10090 GN=Cct3 PE=1 SV=1	4730300	1.40644e+06	0.541634	1	1	2	216910000	2.71612e+07	0.777432	11	7	18
P42932	TCPQ	TCPQ_MOUSE T-complex protein 1 subunit theta OS=Mus musculus OX=10090 GN=Cct8 PE=1 SV=3	0	1.82361e+06	-1	0	1	1	252310000	6.19168e+07	0.60591	14	11	25
P63028	TCTP	TCTP_MOUSE Translationally-controlled tumor protein OS=Mus musculus OX=10090 GN=Tpt1 PE=1 SV=1	3492400	0	1	1	0	1	324120000	6.41247e+07	0.669669	4	2	6
Q9R0Q7	TEBP	TEBP_MOUSE Prostaglandin E synthase 3 OS=Mus musculus OX=10090 GN=Ptges3 PE=1 SV=1	6776800	0	1	1	0	1	31035000	5.20401e+07	-0.252845	3	5	8
Q01853	TERA	TERA_MOUSE Transitional endoplasmic reticulum ATPase OS=Mus musculus OX=10090 GN=Vcp PE=1 SV=4	869110000	7.23122e+08	0.0916875	42	45	87	1736700000	4.56154e+08	0.583963	35	32	67
Q9JLF6	TGM1	TGM1_MOUSE Protein-glutamine gamma-glutamyltransferase K OS=Mus musculus OX=10090 GN=Tgm1 PE=1 SV=2	199200000	0	1	12	0	12	10481000	1.26414e+07	-0.0934322	1	1	2
P10639	THIO	THIO_MOUSE Thioredoxin OS=Mus musculus OX=10090 GN=Txn PE=1 SV=3	27133000	2.37873e+07	0.0657038	3	3	6	753940000	2.75202e+08	0.465182	3	3	6
O08583	THOC4	THOC4_MOUSE THO complex subunit 4 OS=Mus musculus OX=10090 GN=Alyref PE=1 SV=3	10828000	4.4915e+06	0.413623	2	1	3	463340000	0	1	6	0	6
P01831	THY1	THY1_MOUSE Thy-1 membrane glycoprotein OS=Mus musculus OX=10090 GN=Thy1 PE=1 SV=1	0	2.69628e+06	-1	0	2	2	550120000	0	1	2	0	2
Q62318	TIF1B	TIF1B_MOUSE Transcription intermediary factor 1-beta OS=Mus musculus OX=10090 GN=Trim28 PE=1 SV=3	16767000	4.81822e+06	0.553563	3	2	5	665160000	5.72207e+07	0.841577	11	8	19
P40142	TKT	TKT_MOUSE Transketolase OS=Mus musculus OX=10090 GN=Tkt PE=1 SV=1	29382000	1.34753e+07	0.371154	5	4	9	570330000	1.11637e+08	0.672603	9	9	18
P26039	TLN1	TLN1_MOUSE Talin-1 OS=Mus musculus OX=10090 GN=Tln1 PE=1 SV=2	16783000	8.23681e+06	0.341577	4	3	7	628330000	3.18829e+07	0.903416	38	9	47
Q8R138	TM119	TM119_MOUSE Transmembrane protein 119 OS=Mus musculus OX=10090 GN=Tmem119 PE=1 SV=1	5173900	0	1	1	0	1	6011300	0	1	1	0	1
P17751	TPIS	TPIS_MOUSE Triosephosphate isomerase OS=Mus musculus OX=10090 GN=Tpi1 PE=1 SV=5	67825000	5.2407e+07	0.128235	10	9	19	1282800000	6.42675e+08	0.332451	8	16	24
P21107	TPM3	TPM3_MOUSE Tropomyosin alpha-3 chain OS=Mus musculus OX=10090 GN=Tpm3 PE=1 SV=3	33964000	3.01543e+06	0.836913	4	1	5	285400000	4.27381e+07	0.739512	3	2	5
P62996	TRA2B	TRA2B_MOUSE Transformer-2 protein homolog beta OS=Mus musculus OX=10090 GN=Tra2b PE=1 SV=1	8870200	0	1	1	0	1	309400000	0	1	4	0	4
Q91W90	TXND5	TXND5_MOUSE Thioredoxin domain-containing protein 5 OS=Mus musculus OX=10090 GN=Txndc5 PE=1 SV=2	26638000	1.2918e+07	0.34685	5	4	9	283890000	7.41391e+07	0.585849	7	5	12
Q8CDN6	TXNL1	TXNL1_MOUSE Thioredoxin-like protein 1 OS=Mus musculus OX=10090 GN=Txnl1 PE=1 SV=3	3570400	2.01163e+07	-0.698532	1	5	6	688940000	3.38164e+08	0.34152	13	14	27
Q9D883	U2AF1	U2AF1_MOUSE Splicing factor U2AF 35 kDa subunit OS=Mus musculus OX=10090 GN=U2af1 PE=1 SV=4	5315800	0	1	1	0	1	0	3.99505e+06	-1	0	1	1
Q6P4T2	U520	U520_MOUSE U5 small nuclear ribonucleoprotein 200 kDa helicase OS=Mus musculus OX=10090 GN=Snrnp200 PE=1 SV=1	18532000	0	1	4	0	4	810800000	1.66553e+06	0.9959	24	1	25
O08810	U5S1	U5S1_MOUSE 116 kDa U5 small nuclear ribonucleoprotein component OS=Mus musculus OX=10090 GN=Eftud2 PE=1 SV=1	15539000	3.23115e+06	0.655714	5	1	6	326590000	0	1	17	0	17
Q02053	UBA1	UBA1_MOUSE Ubiquitin-like modifier-activating enzyme 1 OS=Mus musculus OX=10090 GN=Uba1 PE=1 SV=1	22593000	1.43338e+07	0.223664	6	4	10	642710000	1.07777e+08	0.712781	17	14	31
O08759	UBE3A	UBE3A_MOUSE Ubiquitin-protein ligase E3A OS=Mus musculus OX=10090 GN=Ube3a PE=1 SV=2	4557800	1.27507e+07	-0.473345	1	4	5	295250000	2.35333e+08	0.112927	13	23	36
Q9JMA1	UBP14	UBP14_MOUSE Ubiquitin carboxyl-terminal hydrolase 14 OS=Mus musculus OX=10090 GN=Usp14 PE=1 SV=3	119010000	2.35491e+08	-0.328577	12	18	30	969140000	7.55872e+08	0.123633	13	16	29
Q8R5H1	UBP15	UBP15_MOUSE Ubiquitin carboxyl-terminal hydrolase 15 OS=Mus musculus OX=10090 GN=Usp15 PE=1 SV=1	60689000	6.19564e+07	-0.0103335	11	15	26	267040000	1.5326e+08	0.270712	15	23	38
Q9WUP7	UCHL5	UCHL5_MOUSE Ubiquitin carboxyl-terminal hydrolase isozyme L5 OS=Mus musculus OX=10090 GN=Uchl5 PE=1 SV=2	165940000	3.37901e+08	-0.341301	11	18	29	2506100000	1.38024e+09	0.289696	17	17	34
Q8CGR7	UPP2	UPP2_MOUSE Uridine phosphorylase 2 OS=Mus musculus OX=10090 GN=Upp2 PE=1 SV=1	71222000	6.46275e+06	0.833616	6	1	7	71073000	1.61082e+08	-0.38771	1	5	6
P50516	VATA	VATA_MOUSE V-type proton ATPase catalytic subunit A OS=Mus musculus OX=10090 GN=Atp6v1a PE=1 SV=2	3787100	0	1	1	0	1	25201000	5.40848e+06	0.646614	3	2	5
Q60930	VDAC2	VDAC2_MOUSE Voltage-dependent anion-selective channel protein 2 OS=Mus musculus OX=10090 GN=Vdac2 PE=1 SV=2	8439500	4.24429e+06	0.330754	1	1	2	10838000	0	1	1	1	2
Q60931	VDAC3	VDAC3_MOUSE Voltage-dependent anion-selective channel protein 3 OS=Mus musculus OX=10090 GN=Vdac3 PE=1 SV=1	0	2.55216e+06	-1	0	1	1	8891700	0	1	1	0	1
P20152	VIME	VIME_MOUSE Vimentin OS=Mus musculus OX=10090 GN=Vim PE=1 SV=3	390830000	1.16245e+08	0.541507	28	24	52	157410000000	6.16313e+09	0.924644	92	43	135
Q64727	VINC	VINC_MOUSE Vinculin OS=Mus musculus OX=10090 GN=Vcl PE=1 SV=4	3434500	0	1	1	0	1	738360000	1.84797e+08	0.599641	20	20	40
O88342	WDR1	WDR1_MOUSE WD repeat-containing protein 1 OS=Mus musculus OX=10090 GN=Wdr1 PE=1 SV=3	54415000	1.87e+07	0.488477	7	5	12	556880000	7.51436e+07	0.762213	9	8	17
Q9DBR1	XRN2	XRN2_MOUSE 5-3 exoribonuclease 2 OS=Mus musculus OX=10090 GN=Xrn2 PE=1 SV=1	0	0	#DIV/0!	1	0	1	112280000	0	1	5	0	5
P62960	YBOX1	YBOX1_MOUSE Y-box-binding protein 1 OS=Mus musculus OX=10090 GN=Ybx1 PE=1 SV=3	494430000	1.58125e+08	0.515367	16	16	32	1362200000	4.132e+08	0.534527	14	13	27
Q0P678	ZCH18	ZCH18_MOUSE Zinc finger CCCH domain-containing protein 18 OS=Mus musculus OX=10090 GN=Zc3h18 PE=1 SV=1	113970000	2.60356e+07	0.628077	7	3	10	98395000	0	1	5	0	5
O88878	ZFAN5	ZFAN5_MOUSE AN1-type zinc finger protein 5 OS=Mus musculus OX=10090 GN=Zfand5 PE=1 SV=1	65274000	1.19199e+08	-0.29232	5	12	17	0	2.1714e+07	-1	0	3	3
Q9DCH6	ZFAN6	ZFAN6_MOUSE AN1-type zinc finger protein 6 OS=Mus musculus OX=10090 GN=Zfand6 PE=1 SV=1	6558300	1.11734e+07	-0.260273	1	3	4	6338600	6.03565e+06	0.0244819	1	2	3
Q91X58	ZFN2B	ZFN2B_MOUSE AN1-type zinc finger protein 2B OS=Mus musculus OX=10090 GN=Zfand2b PE=1 SV=1	15894000	2.45864e+07	-0.214731	2	4	6	195130000	1.0225e+08	0.312329	4	6	10
Q62523	ZYX	ZYX_MOUSE Zyxin OS=Mus musculus OX=10090 GN=Zyx PE=1 SV=2	12065000	1.05047e+07	0.0691318	2	2	4	135000000	2.86741e+07	0.64962	6	4	10

## Sheet: Increased PSM binding in G2A
UniProt IDs	Protein IDs	Fasta headers	Plasma membrane	Secreted/Extracellular	Lysosome	ER	Golgi	Mito	Endosome	Peroxisome	Lipid droplet	Nuclear envelope	Other membranes	Cytoskeleton	Cytosol	Nucleus
P02340	P53	P53_MOUSE Cellular tumor antigen p53 OS=Mus musculus OX=10090 GN=Tp53 PE=1 SV=4				Y		Y						Y	Y	Y
P20152	VIME	VIME_MOUSE Vimentin OS=Mus musculus OX=10090 GN=Vim PE=1 SV=3	Y											Y	Y	Y
P60710	ACTB	ACTB_MOUSE Actin, cytoplasmic 1 OS=Mus musculus OX=10090 GN=Actb PE=1 SV=1												Y	Y	Y
P57780	ACTN4	ACTN4_MOUSE Alpha-actinin-4 OS=Mus musculus OX=10090 GN=Actn4 PE=1 SV=1												Y	Y	Y
O70133	DHX9	DHX9_MOUSE ATP-dependent RNA helicase A OS=Mus musculus OX=10090 GN=Dhx9 PE=1 SV=2												Y	Y	Y
P23116	EIF3A	EIF3A_MOUSE Eukaryotic translation initiation factor 3 subunit A OS=Mus musculus OX=10090 GN=Eif3a PE=1 SV=5												Y	Y	Y
Q8VEK3	HNRPU	HNRPU_MOUSE Heterogeneous nuclear ribonucleoprotein U OS=Mus musculus OX=10090 GN=Hnrnpu PE=1 SV=1												Y	Y	Y
Q61937	NPM	NPM_MOUSE Nucleophosmin OS=Mus musculus OX=10090 GN=Npm1 PE=1 SV=1												Y	Y	Y
Q8C570	RAE1L	RAE1L_MOUSE mRNA export factor OS=Mus musculus OX=10090 GN=Rae1 PE=1 SV=1												Y	Y	Y
P62082	RS7	RS7_MOUSE 40S ribosomal protein S7 OS=Mus musculus OX=10090 GN=Rps7 PE=2 SV=1												Y	Y	Y
Q6P6L0	FIL1L	FIL1L_MOUSE Filamin A-interacting protein 1-like OS=Mus musculus OX=10090 GN=Filip1l PE=1 SV=2											Y		Y	Y
Q60749	KHDR1	KHDR1_MOUSE KH domain-containing, RNA-binding, signal transduction-associated protein 1 OS=Mus musculus OX=10090 GN=Khdrbs1 PE=1 SV=2											Y		Y	Y
Q99KP6	PRP19	PRP19_MOUSE Pre-mRNA-processing factor 19 OS=Mus musculus OX=10090 GN=Prpf19 PE=1 SV=1									Y				Y	Y
P40142	TKT	TKT_MOUSE Transketolase OS=Mus musculus OX=10090 GN=Tkt PE=1 SV=1				Y				Y					Y	Y
Q9JIK5	DDX21	DDX21_MOUSE Nucleolar RNA helicase 2 OS=Mus musculus OX=10090 GN=Ddx21 PE=1 SV=3						Y							Y	Y
Q9EQU5	SET	SET_MOUSE Protein SET OS=Mus musculus OX=10090 GN=Set PE=1 SV=1				Y									Y	Y
Q62167	DDX3X	DDX3X_MOUSE ATP-dependent RNA helicase DDX3X OS=Mus musculus OX=10090 GN=Ddx3x PE=1 SV=3;sp	Y												Y	Y
P68040	RACK1	RACK1_MOUSE Receptor of activated protein C kinase 1 OS=Mus musculus OX=10090 GN=Rack1 PE=1 SV=3	Y												Y	Y
Q8CJG0	AGO2	AGO2_MOUSE Protein argonaute-2 OS=Mus musculus OX=10090 GN=Ago2 PE=1 SV=3													Y	Y
Q9JII5	DAZP1	DAZP1_MOUSE DAZ-associated protein 1 OS=Mus musculus OX=10090 GN=Dazap1 PE=1 SV=2													Y	Y
Q501J6	DDX17	DDX17_MOUSE Probable ATP-dependent RNA helicase DDX17 OS=Mus musculus OX=10090 GN=Ddx17 PE=1 SV=1													Y	Y
Q62095	DDX3Y	DDX3Y_MOUSE ATP-dependent RNA helicase DDX3Y OS=Mus musculus OX=10090 GN=Ddx3y PE=1 SV=2													Y	Y
Q61656	DDX5	DDX5_MOUSE Probable ATP-dependent RNA helicase DDX5 OS=Mus musculus OX=10090 GN=Ddx5 PE=1 SV=2													Y	Y
O54946	DNJB6	DNJB6_MOUSE DnaJ homolog subfamily B member 6 OS=Mus musculus OX=10090 GN=Dnajb6 PE=1 SV=4													Y	Y
P57776	EF1D	EF1D_MOUSE Elongation factor 1-delta OS=Mus musculus OX=10090 GN=Eef1d PE=1 SV=3													Y	Y
Q9Z1D1	EIF3G	EIF3G_MOUSE Eukaryotic translation initiation factor 3 subunit G OS=Mus musculus OX=10090 GN=Eif3g PE=1 SV=2													Y	Y
Q3U0V1	FUBP2	FUBP2_MOUSE Far upstream element-binding protein 2 OS=Mus musculus OX=10090 GN=Khsrp PE=1 SV=2													Y	Y
P97855	G3BP1	G3BP1_MOUSE Ras GTPase-activating protein-binding protein 1 OS=Mus musculus OX=10090 GN=G3bp1 PE=1 SV=1													Y	Y
Q60668	HNRPD	HNRPD_MOUSE Heterogeneous nuclear ribonucleoprotein D0 OS=Mus musculus OX=10090 GN=Hnrnpd PE=1 SV=2													Y	Y
P61979	HNRPK	HNRPK_MOUSE Heterogeneous nuclear ribonucleoprotein K OS=Mus musculus OX=10090 GN=Hnrnpk PE=1 SV=1													Y	Y
Q8R081	HNRPL	HNRPL_MOUSE Heterogeneous nuclear ribonucleoprotein L OS=Mus musculus OX=10090 GN=Hnrnpl PE=1 SV=2													Y	Y
Q7TMK9	HNRPQ	HNRPQ_MOUSE Heterogeneous nuclear ribonucleoprotein Q OS=Mus musculus OX=10090 GN=Syncrip PE=1 SV=2													Y	Y
Q9CPN8	IF2B3	IF2B3_MOUSE Insulin-like growth factor 2 mRNA-binding protein 3 OS=Mus musculus OX=10090 GN=Igf2bp3 PE=1 SV=1													Y	Y
O55135	IF6	IF6_MOUSE Eukaryotic translation initiation factor 6 OS=Mus musculus OX=10090 GN=Eif6 PE=1 SV=2													Y	Y
Q9Z1X4	ILF3	ILF3_MOUSE Interleukin enhancer-binding factor 3 OS=Mus musculus OX=10090 GN=Ilf3 PE=1 SV=2													Y	Y
Q3UZ39	LRRF1	LRRF1_MOUSE Leucine-rich repeat flightless-interacting protein 1 OS=Mus musculus OX=10090 GN=Lrrfip1 PE=1 SV=2													Y	Y
Q01768	NDKB	NDKB_MOUSE Nucleoside diphosphate kinase B OS=Mus musculus OX=10090 GN=Nme2 PE=1 SV=1													Y	Y
P09405	NUCL	NUCL_MOUSE Nucleolin OS=Mus musculus OX=10090 GN=Ncl PE=1 SV=2													Y	Y
P60335	PCBP1	PCBP1_MOUSE Poly(rC)-binding protein 1 OS=Mus musculus OX=10090 GN=Pcbp1 PE=1 SV=1													Y	Y
Q9DBJ1	PGAM1	PGAM1_MOUSE Phosphoglycerate mutase 1 OS=Mus musculus OX=10090 GN=Pgam1 PE=1 SV=3													Y	Y
P17742	PPIA	PPIA_MOUSE Peptidyl-prolyl cis-trans isomerase A OS=Mus musculus OX=10090 GN=Ppia PE=1 SV=2													Y	Y
P62827	RAN	RAN_MOUSE GTP-binding nuclear protein Ran OS=Mus musculus OX=10090 GN=Ran PE=1 SV=3													Y	Y
Q8C2Q3	RBM14	RBM14_MOUSE RNA-binding protein 14 OS=Mus musculus OX=10090 GN=Rbm14 PE=1 SV=1													Y	Y
O89086	RBM3	RBM3_MOUSE RNA-binding protein 3 OS=Mus musculus OX=10090 GN=Rbm3 PE=1 SV=1													Y	Y
Q9CXW4	RL11	RL11_MOUSE 60S ribosomal protein L11 OS=Mus musculus OX=10090 GN=Rpl11 PE=1 SV=4													Y	Y
P35979	RL12	RL12_MOUSE 60S ribosomal protein L12 OS=Mus musculus OX=10090 GN=Rpl12 PE=1 SV=2													Y	Y
P47962	RL5	RL5_MOUSE 60S ribosomal protein L5 OS=Mus musculus OX=10090 GN=Rpl5 PE=1 SV=3													Y	Y
Q99M28	RNPS1	RNPS1_MOUSE RNA-binding protein with serine-rich domain 1 OS=Mus musculus OX=10090 GN=Rnps1 PE=1 SV=1													Y	Y
P49312	ROA1	ROA1_MOUSE Heterogeneous nuclear ribonucleoprotein A1 OS=Mus musculus OX=10090 GN=Hnrnpa1 PE=1 SV=2													Y	Y
O88569	ROA2	ROA2_MOUSE Heterogeneous nuclear ribonucleoproteins A2/B1 OS=Mus musculus OX=10090 GN=Hnrnpa2b1 PE=1 SV=2													Y	Y
Q99020	ROAA	ROAA_MOUSE Heterogeneous nuclear ribonucleoprotein A/B OS=Mus musculus OX=10090 GN=Hnrnpab PE=1 SV=1													Y	Y
P62301	RS13	RS13_MOUSE 40S ribosomal protein S13 OS=Mus musculus OX=10090 GN=Rps13 PE=1 SV=2													Y	Y
P62754	RS6	RS6_MOUSE 40S ribosomal protein S6 OS=Mus musculus OX=10090 GN=Rps6 PE=1 SV=1													Y	Y
P50543	S10AB	S10AB_MOUSE Protein S100-A11 OS=Mus musculus OX=10090 GN=S100a11 PE=1 SV=1													Y	Y
Q8VIJ6	SFPQ	SFPQ_MOUSE Splicing factor, proline- and glutamine-rich OS=Mus musculus OX=10090 GN=Sfpq PE=1 SV=1													Y	Y
P62320	SMD3	SMD3_MOUSE Small nuclear ribonucleoprotein Sm D3 OS=Mus musculus OX=10090 GN=Snrpd3 PE=1 SV=1													Y	Y
Q6PDM2	SRSF1	SRSF1_MOUSE Serine/arginine-rich splicing factor 1 OS=Mus musculus OX=10090 GN=Srsf1 PE=1 SV=3													Y	Y
P84104	SRSF3	SRSF3_MOUSE Serine/arginine-rich splicing factor 3 OS=Mus musculus OX=10090 GN=Srsf3 PE=1 SV=1													Y	Y
Q921F2	TADBP	TADBP_MOUSE TAR DNA-binding protein 43 OS=Mus musculus OX=10090 GN=Tardbp PE=1 SV=1													Y	Y
O08583	THOC4	THOC4_MOUSE THO complex subunit 4 OS=Mus musculus OX=10090 GN=Alyref PE=1 SV=3													Y	Y
P62960	YBOX1	YBOX1_MOUSE Y-box-binding protein 1 OS=Mus musculus OX=10090 GN=Ybx1 PE=1 SV=3													Y	Y
P48678	LMNA	LMNA_MOUSE Prelamin-A/C OS=Mus musculus OX=10090 GN=Lmna PE=1 SV=2												Y		Y
Q61029	LAP2B	LAP2B_MOUSE Lamina-associated polypeptide 2, isoforms beta/delta/epsilon/gamma OS=Mus musculus OX=10090 GN=Tmpo PE=1 SV=4										Y				Y
Q6PFD9	NUP98	NUP98_MOUSE Nuclear pore complex protein Nup98-Nup96 OS=Mus musculus OX=10090 GN=Nup98 PE=1 SV=2										Y				Y
Q9ERU9	RBP2	RBP2_MOUSE E3 SUMO-protein ligase RanBP2 OS=Mus musculus OX=10090 GN=Ranbp2 PE=1 SV=2										Y				Y
Q9D2G2	ODO2	ODO2_MOUSE Dihydrolipoyllysine-residue succinyltransferase component of 2-oxoglutarate dehydrogenase complex, mitochondrial OS=Mus musculus OX=10090 GN=Dlst PE=1 SV=1						Y								Y
P23198	CBX3	CBX3_MOUSE Chromobox protein homolog 3 OS=Mus musculus OX=10090 GN=Cbx3 PE=1 SV=2														Y
P24788	CD11B	CD11B_MOUSE Cyclin-dependent kinase 11B OS=Mus musculus OX=10090 GN=Cdk11b PE=1 SV=2														Y
P97315	CSRP1	CSRP1_MOUSE Cysteine and glycine-rich protein 1 OS=Mus musculus OX=10090 GN=Csrp1 PE=1 SV=3														Y
P84089	ERH	ERH_MOUSE Enhancer of rudimentary homolog OS=Mus musculus OX=10090 GN=Erh PE=1 SV=1														Y
P35550	FBRL	FBRL_MOUSE rRNA 2-O-methyltransferase fibrillarin OS=Mus musculus OX=10090 GN=Fbl PE=1 SV=2;sp														Y
P43276	H15	H15_MOUSE Histone H1.5 OS=Mus musculus OX=10090 GN=H1-5 PE=1 SV=2														Y
Q8CGP2	H2B1P	H2B1P_MOUSE Histone H2B type 1-P OS=Mus musculus OX=10090 GN=Hist1h2bp PE=1 SV=3;sp														Y
P62806	H4	H4_MOUSE Histone H4 OS=Mus musculus OX=10090 GN=H4c1 PE=1 SV=2														Y
O35737	HNRH1	HNRH1_MOUSE Heterogeneous nuclear ribonucleoprotein H OS=Mus musculus OX=10090 GN=Hnrnph1 PE=1 SV=3														Y
P70333	HNRH2	HNRH2_MOUSE Heterogeneous nuclear ribonucleoprotein H2 OS=Mus musculus OX=10090 GN=Hnrnph2 PE=1 SV=1														Y
Q00PI9	HNRL2	HNRL2_MOUSE Heterogeneous nuclear ribonucleoprotein U-like protein 2 OS=Mus musculus OX=10090 GN=Hnrnpul2 PE=1 SV=2														Y
Q9Z204	HNRPC	HNRPC_MOUSE Heterogeneous nuclear ribonucleoproteins C1/C2 OS=Mus musculus OX=10090 GN=Hnrnpc PE=1 SV=1														Y
Q9D0E1	HNRPM	HNRPM_MOUSE Heterogeneous nuclear ribonucleoprotein M OS=Mus musculus OX=10090 GN=Hnrnpm PE=1 SV=3														Y
P32067	LA	LA_MOUSE Lupus La protein homolog OS=Mus musculus OX=10090 GN=Ssb PE=1 SV=1														Y
Q8K310	MATR3	MATR3_MOUSE Matrin-3 OS=Mus musculus OX=10090 GN=Matr3 PE=1 SV=1														Y
Q8C854	MYEF2	MYEF2_MOUSE Myelin expression factor 2 OS=Mus musculus OX=10090 GN=Myef2 PE=1 SV=1														Y
Q99K48	NONO	NONO_MOUSE Non-POU domain-containing octamer-binding protein OS=Mus musculus OX=10090 GN=Nono PE=1 SV=3														Y
Q8R3N1	NOP14	NOP14_MOUSE Nucleolar protein 14 OS=Mus musculus OX=10090 GN=Nop14 PE=1 SV=2														Y
Q922K7	NOP2	NOP2_MOUSE Probable 28S rRNA (cytosine-C(5))-methyltransferase OS=Mus musculus OX=10090 GN=Nop2 PE=1 SV=1														Y
P97350	PKP1	PKP1_MOUSE Plakophilin-1 OS=Mus musculus OX=10090 GN=Pkp1 PE=1 SV=1														Y
P17225	PTBP1	PTBP1_MOUSE Polypyrimidine tract-binding protein 1 OS=Mus musculus OX=10090 GN=Ptbp1 PE=1 SV=2														Y
Q64012	RALY	RALY_MOUSE RNA-binding protein Raly OS=Mus musculus OX=10090 GN=Raly PE=1 SV=3														Y
Q8BVY0	RL1D1	RL1D1_MOUSE Ribosomal L1 domain-containing protein 1 OS=Mus musculus OX=10090 GN=Rsl1d1 PE=1 SV=1														Y
Q9CX86	ROA0	ROA0_MOUSE Heterogeneous nuclear ribonucleoprotein A0 OS=Mus musculus OX=10090 GN=Hnrnpa0 PE=1 SV=1														Y
Q8BG05	ROA3	ROA3_MOUSE Heterogeneous nuclear ribonucleoprotein A3 OS=Mus musculus OX=10090 GN=Hnrnpa3 PE=1 SV=1														Y
Q6NS46	RRP5	RRP5_MOUSE Protein RRP5 homolog OS=Mus musculus OX=10090 GN=Pdcd11 PE=1 SV=2														Y
Q62376	RU17	RU17_MOUSE U1 small nuclear ribonucleoprotein 70 kDa OS=Mus musculus OX=10090 GN=Snrnp70 PE=1 SV=2														Y
D3YXK2	SAFB1	SAFB1_MOUSE Scaffold attachment factor B1 OS=Mus musculus OX=10090 GN=Safb PE=1 SV=2														Y
Q64213	SF01	SF01_MOUSE Splicing factor 1 OS=Mus musculus OX=10090 GN=Sf1 PE=1 SV=6														Y
Q921M3	SF3B3	SF3B3_MOUSE Splicing factor 3B subunit 3 OS=Mus musculus OX=10090 GN=Sf3b3 PE=1 SV=1														Y
Q8CH25	SLTM	SLTM_MOUSE SAFB-like transcription modulator OS=Mus musculus OX=10090 GN=Sltm PE=1 SV=1														Y
Q920B9	SP16H	SP16H_MOUSE FACT complex subunit SPT16 OS=Mus musculus OX=10090 GN=Supt16h PE=1 SV=2														Y
O35326	SRSF5	SRSF5_MOUSE Serine/arginine-rich splicing factor 5 OS=Mus musculus OX=10090 GN=Srsf5 PE=1 SV=2														Y
Q08943	SSRP1	SSRP1_MOUSE FACT complex subunit SSRP1 OS=Mus musculus OX=10090 GN=Ssrp1 PE=1 SV=2														Y
Q62318	TIF1B	TIF1B_MOUSE Transcription intermediary factor 1-beta OS=Mus musculus OX=10090 GN=Trim28 PE=1 SV=3														Y
Q6P4T2	U520	U520_MOUSE U5 small nuclear ribonucleoprotein 200 kDa helicase OS=Mus musculus OX=10090 GN=Snrnp200 PE=1 SV=1														Y
O08810	U5S1	U5S1_MOUSE 116 kDa U5 small nuclear ribonucleoprotein component OS=Mus musculus OX=10090 GN=Eftud2 PE=1 SV=1														Y
Q0P678	ZCH18	ZCH18_MOUSE Zinc finger CCCH domain-containing protein 18 OS=Mus musculus OX=10090 GN=Zc3h18 PE=1 SV=1														Y
Q9WUM4	COR1C	COR1C_MOUSE Coronin-1C OS=Mus musculus OX=10090 GN=Coro1c PE=1 SV=2	Y						Y					Y	Y
Q7TPR4	ACTN1	ACTN1_MOUSE Alpha-actinin-1 OS=Mus musculus OX=10090 GN=Actn1 PE=1 SV=1	Y											Y	Y
P08752	GNAI2	GNAI2_MOUSE Guanine nucleotide-binding protein G(i) subunit alpha-2 OS=Mus musculus OX=10090 GN=Gnai2 PE=1 SV=5	Y											Y	Y
Q62261	SPTB2	SPTB2_MOUSE Spectrin beta chain, non-erythrocytic 1 OS=Mus musculus OX=10090 GN=Sptbn1 PE=1 SV=2	Y											Y	Y
P26039	TLN1	TLN1_MOUSE Talin-1 OS=Mus musculus OX=10090 GN=Tln1 PE=1 SV=2	Y											Y	Y
P68033	ACTC	ACTC_MOUSE Actin, alpha cardiac muscle 1 OS=Mus musculus OX=10090 GN=Actc1 PE=1 SV=1;sp												Y	Y
P63260	ACTG	ACTG_MOUSE Actin, cytoplasmic 2 OS=Mus musculus OX=10090 GN=Actg1 PE=1 SV=1												Y	Y
P61164	ACTZ	ACTZ_MOUSE Alpha-centractin OS=Mus musculus OX=10090 GN=Actr1a PE=1 SV=1												Y	Y
Q9D0N7	CAF1B	CAF1B_MOUSE Chromatin assembly factor 1 subunit B OS=Mus musculus OX=10090 GN=Chaf1b PE=1 SV=1												Y	Y
P0DP28	CALM3	CALM3_MOUSE Calmodulin-3 OS=Mus musculus OX=10090 GN=Calm3 PE=1 SV=1;sp												Y	Y
P47757	CAPZB	CAPZB_MOUSE F-actin-capping protein subunit beta OS=Mus musculus OX=10090 GN=Capzb PE=1 SV=3												Y	Y
Q8BTM8	FLNA	FLNA_MOUSE Filamin-A OS=Mus musculus OX=10090 GN=Flna PE=1 SV=5												Y	Y
Q80X90	FLNB	FLNB_MOUSE Filamin-B OS=Mus musculus OX=10090 GN=Flnb PE=1 SV=3												Y	Y
Q61553	FSCN1	FSCN1_MOUSE Fascin OS=Mus musculus OX=10090 GN=Fscn1 PE=1 SV=4												Y	Y
A2AJI0	MA7D1	MA7D1_MOUSE MAP7 domain-containing protein 1 OS=Mus musculus OX=10090 GN=Map7d1 PE=1 SV=1												Y	Y
Q8VDD5	MYH9	MYH9_MOUSE Myosin-9 OS=Mus musculus OX=10090 GN=Myh9 PE=1 SV=4												Y	Y
Q60605	MYL6	MYL6_MOUSE Myosin light polypeptide 6 OS=Mus musculus OX=10090 GN=Myl6 PE=1 SV=3												Y	Y
Q8C1B7	SEP11	SEP11_MOUSE Septin-11 OS=Mus musculus OX=10090 GN=Septin11 PE=1 SV=4;sp												Y	Y
P16546	SPTN1	SPTN1_MOUSE Spectrin alpha chain, non-erythrocytic 1 OS=Mus musculus OX=10090 GN=Sptan1 PE=1 SV=4												Y	Y
P21107	TPM3	TPM3_MOUSE Tropomyosin alpha-3 chain OS=Mus musculus OX=10090 GN=Tpm3 PE=1 SV=3												Y	Y
O88342	WDR1	WDR1_MOUSE WD repeat-containing protein 1 OS=Mus musculus OX=10090 GN=Wdr1 PE=1 SV=3												Y	Y
O54724	CAVN1	CAVN1_MOUSE Caveolae-associated protein 1 OS=Mus musculus OX=10090 GN=Cavin1 PE=1 SV=1	Y			Y									Y
O08807	PRDX4	PRDX4_MOUSE Peroxiredoxin-4 OS=Mus musculus OX=10090 GN=Prdx4 PE=1 SV=1				Y									Y
Q63918	CAVN2	CAVN2_MOUSE Caveolae-associated protein 2 OS=Mus musculus OX=10090 GN=Cavin2 PE=1 SV=3	Y												Y
P68254	1433T	1433T_MOUSE 14-3-3 protein theta OS=Mus musculus OX=10090 GN=Ywhaq PE=1 SV=1													Y
Q9DCD0	6PGD	6PGD_MOUSE 6-phosphogluconate dehydrogenase, decarboxylating OS=Mus musculus OX=10090 GN=Pgd PE=1 SV=3													Y
Q8JZQ9	EIF3B	EIF3B_MOUSE Eukaryotic translation initiation factor 3 subunit B OS=Mus musculus OX=10090 GN=Eif3b PE=1 SV=1													Y
Q91WK2	EIF3H	EIF3H_MOUSE Eukaryotic translation initiation factor 3 subunit H OS=Mus musculus OX=10090 GN=Eif3h PE=1 SV=1													Y
Q9QZD9	EIF3I	EIF3I_MOUSE Eukaryotic translation initiation factor 3 subunit I OS=Mus musculus OX=10090 GN=Eif3i PE=1 SV=1													Y
Q6A0A9	F120A	F120A_MOUSE Constitutive coactivator of PPAR-gamma-like protein 1 OS=Mus musculus OX=10090 GN=FAM120A PE=1 SV=2													Y
P97379	G3BP2	G3BP2_MOUSE Ras GTPase-activating protein-binding protein 2 OS=Mus musculus OX=10090 GN=G3bp2 PE=1 SV=2													Y
Q99PT1	GDIR1	GDIR1_MOUSE Rho GDP-dissociation inhibitor 1 OS=Mus musculus OX=10090 GN=Arhgdia PE=1 SV=3													Y
Q61316	HSP74	HSP74_MOUSE Heat shock 70 kDa protein 4 OS=Mus musculus OX=10090 GN=Hspa4 PE=1 SV=1													Y
P60843	IF4A1	IF4A1_MOUSE Eukaryotic initiation factor 4A-I OS=Mus musculus OX=10090 GN=Eif4a1 PE=1 SV=1;sp													Y
Q3THS6	METK2	METK2_MOUSE S-adenosylmethionine synthase isoform type-2 OS=Mus musculus OX=10090 GN=Mat2a PE=1 SV=2													Y
P53026	RL10A	RL10A_MOUSE 60S ribosomal protein L10a OS=Mus musculus OX=10090 GN=Rpl10a PE=1 SV=3													Y
P47963	RL13	RL13_MOUSE 60S ribosomal protein L13 OS=Mus musculus OX=10090 GN=Rpl13 PE=1 SV=3													Y
Q9CZM2	RL15	RL15_MOUSE 60S ribosomal protein L15 OS=Mus musculus OX=10090 GN=Rpl15 PE=1 SV=4													Y
P62717	RL18A	RL18A_MOUSE 60S ribosomal protein L18a OS=Mus musculus OX=10090 GN=Rpl18a PE=1 SV=1													Y
P67984	RL22	RL22_MOUSE 60S ribosomal protein L22 OS=Mus musculus OX=10090 GN=Rpl22 PE=1 SV=2													Y
P62830	RL23	RL23_MOUSE 60S ribosomal protein L23 OS=Mus musculus OX=10090 GN=Rpl23 PE=1 SV=1													Y
P61358	RL27	RL27_MOUSE 60S ribosomal protein L27 OS=Mus musculus OX=10090 GN=Rpl27 PE=1 SV=2													Y
P12970	RL7A	RL7A_MOUSE 60S ribosomal protein L7a OS=Mus musculus OX=10090 GN=Rpl7a PE=1 SV=2													Y
P47955	RLA1	RLA1_MOUSE 60S acidic ribosomal protein P1 OS=Mus musculus OX=10090 GN=Rplp1 PE=1 SV=1													Y
P99027	RLA2	RLA2_MOUSE 60S acidic ribosomal protein P2 OS=Mus musculus OX=10090 GN=Rplp2 PE=1 SV=3													Y
P63323	RS12	RS12_MOUSE 40S ribosomal protein S12 OS=Mus musculus OX=10090 GN=Rps12 PE=1 SV=2													Y
P62245	RS15A	RS15A_MOUSE 40S ribosomal protein S15a OS=Mus musculus OX=10090 GN=Rps15a PE=1 SV=2													Y
P60867	RS20	RS20_MOUSE 40S ribosomal protein S20 OS=Mus musculus OX=10090 GN=Rps20 PE=1 SV=1													Y
Q8BHL3	TB10B	TB10B_MOUSE TBC1 domain family member 10B OS=Mus musculus OX=10090 GN=Tbc1d10b PE=1 SV=2													Y
P80318	TCPG	TCPG_MOUSE T-complex protein 1 subunit gamma OS=Mus musculus OX=10090 GN=Cct3 PE=1 SV=1													Y
Q9WTQ5	AKA12	AKA12_MOUSE A-kinase anchor protein 12 OS=Mus musculus OX=10090 GN=Akap12 PE=1 SV=1											Y	Y
P26041	MOES	MOES_MOUSE Moesin OS=Mus musculus OX=10090 GN=Msn PE=1 SV=3	Y											Y
Q9D1M0	SEC13	SEC13_MOUSE Protein SEC13 homolog OS=Mus musculus OX=10090 GN=Sec13 PE=1 SV=3			Y	Y						Y	Y
Q03265	ATPA	ATPA_MOUSE ATP synthase subunit alpha, mitochondrial OS=Mus musculus OX=10090 GN=Atp5f1a PE=1 SV=1	Y					Y
Q9D3D9	ATPD	ATPD_MOUSE ATP synthase subunit delta, mitochondrial OS=Mus musculus OX=10090 GN=Atp5f1d PE=1 SV=1						Y
Q64433	CH10	CH10_MOUSE 10 kDa heat shock protein, mitochondrial OS=Mus musculus OX=10090 GN=Hspe1 PE=1 SV=2						Y
P08249	MDHM	MDHM_MOUSE Malate dehydrogenase, mitochondrial OS=Mus musculus OX=10090 GN=Mdh2 PE=1 SV=3						Y
Q9CYL5	GAPR1	GAPR1_MOUSE Golgi-associated plant pathogenesis-related protein 1 OS=Mus musculus OX=10090 GN=Glipr2 PE=1 SV=3					Y
P56480	ATPB	ATPB_MOUSE ATP synthase subunit beta, mitochondrial OS=Mus musculus OX=10090 GN=Atp5f1b PE=1 SV=2				Y
Q8BMK4	CKAP4	CKAP4_MOUSE Cytoskeleton-associated protein 4 OS=Mus musculus OX=10090 GN=Ckap4 PE=1 SV=2				Y
Q9DBG6	RPN2	RPN2_MOUSE Dolichyl-diphosphooligosaccharide--protein glycosyltransferase subunit 2 OS=Mus musculus OX=10090 GN=Rpn2 PE=1 SV=1				Y
Q99PL5	RRBP1	RRBP1_MOUSE Ribosome-binding protein 1 OS=Mus musculus OX=10090 GN=Rrbp1 PE=1 SV=2				Y
Q91W90	TXND5	TXND5_MOUSE Thioredoxin domain-containing protein 5 OS=Mus musculus OX=10090 GN=Txndc5 PE=1 SV=2				Y
P11087	CO1A1	CO1A1_MOUSE Collagen alpha-1(I) chain OS=Mus musculus OX=10090 GN=Col1a1 PE=1 SV=4		Y
Q01149	CO1A2	CO1A2_MOUSE Collagen alpha-2(I) chain OS=Mus musculus OX=10090 GN=Col1a2 PE=1 SV=2		Y
O88207	CO5A1	CO5A1_MOUSE Collagen alpha-1(V) chain OS=Mus musculus OX=10090 GN=Col5a1 PE=1 SV=2		Y
Q60847	COCA1	COCA1_MOUSE Collagen alpha-1(XII) chain OS=Mus musculus OX=10090 GN=Col12a1 PE=2 SV=3		Y
P13020	GELS	GELS_MOUSE Gelsolin OS=Mus musculus OX=10090 GN=Gsn PE=1 SV=3		Y
P02469	LAMB1	LAMB1_MOUSE Laminin subunit beta-1 OS=Mus musculus OX=10090 GN=Lamb1 PE=1 SV=3		Y
P28653	PGS1	PGS1_MOUSE Biglycan OS=Mus musculus OX=10090 GN=Bgn PE=1 SV=1		Y
