# Supplementary material for: Lipid-anchored proteasomes control membrane protein homeostasis
Source: Sci Adv. 2023 Nov 29;9(48):eadj4605. doi: 10.1126/sciadv.adj4605 (PMC10686573; doi:10.1126/sciadv.adj4605)
Supplement: Supplementary file 2 — Tables S1 to S4 [file sciadv.adj4605_tables_s1_to_s4.zip › adj4605_Table_S2.xlsx]

## Sheet: Notes
Normalized light (L) and heavy (H) intensities of proteins identified from all 3 biological repeats are shown.
WT MEFs were heavy-labeled and G2A MEFs were light-labeled in the first two biological repeats (rep 1-3 and rep 4-6).
WT MEFs were light-labeled and G2A MEFs were heavy-labeled in the third biological repeat (rep 7-9).
Three technical repeats were performed for each biological repeat.

## Sheet: Overlap of 3 biological repeats
UniProt ID	Protein IDs	Fasta headers	L rep1	H rep1	L rep2	H rep2	L rep3	H rep3	L rep4	H rep4	L rep5	H rep5	L rep6	H rep6	L rep7	H rep7	L rep8	H rep8	L rep9	H rep9
Q9WVB4	SLIT3_MOUSE	SLIT3_MOUSE Slit homolog 3 protein OS=Mus musculus OX=10090 GN=Slit3 PE=2 SV=2	260760000	0	2.43401e+08	0	3.1515e+08	5.35204e+06	453850000	1.6319e+07	3.72995e+08	1.81017e+07	5.07258e+08	1.9944e+07	951780	1.38517e+07	1.04386e+06	7.15179e+06	1.28976e+06	7.63876e+06
P23927	CRYAB_MOUSE	CRYAB_MOUSE Alpha-crystallin B chain OS=Mus musculus OX=10090 GN=Cryab PE=1 SV=2	12171000	1.31841e+07	6.67118e+07	8.84967e+06	2.74524e+07	8.59631e+06	39327000	0	0	0	5.36416e+07	1.49473e+07	22423000	5.70117e+08	2.28353e+07	4.94373e+08	1.38642e+07	5.34344e+08
Q61941	NNTM_MOUSE	NNTM_MOUSE NAD(P) transhydrogenase, mitochondrial OS=Mus musculus OX=10090 GN=Nnt PE=1 SV=2	97211000	3.82507e+06	1.18925e+08	0	1.40442e+08	0	306990000	6.61941e+06	5.29139e+08	7.74349e+06	3.80262e+08	0	0	1.82115e+07	0	2.26823e+07	0	2.17828e+07
Q9R0P9	UCHL1_MOUSE	UCHL1_MOUSE Ubiquitin carboxyl-terminal hydrolase isozyme L1 OS=Mus musculus OX=10090 GN=Uchl1 PE=1 SV=1	1392700000	4.15377e+08	1.42514e+09	3.56471e+08	1.34933e+09	4.68541e+08	1783100000	5.88656e+08	1.72216e+09	4.32067e+08	1.54231e+09	4.25959e+08	9891200	2.29161e+08	8.7381e+06	1.7238e+08	1.06486e+07	6.45202e+07
Q8K4G5	ABLM1_MOUSE	ABLM1_MOUSE Actin-binding LIM protein 1 OS=Mus musculus OX=10090 GN=Ablim1 PE=1 SV=1	49766000	1.32522e+07	3.11878e+07	2.85815e+06	2.65947e+07	4.57787e+06	230630000	1.00556e+07	1.79788e+08	1.89131e+07	1.65279e+08	7.07175e+06	34613000	3.94571e+07	2.46079e+07	3.74339e+07	3.07614e+07	4.76609e+07
Q62009	POSTN_MOUSE	POSTN_MOUSE Periostin OS=Mus musculus OX=10090 GN=Postn PE=1 SV=2	71124000	4.46743e+06	1.65791e+08	2.5069e+06	1.15268e+08	1.28731e+07	437350000	1.40548e+07	2.98922e+08	0	2.44515e+08	0	11698000	2.08929e+07	1.93398e+07	1.75858e+07	2.56559e+07	2.24933e+07
P62965	RABP1_MOUSE	RABP1_MOUSE Cellular retinoic acid-binding protein 1 OS=Mus musculus OX=10090 GN=Crabp1 PE=1 SV=2	7578500000	1.57248e+09	7.84106e+09	1.27888e+09	8.16665e+09	1.48253e+09	16142000000	3.02911e+09	1.53013e+10	2.75427e+09	1.50993e+10	2.78857e+09	75069000	1.46437e+08	9.7347e+07	1.32225e+08	2.031e+07	2.34842e+08
Q00560	IL6RB_MOUSE	IL6RB_MOUSE Interleukin-6 receptor subunit beta OS=Mus musculus OX=10090 GN=Il6st PE=1 SV=2	119580000	5.63022e+06	4.2727e+07	8.096e+06	9.12136e+07	3.35236e+07	622380000	2.76092e+08	4.8329e+08	2.05107e+08	5.8675e+08	1.91899e+08	9162600	5.62931e+07	1.38214e+07	6.45054e+07	1.78265e+07	6.68431e+07
P16125	LDHB_MOUSE	LDHB_MOUSE L-lactate dehydrogenase B chain OS=Mus musculus OX=10090 GN=Ldhb PE=1 SV=2	309560000	2.03156e+08	3.03025e+08	1.48263e+08	2.44398e+08	1.65275e+08	511800000	2.61963e+08	5.64094e+08	2.10387e+08	5.52239e+08	2.92292e+08	44053000	8.53615e+08	1.71045e+07	4.06457e+08	1.70905e+07	3.88243e+08
Q8VED9	LEGL_MOUSE	LEGL_MOUSE Galectin-related protein OS=Mus musculus OX=10090 GN=Lgalsl PE=1 SV=1	14743000	3.32758e+07	4.71034e+07	1.11771e+07	5.24734e+07	1.69637e+07	57168000	2.22143e+06	1.65485e+08	6.50086e+07	0	0	2315100	7.00255e+06	1.96987e+06	4.09141e+07	0	2.1983e+07
P70271	PDLI4_MOUSE	PDLI4_MOUSE PDZ and LIM domain protein 4 OS=Mus musculus OX=10090 GN=Pdlim4 PE=1 SV=3	51923000	2.1165e+07	3.98884e+07	7.44581e+06	3.56749e+07	2.02991e+07	116840000	9.42349e+06	6.58956e+07	0	5.44173e+07	0	20716000	4.28296e+07	1.28084e+07	8.17578e+07	1.20057e+07	8.71505e+07
Q8BLU0	FLRT2_MOUSE	FLRT2_MOUSE Leucine-rich repeat transmembrane protein FLRT2 OS=Mus musculus OX=10090 GN=Flrt2 PE=1 SV=1	177300000	4.43604e+07	1.59256e+08	3.10326e+07	1.42011e+08	1.55269e+07	435370000	1.35738e+08	4.07172e+08	1.29967e+08	2.98194e+08	1.02284e+08	2659100	6.03028e+06	1.32691e+06	6.20751e+06	2.03748e+06	3.4052e+06
Q9EQ20	MMSA_MOUSE	MMSA_MOUSE Methylmalonate-semialdehyde dehydrogenase [acylating], mitochondrial OS=Mus musculus OX=10090 GN=Aldh6a1 PE=1 SV=1	17463000	0	2.13861e+07	3.73956e+06	9.68266e+06	0	78253000	1.60861e+07	3.00073e+07	3.1896e+06	5.76696e+07	1.56347e+07	10552000	2.20927e+07	7.49105e+06	1.7479e+07	3.46982e+06	1.5707e+07
P59222	SREC2_MOUSE	SREC2_MOUSE Scavenger receptor class F member 2 OS=Mus musculus OX=10090 GN=Scarf2 PE=1 SV=1	62273000	4.05862e+07	7.10812e+07	3.22163e+07	1.08817e+08	3.84308e+07	224710000	7.62561e+07	2.48855e+08	7.55664e+07	2.332e+08	6.43785e+07	1823400	1.11772e+07	2.95042e+06	1.29021e+07	1.44853e+06	1.04162e+07
G5E8K5	ANK3_MOUSE	ANK3_MOUSE Ankyrin-3 OS=Mus musculus OX=10090 GN=Ank3 PE=1 SV=1	98442000	4.67848e+07	1.11979e+08	3.06101e+07	1.24979e+08	3.94671e+07	343890000	7.25628e+07	2.88954e+08	4.33915e+07	1.80419e+08	5.64644e+07	14445000	3.34662e+07	2.46697e+07	5.62218e+07	1.60798e+07	4.64439e+07
Q9EPL9	ACOX3_MOUSE	ACOX3_MOUSE Peroxisomal acyl-coenzyme A oxidase 3 OS=Mus musculus OX=10090 GN=Acox3 PE=1 SV=2	44704000	4.77637e+06	4.29418e+07	1.6652e+07	4.01183e+07	8.32211e+06	69344000	4.16125e+07	6.17228e+07	4.62653e+07	3.93949e+07	4.157e+07	5040500	2.05887e+07	7.23033e+06	4.07747e+07	9.96857e+06	4.44466e+07
Q9WVH9	FBLN5_MOUSE	FBLN5_MOUSE Fibulin-5 OS=Mus musculus OX=10090 GN=Fbln5 PE=1 SV=1	213200000	3.57814e+07	2.47206e+08	4.3966e+07	2.33522e+08	5.02408e+07	348450000	5.78875e+07	3.85477e+08	6.60576e+07	3.58433e+08	6.47135e+07	4729900	3.96158e+06	4.97443e+06	3.49032e+06	1.38102e+07	1.58956e+07
P97857	ATS1_MOUSE	ATS1_MOUSE A disintegrin and metalloproteinase with thrombospondin motifs 1 OS=Mus musculus OX=10090 GN=Adamts1 PE=1 SV=4	176170000	2.76227e+07	2.83411e+08	4.75986e+07	2.68408e+08	5.26235e+07	568020000	8.61302e+07	5.73977e+08	1.16734e+08	6.1921e+08	1.04665e+08	2705300	2.60762e+06	3.20316e+06	2.05228e+06	2.55087e+06	2.05555e+06
Q9EQG7	ENPP5_MOUSE	ENPP5_MOUSE Ectonucleotide pyrophosphatase/phosphodiesterase family member 5 OS=Mus musculus OX=10090 GN=Enpp5 PE=1 SV=3	70619000	2.60072e+07	6.76935e+07	9.82044e+06	9.21118e+07	1.93331e+07	257870000	1.11012e+08	2.14966e+08	8.18283e+07	2.16009e+08	1.12689e+08	7026500	1.31358e+07	4.89148e+06	9.65524e+06	3.57118e+06	1.3428e+07
Q99JR5	TINAL_MOUSE	TINAL_MOUSE Tubulointerstitial nephritis antigen-like OS=Mus musculus OX=10090 GN=Tinagl1 PE=1 SV=1	6056600	0	8.90906e+06	0	0	0	33092000	2.35101e+07	3.96469e+07	2.68495e+07	4.01673e+07	2.01593e+07	4558400	3.20737e+07	3.5871e+06	1.9994e+07	2.59159e+06	1.75156e+07
Q924M7	MPI_MOUSE	MPI_MOUSE Mannose-6-phosphate isomerase OS=Mus musculus OX=10090 GN=Mpi PE=1 SV=1	130350000	1.01829e+08	1.38157e+08	8.65166e+07	1.7155e+08	7.77807e+07	547750000	3.78451e+08	5.65564e+08	5.28417e+08	5.22472e+08	4.63502e+08	13860000	8.1955e+07	1.36499e+06	8.8976e+07	2.03846e+07	7.48593e+07
P21981	TGM2_MOUSE	TGM2_MOUSE Protein-glutamine gamma-glutamyltransferase 2 OS=Mus musculus OX=10090 GN=Tgm2 PE=1 SV=4	29588000	5.45627e+06	4.21518e+07	8.9548e+06	2.71466e+07	1.18602e+07	115190000	4.94188e+07	8.5719e+07	1.49501e+07	8.18583e+07	4.51218e+07	24036000	5.11676e+07	1.62391e+07	2.80536e+07	1.50103e+07	3.14333e+07
Q9CQI6	COTL1_MOUSE	COTL1_MOUSE Coactosin-like protein OS=Mus musculus OX=10090 GN=Cotl1 PE=1 SV=3	108830000	1.65929e+07	6.93999e+07	2.62086e+06	9.31072e+07	6.8291e+07	451010000	2.89781e+08	4.83908e+08	3.05578e+08	4.38471e+08	2.99258e+08	124090000	2.59844e+08	3.45131e+07	8.04345e+07	1.24374e+08	2.85058e+08
Q9JJV2	PROF2_MOUSE	PROF2_MOUSE Profilin-2 OS=Mus musculus OX=10090 GN=Pfn2 PE=1 SV=3	388570000	1.18331e+08	3.61965e+08	1.36779e+08	3.58937e+08	1.39195e+08	531940000	2.0271e+08	4.63928e+08	1.27637e+08	5.34493e+08	2.02675e+08	38391000	9.78836e+07	4.32827e+07	1.05538e+08	4.16366e+07	1.11356e+08
Q8C8R3	ANK2_MOUSE	ANK2_MOUSE Ankyrin-2 OS=Mus musculus OX=10090 GN=Ank2 PE=1 SV=2	52632000	9.89308e+06	3.48836e+08	1.10458e+08	6.47789e+07	1.90308e+07	86380000	5.02744e+07	1.40723e+08	6.30437e+07	1.28075e+08	6.37349e+07	0	0	1.17785e+06	3.12642e+06	3.565e+06	9.88332e+06
O88393	TGBR3_MOUSE	TGBR3_MOUSE Transforming growth factor beta receptor type 3 OS=Mus musculus OX=10090 GN=Tgfbr3 PE=1 SV=1	59212000	1.22666e+07	4.50959e+07	3.12831e+07	6.06889e+07	3.5546e+07	166230000	5.22467e+07	1.53077e+08	1.82658e+07	8.64099e+07	2.89334e+07	27078000	2.25201e+07	1.57097e+07	3.16601e+07	4.3503e+06	2.33951e+07
Q01721	GAS1_MOUSE	GAS1_MOUSE Growth arrest-specific protein 1 OS=Mus musculus OX=10090 GN=Gas1 PE=1 SV=2	56790000	6.47408e+07	8.10826e+07	6.40852e+07	1.47803e+08	5.63839e+07	144810000	8.23467e+07	1.21382e+08	7.29473e+07	2.60916e+08	1.35232e+08	7345800	6.68537e+07	1.02611e+07	7.73633e+07	9.276e+06	6.8631e+07
P51655	GPC4_MOUSE	GPC4_MOUSE Glypican-4 OS=Mus musculus OX=10090 GN=Gpc4 PE=1 SV=2	601340000	3.54894e+08	5.99746e+08	3.5614e+08	8.21809e+08	3.53597e+08	1797500000	8.23349e+08	2.04699e+09	9.3691e+08	2.12077e+09	8.73297e+08	49222000	2.49184e+08	6.2444e+07	2.6884e+08	6.47903e+07	3.19526e+08
P28700	RXRA_MOUSE	RXRA_MOUSE Retinoic acid receptor RXR-alpha OS=Mus musculus OX=10090 GN=Rxra PE=1 SV=1	9741200	0	2.39838e+06	0	7.49305e+06	0	16847000	3.18629e+06	2.85439e+07	2.81315e+06	1.86851e+07	2.62232e+06	18013000	1.80935e+07	0	0	2.69335e+06	2.4749e+06
Q8VD12	Z385A_MOUSE	Z385A_MOUSE Zinc finger protein 385A OS=Mus musculus OX=10090 GN=Znf385a PE=1 SV=2	23198000	0	2.6433e+07	8.22121e+06	1.13526e+07	0	46849000	2.93131e+07	4.65078e+07	4.95994e+06	5.09704e+07	3.12682e+07	3002800	6.31797e+06	4.80314e+06	1.92243e+07	1.21146e+07	3.0622e+07
P48410	ABCD1_MOUSE	ABCD1_MOUSE ATP-binding cassette sub-family D member 1 OS=Mus musculus OX=10090 GN=Abcd1 PE=1 SV=1	4835600	4.03151e+06	0	0	0	0	19971000	1.8958e+06	0	0	3.22202e+07	1.55391e+07	0	3.79991e+06	0	2.90122e+06	1.44029e+06	4.8489e+06
Q61823	PDCD4_MOUSE	PDCD4_MOUSE Programmed cell death protein 4 OS=Mus musculus OX=10090 GN=Pdcd4 PE=1 SV=1	26366000	8.66718e+06	2.66247e+07	9.14896e+06	3.55291e+07	1.38514e+07	158250000	5.61912e+07	1.07046e+08	3.55721e+07	4.06236e+07	1.13483e+08	3313700	2.51085e+07	5.0161e+06	1.59707e+07	8.05925e+06	3.15638e+07
P14602	HSPB1_MOUSE	HSPB1_MOUSE Heat shock protein beta-1 OS=Mus musculus OX=10090 GN=Hspb1 PE=1 SV=3	352970000	1.50026e+08	3.179e+08	2.13625e+08	4.35613e+08	2.6633e+08	942520000	5.78263e+08	8.77671e+08	5.90761e+08	7.21813e+08	4.09127e+08	77507000	4.84678e+08	1.44984e+08	9.73091e+08	1.1517e+08	6.99914e+08
P55288	CAD11_MOUSE	CAD11_MOUSE Cadherin-11 OS=Mus musculus OX=10090 GN=Cdh11 PE=1 SV=1	71964000	2.96947e+07	5.32735e+07	2.06178e+07	7.38905e+07	3.14119e+07	165410000	4.51812e+07	2.5188e+08	9.80305e+07	2.0697e+08	5.64621e+07	148300000	2.05258e+08	1.91753e+07	5.35036e+07	2.02374e+07	5.81537e+07
P29533	VCAM1_MOUSE	VCAM1_MOUSE Vascular cell adhesion protein 1 OS=Mus musculus OX=10090 GN=Vcam1 PE=1 SV=1	2129600000	1.53604e+09	4.53859e+08	6.22495e+07	3.79655e+08	7.2994e+07	4076800000	2.8276e+09	1.17388e+09	2.44382e+08	1.18951e+09	1.97402e+08	13996000	1.90218e+07	1.76868e+07	2.21704e+07	1.28073e+07	1.93114e+07
O70326	GREM1_MOUSE	GREM1_MOUSE Gremlin-1 OS=Mus musculus OX=10090 GN=Grem1 PE=2 SV=1	9658800	5.48645e+06	1.42714e+07	8.53969e+06	4.51542e+06	1.68298e+06	149530000	2.39342e+07	1.28251e+08	6.06473e+07	1.28631e+08	2.3939e+07	9613000	2.13991e+07	1.14077e+07	1.97791e+07	8.30819e+06	1.99211e+07
Q9CZC8	SCRN1_MOUSE	SCRN1_MOUSE Secernin-1 OS=Mus musculus OX=10090 GN=Scrn1 PE=1 SV=1	11638000	4.79865e+06	5.06115e+07	4.79229e+06	2.30029e+07	1.37019e+07	80041000	5.93927e+07	8.6407e+07	5.38529e+07	5.42303e+07	4.21987e+07	2170600	3.95292e+06	1.63667e+06	1.87944e+07	2.47571e+06	4.82539e+06
P48758	CBR1_MOUSE	CBR1_MOUSE Carbonyl reductase [NADPH] 1 OS=Mus musculus OX=10090 GN=Cbr1 PE=1 SV=3	699020000	2.15953e+08	6.16378e+08	1.554e+08	7.27453e+08	1.27192e+08	1459500000	6.82275e+08	1.38017e+09	7.46299e+08	1.66112e+09	7.5492e+08	72585000	1.30566e+08	6.1774e+07	1.05052e+08	5.58089e+07	1.36968e+08
Q6W3F0	P4HA3_MOUSE	P4HA3_MOUSE Prolyl 4-hydroxylase subunit alpha-3 OS=Mus musculus OX=10090 GN=P4ha3 PE=2 SV=1	10872000	0	3.16525e+07	2.08186e+06	4.11097e+07	0	53972000	0	6.72365e+07	0	6.46103e+07	0	0	0	4.33625e+06	1.26375e+07	2.31615e+06	2.63509e+06
Q7TMA2	ZN503_MOUSE	ZN503_MOUSE Zinc finger protein 503 OS=Mus musculus OX=10090 GN=Znf503 PE=1 SV=1	37406000	1.30908e+07	1.81771e+07	1.79901e+07	7.10309e+07	1.25351e+07	57779000	8.92619e+06	8.88619e+07	2.91128e+07	7.0647e+07	1.29625e+07	14150000	1.88304e+07	1.51394e+07	1.63875e+07	7.79431e+06	1.07569e+07
Q9DBR4	APBB2_MOUSE	APBB2_MOUSE Amyloid-beta A4 precursor protein-binding family B member 2 OS=Mus musculus OX=10090 GN=Apbb2 PE=1 SV=2	227420000	4.73577e+07	7.98189e+07	3.85561e+07	1.02802e+08	4.20741e+07	314830000	1.38433e+08	3.86755e+08	1.49099e+08	4.88154e+08	2.37537e+08	4633000	9.6263e+06	0	0	3.44077e+06	7.94352e+06
Q8VHI3	OFUT2_MOUSE	OFUT2_MOUSE GDP-fucose protein O-fucosyltransferase 2 OS=Mus musculus OX=10090 GN=Pofut2 PE=1 SV=1	169250000	9.35674e+06	1.51638e+08	1.89488e+07	3.82065e+07	1.86191e+07	288280000	1.9089e+08	3.66509e+08	1.99702e+08	3.67643e+08	2.40691e+08	77270000	8.13361e+07	5.64112e+07	8.73727e+07	5.46854e+07	8.86504e+07
Q05920	PYC_MOUSE	PYC_MOUSE Pyruvate carboxylase, mitochondrial OS=Mus musculus OX=10090 GN=Pc PE=1 SV=1	420310000	1.97635e+08	4.30653e+08	2.23961e+08	4.45527e+08	2.78512e+08	752600000	4.00718e+08	8.21757e+08	3.36118e+08	8.08411e+08	3.48787e+08	62010000	2.02399e+08	4.96276e+07	1.97491e+08	6.23715e+07	2.22362e+08
Q9R1B9	SLIT2_MOUSE	SLIT2_MOUSE Slit homolog 2 protein OS=Mus musculus OX=10090 GN=Slit2 PE=2 SV=2	480330000	1.38788e+08	5.8222e+08	1.81049e+08	5.15519e+08	9.54472e+07	1419300000	5.45872e+08	1.57476e+09	6.06863e+08	1.5687e+09	5.96915e+08	24188000	3.28788e+07	2.32749e+07	3.32582e+07	2.05799e+07	2.98313e+07
O09131	GSTO1_MOUSE	GSTO1_MOUSE Glutathione S-transferase omega-1 OS=Mus musculus OX=10090 GN=Gsto1 PE=1 SV=2	3425900000	1.37065e+09	3.58051e+09	1.49774e+09	4.70417e+09	1.79074e+09	8095100000	3.3716e+09	8.28498e+09	3.50373e+09	7.24324e+09	2.90301e+09	532830000	1.21757e+09	3.26637e+08	7.91789e+08	4.748e+08	1.08606e+09
Q9R013	CATF_MOUSE	CATF_MOUSE Cathepsin F OS=Mus musculus OX=10090 GN=Ctsf PE=1 SV=1	5125800	0	4.07024e+06	0	5.5004e+06	0	16929000	0	1.30051e+07	0	0	0	1265300	4.52501e+06	1.3304e+06	5.49128e+06	0	0
P46735	MYO1B_MOUSE	MYO1B_MOUSE Unconventional myosin-Ib OS=Mus musculus OX=10090 GN=Myo1b PE=1 SV=3	62099000	4.28141e+07	3.82522e+07	2.10381e+07	9.00774e+07	3.39196e+07	221480000	1.2104e+08	3.45209e+08	1.84988e+08	3.10203e+08	1.59639e+08	9275000	3.14758e+07	1.19281e+07	5.03126e+07	1.18781e+07	4.69723e+07
Q6VH22	IF172_MOUSE	IF172_MOUSE Intraflagellar transport protein 172 homolog OS=Mus musculus OX=10090 GN=Ift172 PE=1 SV=1	0	0	1.33881e+07	4.54111e+06	2.69997e+07	5.03155e+06	38224000	2.49649e+07	1.94645e+07	5.78423e+06	3.5167e+07	1.17226e+07	2341300	3.88513e+06	0	0	2.59709e+07	2.55009e+07
Q8K2X3	STN1_MOUSE	STN1_MOUSE CST complex subunit STN1 OS=Mus musculus OX=10090 GN=Stn1 PE=1 SV=2	0	0	0	3.571e+06	0	0	208410000	1.13589e+08	7.17362e+07	3.29955e+07	7.71507e+07	4.38957e+07	8251000	4.82147e+07	1.58543e+07	5.71166e+07	9.49217e+06	4.96853e+07
Q9CRC6	BORC7_MOUSE	BORC7_MOUSE BLOC-1-related complex subunit 7 OS=Mus musculus OX=10090 GN=Borcs7 PE=1 SV=1	25517000	1.60573e+07	2.61128e+07	1.6449e+07	3.75949e+07	1.884e+07	11099000	0	5.73945e+07	1.54046e+07	5.18829e+07	7.24399e+06	3920400	7.62538e+06	2.97893e+06	5.91211e+06	3.36139e+06	6.64284e+06
Q8R086	SUOX_MOUSE	SUOX_MOUSE Sulfite oxidase, mitochondrial OS=Mus musculus OX=10090 GN=Suox PE=1 SV=2	72888000	4.22917e+07	7.76728e+07	3.48341e+07	1.29323e+08	7.04261e+07	266370000	6.95008e+07	1.73802e+08	5.56548e+07	1.99052e+08	9.38863e+07	2705900	5.47e+06	4.11461e+06	8.75784e+06	2.32185e+06	5.88694e+06
O35459	ECH1_MOUSE	ECH1_MOUSE Delta(3,5)-Delta(2,4)-dienoyl-CoA isomerase, mitochondrial OS=Mus musculus OX=10090 GN=Ech1 PE=1 SV=1	73248000	1.0145e+07	3.03697e+07	2.06675e+07	6.82401e+07	6.05716e+07	66046000	2.04149e+07	7.48461e+07	5.05991e+07	9.77686e+07	5.76595e+07	11048000	2.34721e+07	1.20039e+07	2.68228e+07	4.34304e+06	1.78115e+07
Q80VP0	TCPR1_MOUSE	TCPR1_MOUSE Tectonin beta-propeller repeat-containing protein 1 OS=Mus musculus OX=10090 GN=Tecpr1 PE=1 SV=1	0	0	9.85932e+06	0	9.2124e+06	5.31166e+06	14609000	0	1.99299e+07	1.07499e+07	0	0	4566400	1.65961e+07	0	9.6271e+06	3.72416e+06	1.4021e+07
Q99JP6	HOME3_MOUSE	HOME3_MOUSE Homer protein homolog 3 OS=Mus musculus OX=10090 GN=Homer3 PE=1 SV=2	76104000	4.62097e+07	9.44306e+07	4.56769e+07	1.01314e+08	2.62192e+07	435520000	2.12416e+08	3.21852e+08	1.81384e+08	4.8201e+08	1.85187e+08	25683000	6.84665e+07	3.08122e+07	5.03933e+07	1.53753e+07	4.91569e+07
Q8BH57	WDR48_MOUSE	WDR48_MOUSE WD repeat-containing protein 48 OS=Mus musculus OX=10090 GN=Wdr48 PE=1 SV=1	49841000	4.85858e+06	3.01178e+07	4.43796e+06	2.00136e+07	2.80932e+06	171090000	1.50382e+08	2.84097e+08	1.94193e+08	3.81042e+08	3.21559e+08	50169000	6.38956e+07	6.87999e+07	8.12889e+07	6.54252e+07	7.55608e+07
Q91X52	DCXR_MOUSE	DCXR_MOUSE L-xylulose reductase OS=Mus musculus OX=10090 GN=Dcxr PE=1 SV=2	26334000	0	4.74497e+07	2.53592e+07	3.68131e+07	1.80803e+07	72652000	2.05555e+07	1.45025e+08	1.07096e+08	1.40277e+08	7.45502e+07	21302000	7.09617e+07	2.70765e+07	6.41942e+07	1.91551e+07	5.97156e+07
Q9JHS3	LTOR2_MOUSE	LTOR2_MOUSE Ragulator complex protein LAMTOR2 OS=Mus musculus OX=10090 GN=Lamtor2 PE=1 SV=1	45000000	9.26992e+06	3.24997e+07	0	3.81306e+07	0	233280000	1.38894e+08	2.03368e+08	8.66797e+07	1.81295e+08	1.21934e+08	36702000	8.23352e+07	3.93077e+07	8.62434e+07	3.35501e+07	9.48489e+07
O35405	PLD3_MOUSE	PLD3_MOUSE 5-3 exonuclease PLD3 OS=Mus musculus OX=10090 GN=Pld3 PE=1 SV=1	105860000	5.43443e+06	1.07252e+08	0	6.60082e+06	0	386440000	1.92103e+08	3.51908e+08	1.73316e+08	3.91972e+08	2.26899e+08	89416000	1.24378e+08	1.0953e+08	1.5636e+08	1.06241e+08	1.37562e+08
O70583	TRI18_MOUSE	TRI18_MOUSE E3 ubiquitin-protein ligase Midline-1 OS=Mus musculus OX=10090 GN=Mid1 PE=1 SV=2	16929000	7.96095e+06	5.05995e+07	4.03984e+07	5.19651e+07	1.19305e+07	143040000	1.84631e+07	1.3937e+08	5.25582e+07	1.91488e+08	7.7067e+07	7475700	8.33606e+06	2.58831e+06	4.32311e+06	7.76987e+06	9.80593e+06
P53702	CCHL_MOUSE	CCHL_MOUSE Cytochrome c-type heme lyase OS=Mus musculus OX=10090 GN=Hccs PE=1 SV=2	105520000	5.71944e+07	5.29713e+07	6.13063e+07	6.53257e+07	3.17265e+07	402900000	2.85862e+08	2.31612e+08	2.20774e+08	3.77633e+08	3.41165e+08	12372000	5.9958e+07	2.27555e+06	2.85811e+07	6.86977e+06	2.88624e+07
Q9DC50	OCTC_MOUSE	OCTC_MOUSE Peroxisomal carnitine O-octanoyltransferase OS=Mus musculus OX=10090 GN=Crot PE=1 SV=1	43001000	8.16026e+06	1.98292e+07	2.68903e+07	4.93849e+07	7.23827e+06	82664000	5.8537e+07	2.10322e+08	1.23e+08	1.7436e+08	1.14784e+08	14672000	3.88382e+07	1.77954e+07	4.50728e+07	7.7998e+06	1.58891e+07
Q8BGF7	PAN2_MOUSE	PAN2_MOUSE PAN2-PAN3 deadenylation complex catalytic subunit Pan2 OS=Mus musculus OX=10090 GN=Pan2 PE=1 SV=1	10385000	0	5.65728e+06	3.42947e+06	5.21757e+06	3.8781e+06	21445000	8.48633e+06	3.79236e+07	7.83657e+06	2.68619e+07	7.28705e+06	5792700	8.64079e+06	0	0	0	8.70471e+06
Q5SV85	SYNRG_MOUSE	SYNRG_MOUSE Synergin gamma OS=Mus musculus OX=10090 GN=Synrg PE=1 SV=1	34913000	6.73769e+06	4.17242e+07	1.31175e+07	1.03693e+07	0	75997000	5.7326e+07	7.42668e+07	4.75163e+07	9.15406e+07	6.02614e+07	8961600	2.17111e+07	7.15626e+06	2.36135e+07	1.05112e+07	1.67392e+07
Q9QZL0	RIPK3_MOUSE	RIPK3_MOUSE Receptor-interacting serine/threonine-protein kinase 3 OS=Mus musculus OX=10090 GN=Ripk3 PE=1 SV=2	475670000	1.79121e+08	4.55777e+08	1.45847e+08	4.38489e+08	1.60713e+08	1701300000	6.27853e+08	1.64984e+09	6.13761e+08	1.6577e+09	6.37015e+08	196940000	2.93988e+08	2.58412e+08	3.50934e+08	1.81002e+08	2.65731e+08
Q9JLM8	DCLK1_MOUSE	DCLK1_MOUSE Serine/threonine-protein kinase DCLK1 OS=Mus musculus OX=10090 GN=Dclk1 PE=1 SV=1	56264000	3.36698e+07	6.05517e+07	3.21711e+07	4.95267e+07	3.33618e+07	142240000	5.03947e+07	2.18523e+08	1.02705e+08	1.11557e+08	3.37826e+07	23252000	7.26283e+07	4.29078e+07	7.06192e+07	3.37228e+07	8.34569e+07
Q8BFZ9	ERLN2_MOUSE	ERLN2_MOUSE Erlin-2 OS=Mus musculus OX=10090 GN=Erlin2 PE=1 SV=1	106240000	3.55048e+07	1.57851e+08	8.76473e+07	1.65454e+08	3.41695e+07	456590000	3.12875e+08	5.04633e+08	2.90841e+08	5.44386e+08	3.6144e+08	11269000	3.02839e+07	2.03348e+07	4.0763e+07	1.17456e+07	2.50926e+07
O09174	AMACR_MOUSE	AMACR_MOUSE Alpha-methylacyl-CoA racemase OS=Mus musculus OX=10090 GN=Amacr PE=1 SV=4	150680000	6.07218e+07	1.94358e+08	5.74144e+07	1.65626e+08	6.27759e+07	477060000	2.43508e+08	5.47426e+08	2.2782e+08	4.9574e+08	2.33588e+08	17044000	2.68917e+07	1.87366e+07	3.03563e+07	1.46845e+07	2.94554e+07
O88531	PPT1_MOUSE	PPT1_MOUSE Palmitoyl-protein thioesterase 1 OS=Mus musculus OX=10090 GN=Ppt1 PE=1 SV=2	135580000	5.67763e+07	1.53435e+08	7.14476e+07	1.43287e+08	5.51546e+07	169670000	6.58419e+07	2.01493e+08	1.14625e+08	1.86231e+08	6.92853e+07	12927000	2.19039e+07	5.02517e+07	9.49061e+07	3.76782e+07	8.15824e+07
Q8BWM0	PGES2_MOUSE	PGES2_MOUSE Prostaglandin E synthase 2 OS=Mus musculus OX=10090 GN=Ptges2 PE=1 SV=3	33860000	7.19567e+06	4.80278e+07	1.09548e+07	3.17692e+07	5.68725e+06	67877000	7.74768e+07	5.04409e+07	5.1422e+07	4.84446e+07	1.10143e+07	7341200	2.28584e+07	7.0096e+06	1.14143e+07	7.08427e+06	0
Q80UW5	MRCKG_MOUSE	MRCKG_MOUSE Serine/threonine-protein kinase MRCK gamma OS=Mus musculus OX=10090 GN=Cdc42bpg PE=1 SV=2	9852100	5.91161e+06	8.6253e+06	0	6.96902e+06	0	37626000	1.08006e+07	3.79588e+07	3.50889e+07	3.90903e+07	1.20092e+07	20540000	4.33331e+07	4.3515e+07	7.82919e+07	1.76832e+07	6.23937e+07
Q02780	NFIA_MOUSE	NFIA_MOUSE Nuclear factor 1 A-type OS=Mus musculus OX=10090 GN=Nfia PE=1 SV=1	9128700	0	7.94555e+06	4.43278e+06	8.91813e+06	0	0	0	1.49339e+07	0	1.76294e+07	0	3100200	7.4287e+06	2.89309e+06	6.58418e+06	1.95731e+06	6.18343e+06
Q9WU84	CCS_MOUSE	CCS_MOUSE Copper chaperone for superoxide dismutase OS=Mus musculus OX=10090 GN=Ccs PE=1 SV=1	41167000	2.93391e+07	3.42583e+07	1.88274e+07	4.84401e+07	2.1573e+07	72750000	8.98502e+07	1.9047e+08	1.10118e+08	1.15457e+08	1.08024e+08	9442100	4.60132e+07	9.17309e+06	5.19237e+07	1.13875e+07	4.98132e+07
Q8K354	CBR3_MOUSE	CBR3_MOUSE Carbonyl reductase [NADPH] 3 OS=Mus musculus OX=10090 GN=Cbr3 PE=1 SV=1	173450000	8.23302e+07	1.17239e+08	6.80741e+07	1.74658e+08	7.83976e+07	616600000	2.79131e+08	5.20545e+08	2.21806e+08	5.86921e+08	2.5278e+08	28149000	6.75945e+07	3.20086e+07	6.59564e+07	3.32322e+07	7.04203e+07
Q8C033	ARHGA_MOUSE	ARHGA_MOUSE Rho guanine nucleotide exchange factor 10 OS=Mus musculus OX=10090 GN=Arhgef10 PE=1 SV=2	66507000	2.22658e+07	5.68238e+07	2.62516e+07	4.47056e+07	1.72348e+07	119150000	5.70994e+07	2.19577e+08	7.65764e+07	1.12551e+08	5.95764e+07	97661000	1.10614e+08	2.46578e+06	1.05779e+07	9.11743e+07	1.00736e+08
Q921K8	TCAF2_MOUSE	TCAF2_MOUSE TRPM8 channel-associated factor 2 OS=Mus musculus OX=10090 GN=Tcaf2 PE=1 SV=1	0	0	1.28361e+07	0	1.09435e+07	0	48208000	3.15344e+07	1.82727e+07	1.37255e+07	4.11813e+07	3.33935e+07	9294000	3.70996e+07	8.45086e+06	3.60064e+07	7.35205e+06	2.02519e+07
Q9CY94	PSF3_MOUSE	PSF3_MOUSE DNA replication complex GINS protein PSF3 OS=Mus musculus OX=10090 GN=Gins3 PE=2 SV=1	67778000	4.42671e+07	7.96402e+07	4.16427e+07	2.65825e+07	8.97558e+06	68897000	6.11373e+06	7.96015e+07	2.69356e+07	6.86896e+07	2.21959e+07	21294000	1.98623e+07	3.77155e+07	4.1013e+07	3.27415e+07	3.66203e+07
Q9DBS2	TPRGL_MOUSE	TPRGL_MOUSE Tumor protein p63-regulated gene 1-like protein OS=Mus musculus OX=10090 GN=Tprg1l PE=1 SV=1	57601000	6.08403e+07	3.21775e+07	8.09313e+06	5.03722e+07	4.47613e+07	20597000	7.30127e+06	1.95359e+07	1.1292e+07	4.95783e+07	9.72251e+06	0	0	0	3.87285e+06	0	0
O88879	APAF_MOUSE	APAF_MOUSE Apoptotic protease-activating factor 1 OS=Mus musculus OX=10090 GN=Apaf1 PE=1 SV=3	102900000	4.55128e+07	1.02695e+08	4.77663e+07	8.1942e+07	4.64558e+07	279600000	1.35706e+08	3.59139e+08	1.84299e+08	2.59772e+08	1.51419e+08	26308000	8.04864e+07	1.80237e+07	4.25499e+07	1.57698e+07	3.44873e+07
P43883	PLIN2_MOUSE	PLIN2_MOUSE Perilipin-2 OS=Mus musculus OX=10090 GN=Plin2 PE=1 SV=2	8108600	0	3.03175e+06	2.40221e+06	7.31311e+06	2.05813e+06	54623000	1.23144e+07	2.30324e+07	1.50545e+07	1.81038e+07	5.62756e+06	24050000	4.07369e+07	2.00297e+07	4.11889e+07	3.84868e+07	4.96414e+07
Q99LZ3	SLD5_MOUSE	SLD5_MOUSE DNA replication complex GINS protein SLD5 OS=Mus musculus OX=10090 GN=Gins4 PE=1 SV=1	58599000	3.1139e+07	5.7958e+07	2.7678e+07	3.70278e+07	2.80732e+07	104330000	8.63449e+07	1.43598e+08	8.69425e+07	1.44433e+08	1.0898e+08	5284400	2.80902e+07	4.04632e+06	4.92589e+06	3.28259e+06	3.12511e+07
Q8CC35	SYNPO_MOUSE	SYNPO_MOUSE Synaptopodin OS=Mus musculus OX=10090 GN=Synpo PE=1 SV=2	39174000	1.19407e+07	1.8682e+07	0	1.12797e+08	4.35967e+07	159110000	7.44814e+07	1.55644e+08	8.08263e+07	1.17476e+08	7.86581e+07	8097600	1.88973e+07	2.01733e+07	3.45385e+07	1.82935e+07	3.66448e+07
Q60838	DVL2_MOUSE	DVL2_MOUSE Segment polarity protein dishevelled homolog DVL-2 OS=Mus musculus OX=10090 GN=Dvl2 PE=1 SV=2	90540000	7.46851e+07	3.26121e+07	1.98004e+07	1.32523e+08	1.06849e+08	352030000	2.17172e+08	2.69442e+08	2.01423e+08	2.98354e+08	2.36454e+08	2187700	2.26932e+07	6.38538e+06	1.12066e+07	5.15473e+06	3.45158e+07
Q99LJ6	GPX7_MOUSE	GPX7_MOUSE Glutathione peroxidase 7 OS=Mus musculus OX=10090 GN=Gpx7 PE=1 SV=1	31766000	0	1.34152e+08	4.13493e+07	8.27349e+07	2.67078e+07	152570000	5.63737e+07	3.09424e+08	1.09209e+08	3.15332e+08	9.64653e+07	7543900	8.4643e+06	8.64159e+06	1.13031e+07	7.97368e+06	8.82848e+06
P35441	TSP1_MOUSE	TSP1_MOUSE Thrombospondin-1 OS=Mus musculus OX=10090 GN=Thbs1 PE=1 SV=1	7688100000	2.0939e+09	7.19564e+09	2.04921e+09	6.45187e+09	1.56396e+09	17799000000	4.93908e+09	1.63866e+10	4.6309e+09	1.59979e+10	4.67129e+09	538320000	3.80135e+08	5.33504e+08	3.96546e+08	4.51682e+08	2.99476e+08
Q9WUU8	TNIP1_MOUSE	TNIP1_MOUSE TNFAIP3-interacting protein 1 OS=Mus musculus OX=10090 GN=Tnip1 PE=1 SV=1	49676000	1.8947e+07	5.46577e+07	1.79063e+07	4.19998e+07	1.67283e+07	36507000	3.16471e+07	4.48612e+07	5.62367e+07	2.56353e+07	1.49865e+07	8367300	2.57575e+07	7.872e+06	2.41306e+07	1.04435e+07	2.69607e+07
Q9WTQ5	AKA12_MOUSE	AKA12_MOUSE A-kinase anchor protein 12 OS=Mus musculus OX=10090 GN=Akap12 PE=1 SV=1	5277700000	2.88551e+09	5.6885e+09	3.10889e+09	6.09846e+09	3.36519e+09	16048000000	8.34493e+09	1.37421e+10	7.45771e+09	1.49904e+10	8.52861e+09	1060300000	2.95994e+09	1.0646e+09	2.8344e+09	1.11333e+09	3.05367e+09
Q60772	CDN2C_MOUSE	CDN2C_MOUSE Cyclin-dependent kinase 4 inhibitor C OS=Mus musculus OX=10090 GN=Cdkn2c PE=1 SV=1	9765500	6.05165e+06	8.32608e+06	4.52511e+06	2.87182e+07	1.64606e+07	56639000	2.44131e+07	7.26415e+07	2.21703e+07	6.07393e+07	2.60413e+07	0	1.09249e+07	0	8.86634e+06	0	0
Q8VCA8	SCRN2_MOUSE	SCRN2_MOUSE Secernin-2 OS=Mus musculus OX=10090 GN=Scrn2 PE=1 SV=1	157730000	8.06862e+07	1.54619e+08	8.24504e+07	1.75894e+08	8.98696e+07	341720000	1.53206e+08	3.32748e+08	2.2984e+08	2.55947e+08	1.77945e+08	14536000	4.8418e+07	3.0891e+07	6.81719e+07	1.34471e+07	4.12569e+07
P28741	KIF3A_MOUSE	KIF3A_MOUSE Kinesin-like protein KIF3A OS=Mus musculus OX=10090 GN=Kif3a PE=1 SV=2	11119000	1.09622e+07	4.03862e+07	1.9293e+07	3.18401e+07	1.12121e+07	130120000	7.54916e+07	6.82387e+07	3.96408e+07	9.59565e+07	1.12027e+07	16840000	2.52108e+07	2.56279e+07	5.44335e+07	3.2351e+07	4.77836e+07
Q61337	BAD_MOUSE	BAD_MOUSE Bcl2-associated agonist of cell death OS=Mus musculus OX=10090 GN=Bad PE=1 SV=1	5627500	0	1.25911e+07	2.91783e+06	5.74829e+06	0	68184000	2.47094e+07	4.47899e+07	3.72329e+07	5.61118e+07	4.7368e+07	9676200	2.51059e+07	1.25881e+07	2.45839e+07	0	0
P56542	DNS2A_MOUSE	DNS2A_MOUSE Deoxyribonuclease-2-alpha OS=Mus musculus OX=10090 GN=Dnase2 PE=1 SV=1	46624000	1.81722e+07	5.2076e+07	1.04286e+07	6.16013e+07	2.05746e+07	121230000	5.82074e+07	9.03008e+07	5.35797e+07	8.59825e+07	1.86764e+07	15607000	1.87688e+07	1.75731e+07	1.80182e+07	1.74712e+07	1.62341e+07
Q8BFY6	PEF1_MOUSE	PEF1_MOUSE Peflin OS=Mus musculus OX=10090 GN=Pef1 PE=1 SV=1	78304000	1.9769e+07	1.08597e+08	1.46355e+07	1.53535e+08	1.2022e+08	239730000	1.87132e+08	2.02186e+08	1.43969e+08	2.84571e+08	3.06074e+08	17966000	5.2821e+07	1.48842e+07	4.06054e+07	1.34618e+07	1.88812e+07
P55012	S12A2_MOUSE	S12A2_MOUSE Solute carrier family 12 member 2 OS=Mus musculus OX=10090 GN=Slc12a2 PE=1 SV=2	32034000	2.59172e+07	6.25843e+07	3.33184e+07	6.1978e+07	2.75087e+07	206820000	9.18955e+07	1.7523e+08	1.21233e+08	1.05683e+08	9.3777e+07	4355900	2.05651e+07	4.07932e+06	1.05248e+07	6.77135e+06	1.96641e+07
P25785	TIMP2_MOUSE	TIMP2_MOUSE Metalloproteinase inhibitor 2 OS=Mus musculus OX=10090 GN=Timp2 PE=1 SV=2	65414000	3.56102e+07	7.9582e+07	3.54596e+07	9.15164e+07	2.67044e+07	115070000	7.40745e+07	1.93048e+08	1.08267e+08	1.91103e+08	1.03327e+08	14778000	3.64584e+07	1.38114e+07	3.05322e+07	7.76507e+06	1.32226e+07
O70401	TSN6_MOUSE	TSN6_MOUSE Tetraspanin-6 OS=Mus musculus OX=10090 GN=Tspan6 PE=1 SV=1	116340000	3.84384e+07	5.66019e+07	0	7.22278e+07	2.08357e+07	283560000	1.90911e+08	2.26447e+08	1.27694e+08	2.8939e+08	2.1306e+08	0	2.07985e+07	1.7269e+06	3.85683e+06	0	3.25547e+06
P38060	HMGCL_MOUSE	HMGCL_MOUSE Hydroxymethylglutaryl-CoA lyase, mitochondrial OS=Mus musculus OX=10090 GN=Hmgcl PE=1 SV=2	58393000	3.71862e+07	1.21585e+08	4.15214e+07	1.23834e+08	7.27263e+07	482170000	1.66927e+08	2.9185e+08	1.67451e+08	3.62814e+08	2.21464e+08	9451600	3.26414e+07	1.38842e+07	2.77358e+07	1.2302e+07	1.8429e+07
P51480	CDN2A_MOUSE	CDN2A_MOUSE Cyclin-dependent kinase inhibitor 2A OS=Mus musculus OX=10090 GN=Cdkn2a PE=1 SV=2	667650000	2.89122e+08	7.30244e+08	2.92577e+08	7.32293e+08	2.99595e+08	1493400000	6.13993e+08	1.41149e+09	5.92551e+08	1.45373e+09	5.90134e+08	54407000	8.01101e+07	6.78886e+07	9.96926e+07	7.23175e+07	1.10294e+08
Q8BYH7	TBC17_MOUSE	TBC17_MOUSE TBC1 domain family member 17 OS=Mus musculus OX=10090 GN=Tbc1d17 PE=1 SV=2	91563000	2.64659e+07	4.54361e+07	9.24305e+06	6.22413e+07	3.26568e+07	192770000	1.24143e+08	1.57539e+08	7.99024e+07	1.76497e+08	9.96774e+07	16634000	2.47335e+07	0	0	1.76194e+07	2.16588e+07
Q8R422	CD109_MOUSE	CD109_MOUSE CD109 antigen OS=Mus musculus OX=10090 GN=Cd109 PE=1 SV=1	1536900000	5.05195e+08	1.42885e+09	4.51044e+08	1.51125e+09	5.43392e+08	3758500000	1.29973e+09	3.20234e+09	1.22885e+09	3.33132e+09	1.25549e+09	138410000	1.48456e+08	1.3623e+08	1.47412e+08	1.27377e+08	1.32498e+08
Q9DCN1	NUD12_MOUSE	NUD12_MOUSE Peroxisomal NADH pyrophosphatase NUDT12 OS=Mus musculus OX=10090 GN=Nudt12 PE=1 SV=1	7305200	0	1.0138e+07	0	9.23852e+06	9.8873e+06	47998000	2.78433e+07	1.03884e+07	8.94835e+06	3.49074e+07	1.10842e+07	2712300	1.75467e+07	0	7.52937e+06	0	3.16775e+06
E2JF22	PIEZ1_MOUSE	PIEZ1_MOUSE Piezo-type mechanosensitive ion channel component 1 OS=Mus musculus OX=10090 GN=Piezo1 PE=1 SV=1	64777000	4.50025e+07	8.20904e+07	3.39902e+07	3.4642e+07	2.23595e+07	133350000	2.67664e+07	1.51799e+08	6.68346e+07	1.20714e+08	9.53243e+07	6339000	1.13513e+07	3.13805e+06	5.41809e+06	1.07487e+07	2.59698e+07
Q9D3P8	PLRKT_MOUSE	PLRKT_MOUSE Plasminogen receptor (KT) OS=Mus musculus OX=10090 GN=Plgrkt PE=1 SV=1	82679000	8.34376e+07	7.48824e+07	2.31639e+07	1.25485e+08	6.23799e+07	247110000	1.39592e+08	2.337e+08	2.51854e+08	2.12077e+08	1.98035e+08	1886500	5.73041e+06	9.27508e+06	3.58201e+07	8.45361e+06	3.64252e+07
A2AJT4	PNISR_MOUSE	PNISR_MOUSE Arginine/serine-rich protein PNISR OS=Mus musculus OX=10090 GN=Pnisr PE=1 SV=1	23376000	0	8.00638e+07	3.70007e+07	2.5742e+07	0	245390000	1.08779e+08	2.07596e+08	8.41214e+07	1.34112e+08	7.06853e+07	6383800	2.24716e+07	4.76675e+06	6.91852e+06	5.3762e+06	6.56403e+06
Q9Z266	SNAPN_MOUSE	SNAPN_MOUSE SNARE-associated protein Snapin OS=Mus musculus OX=10090 GN=Snapin PE=1 SV=1	79174000	5.92215e+07	7.38345e+07	5.87812e+07	8.09405e+07	4.68998e+07	226430000	1.47172e+08	1.22819e+08	9.20762e+07	1.9995e+08	1.46054e+08	9251100	2.81676e+07	2.08522e+07	3.06481e+07	1.76106e+06	2.64801e+07
Q9CZQ6	RAE1E_MOUSE	RAE1E_MOUSE Retinoic acid early-inducible protein 1-epsilon OS=Mus musculus OX=10090 GN=Raet1e PE=1 SV=1	5908000	0	0	0	1.01046e+07	0	41511000	5.92929e+06	3.15292e+07	0	1.86349e+07	1.7418e+07	2159600	3.32931e+06	2.10895e+06	3.05205e+06	0	0
Q8C0V9	FRMD6_MOUSE	FRMD6_MOUSE FERM domain-containing protein 6 OS=Mus musculus OX=10090 GN=Frmd6 PE=1 SV=2	7606300	0	0	0	1.56958e+07	3.93444e+06	27173000	1.37917e+07	1.44024e+07	2.50717e+07	1.70738e+07	1.0652e+07	0	6.35822e+06	2.03138e+06	9.37703e+06	0	8.81297e+06
Q62036	CP131_MOUSE	CP131_MOUSE Centrosomal protein of 131 kDa OS=Mus musculus OX=10090 GN=Cep131 PE=1 SV=2	20791000	1.09302e+07	3.21905e+07	2.96912e+07	2.61137e+07	1.38425e+07	39851000	1.09477e+07	1.02154e+08	5.90394e+07	4.09708e+07	2.59722e+07	9446400	2.3004e+07	6.95845e+06	1.83151e+07	7.18612e+06	1.54344e+07
Q9QWY8	ASAP1_MOUSE	ASAP1_MOUSE Arf-GAP with SH3 domain, ANK repeat and PH domain-containing protein 1 OS=Mus musculus OX=10090 GN=Asap1 PE=1 SV=2	312760000	1.54098e+08	2.41424e+08	1.2107e+08	2.47527e+08	1.69325e+08	697490000	4.16189e+08	5.7943e+08	2.96924e+08	6.07735e+08	1.61873e+08	36299000	9.30033e+07	3.43486e+07	4.54232e+07	3.47472e+07	7.26036e+07
P11862	GAS2_MOUSE	GAS2_MOUSE Growth arrest-specific protein 2 OS=Mus musculus OX=10090 GN=Gas2 PE=1 SV=1	65869000	2.75107e+07	2.07858e+07	1.20574e+07	4.25193e+07	1.09507e+07	311280000	1.24454e+08	2.82766e+08	1.12183e+08	3.26882e+08	1.29176e+08	0	0	3.81083e+06	0	0	0
Q9QWR8	NAGAB_MOUSE	NAGAB_MOUSE Alpha-N-acetylgalactosaminidase OS=Mus musculus OX=10090 GN=Naga PE=1 SV=2	46925000	2.65471e+07	7.63258e+07	4.61734e+07	1.07754e+08	4.41924e+07	195630000	7.63398e+07	1.70916e+08	9.37725e+07	1.38824e+08	5.04454e+07	0	0	2.14853e+06	2.97129e+06	0	0
Q8K3G9	DP13B_MOUSE	DP13B_MOUSE DCC-interacting protein 13-beta OS=Mus musculus OX=10090 GN=Appl2 PE=1 SV=1	3962800	0	8.63824e+06	2.78832e+06	4.93576e+06	0	44281000	1.15382e+07	9.42009e+07	3.1663e+07	5.87498e+07	1.76805e+07	19585000	1.41808e+07	1.84804e+07	2.33556e+07	1.2618e+07	1.45752e+07
Q91VW5	GOGA4_MOUSE	GOGA4_MOUSE Golgin subfamily A member 4 OS=Mus musculus OX=10090 GN=Golga4 PE=1 SV=2	83235000	4.00517e+07	7.20849e+07	2.14617e+07	1.01273e+08	5.65401e+07	347440000	2.22154e+08	2.38535e+08	1.29645e+08	3.15823e+08	1.71164e+08	117870000	2.16036e+08	9.3026e+07	1.56086e+08	6.99193e+07	1.67663e+08
Q9QY73	TMM59_MOUSE	TMM59_MOUSE Transmembrane protein 59 OS=Mus musculus OX=10090 GN=Tmem59 PE=1 SV=2	87111000	4.18307e+07	2.05951e+08	8.03952e+07	1.86972e+08	8.44381e+07	352380000	1.31239e+08	3.35155e+08	1.39986e+08	4.23694e+08	1.56612e+08	32648000	4.15406e+07	3.22061e+07	4.03136e+07	2.63536e+07	3.86008e+07
Q99JN2	KLH22_MOUSE	KLH22_MOUSE Kelch-like protein 22 OS=Mus musculus OX=10090 GN=Klhl22 PE=1 SV=1	56599000	4.37074e+07	4.77538e+07	3.87006e+07	2.5497e+07	4.80354e+07	189280000	9.72453e+07	1.6901e+08	5.92964e+07	1.94939e+08	9.83638e+07	7105200	2.38694e+07	5.77801e+06	2.79637e+07	6.55214e+06	2.05154e+07
Q8BW70	UBP38_MOUSE	UBP38_MOUSE Ubiquitin carboxyl-terminal hydrolase 38 OS=Mus musculus OX=10090 GN=Usp38 PE=1 SV=2	9576100	2.11036e+06	0	3.06454e+06	1.4589e+07	0	11943000	8.69139e+06	1.21137e+07	4.46804e+06	3.07917e+07	1.14746e+07	1599600	6.01258e+06	1.94644e+06	2.61807e+06	0	0
Q9DCJ5	NDUA8_MOUSE	NDUA8_MOUSE NADH dehydrogenase [ubiquinone] 1 alpha subcomplex subunit 8 OS=Mus musculus OX=10090 GN=Ndufa8 PE=1 SV=3	263580000	1.84905e+08	2.7509e+08	2.2267e+08	2.91354e+08	2.17147e+08	501080000	3.60887e+08	5.12397e+08	3.23781e+08	5.29193e+08	3.53139e+08	7983600	5.85078e+07	1.21026e+07	2.07807e+07	1.85997e+07	8.42669e+07
Q7TMI3	UHRF2_MOUSE	UHRF2_MOUSE E3 ubiquitin-protein ligase UHRF2 OS=Mus musculus OX=10090 GN=Uhrf2 PE=1 SV=1	67036000	1.33081e+07	4.71275e+07	3.89036e+07	6.69702e+07	5.8876e+07	228570000	9.87065e+07	2.39845e+08	1.54769e+08	2.22697e+08	1.17352e+08	0	1.71074e+07	7.4428e+06	1.72159e+07	0	7.76602e+06
Q3U7U3	FBX7_MOUSE	FBX7_MOUSE F-box only protein 7 OS=Mus musculus OX=10090 GN=Fbxo7 PE=1 SV=2	15572000	4.75398e+06	1.78197e+07	1.04423e+07	1.78911e+07	1.61014e+07	72735000	4.30672e+07	6.49893e+07	4.10834e+07	6.56189e+07	4.38082e+07	3728600	1.17869e+07	0	2.41111e+07	4.41084e+06	1.16165e+07
Q9JI11	STK4_MOUSE	STK4_MOUSE Serine/threonine-protein kinase 4 OS=Mus musculus OX=10090 GN=Stk4 PE=1 SV=1	30119000	1.61693e+07	4.3529e+07	2.08142e+07	2.16986e+07	1.56853e+07	90281000	2.71841e+07	8.86596e+07	6.21152e+07	7.36836e+07	2.29144e+07	0	0	0	0	8.80451e+06	1.1546e+07
Q5NCF2	TPPC1_MOUSE	TPPC1_MOUSE Trafficking protein particle complex subunit 1 OS=Mus musculus OX=10090 GN=Trappc1 PE=1 SV=1	17642000	0	0	0	4.99581e+06	0	57422000	4.77622e+07	6.06695e+07	3.46563e+07	1.38802e+08	5.50138e+07	13408000	1.51537e+07	0	3.11977e+06	3.26454e+06	1.3906e+07
Q9WV84	NDKM_MOUSE	NDKM_MOUSE Nucleoside diphosphate kinase, mitochondrial OS=Mus musculus OX=10090 GN=Nme4 PE=1 SV=1	140730000	7.68471e+07	9.36226e+07	5.88838e+07	1.00844e+08	7.50789e+07	193560000	1.01099e+08	2.92979e+08	1.55825e+08	2.82776e+08	1.36521e+08	12974000	3.14495e+07	1.89101e+07	4.45518e+07	1.72534e+07	4.04831e+07
Q9DBV4	MXRA8_MOUSE	MXRA8_MOUSE Matrix remodeling-associated protein 8 OS=Mus musculus OX=10090 GN=Mxra8 PE=1 SV=1	77950000	1.97581e+07	1.83547e+07	0	0	0	129420000	3.66631e+07	6.88521e+07	4.12131e+07	1.20297e+08	4.95405e+07	2349100	4.37238e+06	4.17314e+06	7.56701e+06	2.16435e+06	0
Q06348	PRRX2_MOUSE	PRRX2_MOUSE Paired mesoderm homeobox protein 2 OS=Mus musculus OX=10090 GN=Prrx2 PE=2 SV=2	88408000	1.30458e+07	2.22975e+08	1.63696e+08	9.24986e+07	3.03198e+07	152880000	1.26999e+08	1.35642e+08	1.25996e+08	1.56272e+08	8.68703e+07	35152000	6.12338e+07	3.31353e+07	6.07101e+07	4.08418e+07	6.96336e+07
Q6NVE9	PPTC7_MOUSE	PPTC7_MOUSE Protein phosphatase PTC7 homolog OS=Mus musculus OX=10090 GN=Pptc7 PE=1 SV=1	10326000	0	1.48315e+07	0	0	0	17156000	1.11989e+07	3.50917e+07	2.78561e+07	3.39436e+07	3.35904e+07	0	4.11315e+06	1.46848e+06	8.39172e+06	0	2.97422e+06
P03958	ADA_MOUSE	ADA_MOUSE Adenosine deaminase OS=Mus musculus OX=10090 GN=Ada PE=1 SV=3	242490000	8.48456e+07	3.02452e+08	1.38445e+08	3.11303e+08	1.63267e+08	451630000	2.86743e+08	4.53448e+08	2.91909e+08	2.13808e+08	2.74816e+08	78259000	1.85734e+08	4.56516e+07	1.14555e+08	1.01109e+08	2.53303e+08
Q9D289	TPC6B_MOUSE	TPC6B_MOUSE Trafficking protein particle complex subunit 6B OS=Mus musculus OX=10090 GN=Trappc6b PE=1 SV=1	67978000	2.62804e+07	7.34661e+07	3.77685e+07	9.25533e+07	5.14299e+07	211840000	1.42963e+08	5.17914e+07	3.02341e+07	2.06777e+08	1.29694e+08	0	5.36642e+06	1.59759e+07	3.67058e+07	0	1.37588e+07
P97384	ANX11_MOUSE	ANX11_MOUSE Annexin A11 OS=Mus musculus OX=10090 GN=Anxa11 PE=1 SV=2	239290000	9.92864e+07	1.92441e+08	9.97025e+07	1.79165e+08	6.8465e+07	599600000	2.74815e+08	6.01412e+08	3.0917e+08	5.9345e+08	3.45137e+08	230750000	3.59103e+08	7.62485e+07	1.1444e+08	2.61151e+08	4.2377e+08
Q08509	EPS8_MOUSE	EPS8_MOUSE Epidermal growth factor receptor kinase substrate 8 OS=Mus musculus OX=10090 GN=Eps8 PE=1 SV=2	486020000	2.86269e+08	3.50352e+08	1.48903e+08	4.37871e+08	1.94747e+08	1438800000	8.23789e+08	1.42459e+09	7.8959e+08	1.32264e+09	8.74655e+08	29061000	5.09447e+07	3.64463e+07	7.67446e+07	2.57207e+07	5.23595e+07
Q91V61	SFXN3_MOUSE	SFXN3_MOUSE Sideroflexin-3 OS=Mus musculus OX=10090 GN=Sfxn3 PE=1 SV=1	509780000	3.23803e+08	5.97929e+08	3.48187e+08	5.18466e+08	3.4435e+08	977070000	5.90685e+08	9.8395e+08	6.11133e+08	1.1083e+09	6.0669e+08	38247000	7.90624e+07	1.02322e+07	4.89619e+07	3.84603e+07	6.22361e+07
Q8BVD5	MPP7_MOUSE	MPP7_MOUSE MAGUK p55 subfamily member 7 OS=Mus musculus OX=10090 GN=Mpp7 PE=1 SV=2	65904000	8.33772e+07	3.75165e+07	4.15247e+07	8.03045e+07	3.77548e+07	414860000	1.40612e+08	2.20738e+08	9.62607e+07	2.53533e+08	1.30086e+08	2802500	8.33435e+06	0	3.0398e+06	3.84701e+06	1.00032e+07
Q3UFK8	FRMD8_MOUSE	FRMD8_MOUSE FERM domain-containing protein 8 OS=Mus musculus OX=10090 GN=Frmd8 PE=1 SV=2	77874000	1.81195e+07	3.87099e+07	1.54849e+07	2.47476e+07	0	238630000	1.61644e+08	2.15126e+08	1.36359e+08	2.02664e+08	8.52458e+07	19863000	2.74634e+07	3.51213e+07	3.74482e+07	1.73584e+07	3.0538e+07
Q8VDQ1	PTGR2_MOUSE	PTGR2_MOUSE Prostaglandin reductase 2 OS=Mus musculus OX=10090 GN=Ptgr2 PE=1 SV=2	3895600	0	3.03416e+07	0	4.42701e+07	8.77267e+06	88913000	1.26526e+07	1.25865e+08	8.73534e+07	1.18694e+08	8.16584e+07	7165900	8.54952e+06	7.86632e+06	7.32592e+06	6.85691e+06	6.32774e+06
B2RXS4	PLXB2_MOUSE	PLXB2_MOUSE Plexin-B2 OS=Mus musculus OX=10090 GN=Plxnb2 PE=1 SV=1	1366000000	8.58773e+08	1.39713e+09	8.02352e+08	1.21465e+09	9.30109e+08	2911300000	1.86789e+09	2.63776e+09	1.73672e+09	2.82135e+09	1.73708e+09	77809000	2.51242e+08	7.4756e+07	2.32514e+08	8.57215e+07	1.82197e+08
Q91VK4	ITM2C_MOUSE	ITM2C_MOUSE Integral membrane protein 2C OS=Mus musculus OX=10090 GN=Itm2c PE=1 SV=2	53593000	4.29995e+07	8.11539e+07	3.66907e+07	9.33087e+07	5.40402e+07	240860000	1.25549e+08	2.34232e+08	1.0869e+08	2.00409e+08	1.00076e+08	0	8.27207e+06	0	0	0	5.55131e+06
Q8R0S1	ATF7_MOUSE	ATF7_MOUSE Cyclic AMP-dependent transcription factor ATF-7 OS=Mus musculus OX=10090 GN=Atf7 PE=2 SV=1	4099200	3.48046e+06	1.9233e+07	4.19847e+06	2.77481e+07	4.83734e+06	171680000	1.14362e+08	1.26451e+08	1.00138e+08	7.16653e+07	4.07031e+07	0	9.44273e+06	0	9.40647e+06	7.40053e+06	5.26127e+06
Q9R0H0	ACOX1_MOUSE	ACOX1_MOUSE Peroxisomal acyl-coenzyme A oxidase 1 OS=Mus musculus OX=10090 GN=Acox1 PE=1 SV=5	239610000	1.75389e+08	2.59401e+08	1.43873e+08	1.99792e+08	1.55358e+08	602560000	4.66145e+08	6.48849e+08	3.8648e+08	6.7243e+08	3.88795e+08	82140000	2.083e+08	6.01948e+07	1.65086e+08	5.71562e+07	2.01175e+08
Q9CXG3	PPIL4_MOUSE	PPIL4_MOUSE Peptidyl-prolyl cis-trans isomerase-like 4 OS=Mus musculus OX=10090 GN=Ppil4 PE=1 SV=2	150120000	7.66814e+07	6.20473e+07	1.48153e+07	8.28756e+07	6.61871e+07	514940000	4.40367e+08	4.77336e+08	4.18076e+08	4.52179e+08	4.20087e+08	13632000	2.82711e+07	9.00768e+06	3.40657e+07	1.20498e+07	3.01078e+07
Q925B0	PAWR_MOUSE	PAWR_MOUSE PRKC apoptosis WT1 regulator protein OS=Mus musculus OX=10090 GN=Pawr PE=1 SV=2	192230000	1.25563e+08	2.22513e+08	1.69565e+08	1.92967e+08	1.3017e+08	542700000	4.08309e+08	5.4601e+08	4.22449e+08	4.66507e+08	3.46139e+08	130740000	3.97784e+08	1.02202e+08	4.11863e+08	1.25149e+08	4.09378e+08
Q8C3W1	CA198_MOUSE	CA198_MOUSE Uncharacterized protein C1orf198 homolog OS=Mus musculus OX=10090 PE=1 SV=1	472310000	2.72682e+08	3.95963e+08	2.1144e+08	4.26509e+08	2.20884e+08	550600000	2.65979e+08	8.99643e+08	2.89028e+08	9.09562e+08	2.7074e+08	103530000	1.19204e+08	1.02272e+08	1.24082e+08	8.02637e+07	1.15323e+08
P97313	PRKDC_MOUSE	PRKDC_MOUSE DNA-dependent protein kinase catalytic subunit OS=Mus musculus OX=10090 GN=Prkdc PE=1 SV=3	3850700	0	8.12292e+06	0	3.65114e+06	0	22949000	1.71285e+07	1.91482e+07	1.65982e+07	2.16158e+07	9.2834e+06	2521200	6.30053e+06	2.25631e+06	6.74086e+06	2.63967e+06	3.33078e+06
Q9DBN5	LONP2_MOUSE	LONP2_MOUSE Lon protease homolog 2, peroxisomal OS=Mus musculus OX=10090 GN=Lonp2 PE=1 SV=1	39839000	2.56691e+07	4.22863e+07	2.87933e+07	4.37861e+07	2.84993e+07	185890000	9.16614e+07	1.30062e+08	6.2836e+07	1.4376e+08	1.22498e+08	3012000	7.04215e+06	2.76687e+06	7.67016e+06	3.09508e+06	7.49019e+06
Q9JHU9	INO1_MOUSE	INO1_MOUSE Inositol-3-phosphate synthase 1 OS=Mus musculus OX=10090 GN=Isyna1 PE=1 SV=1	67959000	1.93278e+07	6.32448e+07	1.7026e+07	3.70511e+07	1.72682e+07	273350000	1.20374e+08	3.33184e+08	1.19282e+08	2.45851e+08	1.31064e+08	3779200	0	6.2791e+06	5.42265e+06	0	0
Q80V26	IMPA3_MOUSE	IMPA3_MOUSE Golgi-resident adenosine 3,5-bisphosphate 3-phosphatase OS=Mus musculus OX=10090 GN=Bpnt2 PE=1 SV=1	12666000	0	1.13214e+07	1.32819e+07	1.23521e+07	1.42976e+07	36095000	9.92659e+06	4.93014e+07	1.95891e+07	6.39895e+07	2.715e+07	0	1.0724e+07	0	1.20333e+07	0	1.16014e+07
Q9Z2C4	MTMR1_MOUSE	MTMR1_MOUSE Myotubularin-related protein 1 OS=Mus musculus OX=10090 GN=Mtmr1 PE=1 SV=1	20211000	7.36194e+06	2.60124e+07	1.44854e+07	1.58568e+07	7.06559e+06	70888000	4.49418e+07	3.99142e+07	1.96052e+07	7.92406e+07	4.37644e+07	14530000	2.32911e+07	1.74664e+07	2.56206e+07	1.10951e+07	1.83928e+07
Q7TPH6	MYCB2_MOUSE	MYCB2_MOUSE E3 ubiquitin-protein ligase MYCBP2 OS=Mus musculus OX=10090 GN=Mycbp2 PE=1 SV=3	37475000	1.12778e+07	3.3394e+07	7.86798e+06	2.13047e+07	7.21842e+06	158480000	1.2192e+08	1.94059e+08	1.55434e+08	1.34144e+08	1.05328e+08	2406000	2.76168e+06	2.60177e+06	0	1.8269e+06	9.27444e+06
F8VPQ2	ARI4A_MOUSE	ARI4A_MOUSE AT-rich interactive domain-containing protein 4A OS=Mus musculus OX=10090 GN=Arid4a PE=1 SV=1	12873000	1.31161e+07	7.18069e+06	5.43753e+06	1.29171e+07	9.98423e+06	30483000	3.15161e+07	8.8765e+06	0	9.38613e+06	2.20232e+06	6411500	1.60585e+07	6.50093e+06	1.04979e+07	2.83377e+06	1.26984e+07
Q923D2	BLVRB_MOUSE	BLVRB_MOUSE Flavin reductase (NADPH) OS=Mus musculus OX=10090 GN=Blvrb PE=1 SV=3	60094000	3.83286e+07	5.82722e+07	2.76989e+07	1.6997e+08	9.62794e+07	436910000	2.26631e+08	1.26867e+08	6.26971e+07	6.08173e+08	2.66526e+08	0	0	3.12091e+07	4.3769e+07	0	0
P36552	HEM6_MOUSE	HEM6_MOUSE Oxygen-dependent coproporphyrinogen-III oxidase, mitochondrial OS=Mus musculus OX=10090 GN=Cpox PE=1 SV=2	120600000	4.49311e+07	2.08912e+08	1.22813e+08	2.1165e+08	1.02063e+08	594490000	4.0337e+08	6.37528e+08	4.04109e+08	6.74748e+08	5.88177e+08	71891000	1.54029e+08	6.66015e+07	1.53481e+08	8.26335e+07	1.61372e+08
Q99KC8	VMA5A_MOUSE	VMA5A_MOUSE von Willebrand factor A domain-containing protein 5A OS=Mus musculus OX=10090 GN=Vwa5a PE=1 SV=2	584410000	2.70596e+08	6.4887e+08	3.00928e+08	5.08056e+08	2.27968e+08	1923100000	9.38473e+08	1.58328e+09	7.76828e+08	2.02706e+09	8.9668e+08	287120000	3.23857e+08	3.44164e+08	4.41038e+08	3.09056e+08	5.08067e+08
P16092	FGFR1_MOUSE	FGFR1_MOUSE Fibroblast growth factor receptor 1 OS=Mus musculus OX=10090 GN=Fgfr1 PE=1 SV=2	0	0	1.26925e+07	0	1.12149e+07	0	0	7.49301e+06	2.55309e+07	2.55262e+07	2.77274e+07	1.10937e+07	1870200	7.17812e+06	4.24751e+06	1.02049e+07	3.3975e+06	9.31798e+06
Q9DC63	FBX3_MOUSE	FBX3_MOUSE F-box only protein 3 OS=Mus musculus OX=10090 GN=Fbxo3 PE=1 SV=1	14760000	7.98565e+06	2.5632e+07	1.43023e+07	1.28179e+07	1.24704e+07	44334000	2.14928e+07	3.38499e+07	6.11018e+06	1.62501e+07	2.03872e+07	0	0	0	6.98663e+06	0	4.66881e+06
P30412	PPIC_MOUSE	PPIC_MOUSE Peptidyl-prolyl cis-trans isomerase C OS=Mus musculus OX=10090 GN=Ppic PE=1 SV=1	198420000	6.24986e+07	1.9221e+08	5.56858e+07	1.27176e+08	5.91181e+07	369310000	2.29154e+08	4.74865e+08	3.05761e+08	5.48158e+08	3.3846e+08	239280000	3.1561e+08	2.56388e+08	3.45945e+08	2.13953e+08	2.84374e+08
Q8CGU1	CACO1_MOUSE	CACO1_MOUSE Calcium-binding and coiled-coil domain-containing protein 1 OS=Mus musculus OX=10090 GN=Calcoco1 PE=1 SV=2	24514000	1.45121e+07	3.70728e+07	0	4.79014e+07	1.31196e+07	103880000	2.4324e+07	5.52538e+07	5.49742e+07	5.1963e+07	4.3662e+07	3686100	1.22333e+07	3.42439e+06	7.21795e+06	1.64871e+06	0
P22777	PAI1_MOUSE	PAI1_MOUSE Plasminogen activator inhibitor 1 OS=Mus musculus OX=10090 GN=Serpine1 PE=1 SV=1	117350000	3.47607e+07	1.28571e+08	3.90856e+07	8.39682e+07	6.73885e+07	295070000	2.56746e+08	2.32667e+08	1.16263e+08	1.96349e+08	6.54031e+07	39957000	5.41755e+07	5.60154e+07	7.73437e+07	3.42193e+07	4.0983e+07
O89112	LANC1_MOUSE	LANC1_MOUSE Glutathione S-transferase LANCL1 OS=Mus musculus OX=10090 GN=Lancl1 PE=1 SV=1	65818000	1.27682e+07	3.8979e+07	1.23917e+07	2.29897e+07	1.63825e+07	154470000	9.00381e+07	1.35855e+08	7.14151e+07	1.57522e+08	1.04526e+08	0	3.5905e+06	2.90874e+06	0	0	0
Q99LY9	NDUS5_MOUSE	NDUS5_MOUSE NADH dehydrogenase [ubiquinone] iron-sulfur protein 5 OS=Mus musculus OX=10090 GN=Ndufs5 PE=1 SV=3	111900000	5.67115e+07	1.21505e+08	6.88463e+07	1.41636e+08	5.85458e+07	473670000	3.43269e+08	3.98268e+08	3.06622e+08	4.91071e+08	3.5665e+08	27795000	5.60204e+07	2.75351e+07	8.09125e+07	3.56029e+07	5.72649e+07
P26450	P85A_MOUSE	P85A_MOUSE Phosphatidylinositol 3-kinase regulatory subunit alpha OS=Mus musculus OX=10090 GN=Pik3r1 PE=1 SV=2	23924000	2.45826e+07	2.99622e+07	1.88197e+07	2.23457e+07	2.5426e+07	62409000	3.74103e+07	8.14408e+07	5.23012e+07	8.46405e+07	4.20927e+07	9590000	3.02091e+07	1.02093e+07	2.84261e+07	7.76055e+06	2.33176e+07
P15920	VPP2_MOUSE	VPP2_MOUSE V-type proton ATPase 116 kDa subunit a2 OS=Mus musculus OX=10090 GN=Atp6v0a2 PE=1 SV=2	39758000	4.83311e+07	5.08464e+07	9.24736e+06	4.87186e+07	3.50362e+07	199460000	1.13761e+08	1.66177e+08	1.04636e+08	1.7077e+08	1.67422e+08	4827700	1.0812e+07	4.81979e+06	9.95962e+06	5.13923e+06	1.0979e+07
Q9CWS0	DDAH1_MOUSE	DDAH1_MOUSE N(G),N(G)-dimethylarginine dimethylaminohydrolase 1 OS=Mus musculus OX=10090 GN=Ddah1 PE=1 SV=3	1178700000	7.01613e+08	1.18544e+09	8.52943e+08	1.44107e+09	8.41938e+08	2028900000	1.41686e+09	2.11792e+09	1.37886e+09	1.68313e+09	1.2624e+09	87357000	2.33855e+08	9.80638e+07	2.37177e+08	7.33851e+07	1.69343e+08
P62071	RRAS2_MOUSE	RRAS2_MOUSE Ras-related protein R-Ras2 OS=Mus musculus OX=10090 GN=Rras2 PE=1 SV=1	275150000	2.15064e+08	2.95557e+08	2.2363e+08	3.24041e+08	2.42458e+08	285320000	2.10999e+08	3.97044e+08	3.21382e+08	2.97222e+08	2.18045e+08	22014000	8.12889e+07	3.45151e+07	1.05048e+08	3.06937e+07	9.14538e+07
Q3THG9	AASD1_MOUSE	AASD1_MOUSE Alanyl-tRNA editing protein Aarsd1 OS=Mus musculus OX=10090 GN=Aarsd1 PE=1 SV=2	192760000	1.32291e+08	1.14147e+08	3.8619e+07	1.94972e+08	1.41515e+08	609360000	4.19947e+08	7.69176e+08	4.65913e+08	5.71311e+08	4.35514e+08	40155000	9.75676e+07	7.32565e+07	1.28207e+08	3.67578e+07	7.97582e+07
Q8BJM3	R3HCL_MOUSE	R3HCL_MOUSE Coiled-coil domain-containing protein R3HCC1L OS=Mus musculus OX=10090 GN=R3hcc1l PE=1 SV=1	9682500	9.40755e+06	3.79933e+06	0	1.48674e+07	8.05372e+06	0	0	0	0	9.26635e+06	1.10521e+07	5869900	1.1473e+07	7.79424e+06	2.19959e+07	4.9467e+06	1.5039e+07
Q9ESE1	LRBA_MOUSE	LRBA_MOUSE Lipopolysaccharide-responsive and beige-like anchor protein OS=Mus musculus OX=10090 GN=Lrba PE=1 SV=1	24070000	1.45263e+07	7.2109e+07	1.91495e+07	1.21029e+07	0	63396000	5.61826e+07	5.89729e+07	1.94801e+07	8.50872e+07	6.33273e+07	2690000	3.30807e+06	4.33834e+06	7.51165e+06	3.17701e+06	4.29093e+06
P70699	LYAG_MOUSE	LYAG_MOUSE Lysosomal alpha-glucosidase OS=Mus musculus OX=10090 GN=Gaa PE=1 SV=2	1224100000	7.0643e+08	9.5616e+08	6.21359e+08	1.09708e+09	6.81627e+08	2699900000	1.63126e+09	2.58302e+09	1.36256e+09	2.1962e+09	1.27553e+09	517050000	9.88788e+08	3.8873e+08	7.44275e+08	4.86428e+08	9.32534e+08
Q9DBL7	COASY_MOUSE	COASY_MOUSE Bifunctional coenzyme A synthase OS=Mus musculus OX=10090 GN=Coasy PE=1 SV=2	53324000	3.01567e+07	4.3522e+07	4.14894e+07	5.61908e+07	4.30256e+07	31008000	2.65453e+07	4.31071e+07	2.36141e+07	3.71532e+07	2.12553e+07	7340400	2.14659e+07	6.21011e+06	1.54719e+07	5.664e+06	1.39319e+07
Q99LD8	DDAH2_MOUSE	DDAH2_MOUSE N(G),N(G)-dimethylarginine dimethylaminohydrolase 2 OS=Mus musculus OX=10090 GN=Ddah2 PE=1 SV=1	553200000	3.69414e+08	4.50216e+08	3.38666e+08	5.11773e+08	3.93711e+08	831460000	4.77761e+08	8.37636e+08	4.94342e+08	1.0139e+09	4.85228e+08	62879000	1.35763e+08	5.92985e+07	1.3302e+08	9.48354e+07	1.95646e+08
Q922B6	TRAF7_MOUSE	TRAF7_MOUSE E3 ubiquitin-protein ligase TRAF7 OS=Mus musculus OX=10090 GN=Traf7 PE=1 SV=1	2221300	0	1.80225e+07	9.07449e+06	2.3731e+07	9.97531e+06	20520000	0	5.22217e+07	4.54424e+07	9.88905e+06	0	2668900	3.79112e+06	0	0	1.89215e+06	2.71545e+06
O54782	MA2B2_MOUSE	MA2B2_MOUSE Epididymis-specific alpha-mannosidase OS=Mus musculus OX=10090 GN=Man2b2 PE=1 SV=2	59506000	1.53955e+07	1.04672e+08	3.12202e+07	1.08361e+08	3.97426e+07	152900000	9.61868e+07	1.9505e+08	8.3054e+07	2.05987e+08	8.55636e+07	27341000	1.92224e+07	2.53158e+07	1.96475e+07	1.75762e+07	1.56514e+07
Q7TSZ8	NACC1_MOUSE	NACC1_MOUSE Nucleus accumbens-associated protein 1 OS=Mus musculus OX=10090 GN=Nacc1 PE=1 SV=1	79820000	4.9174e+07	6.98154e+07	3.35875e+07	6.70452e+07	7.57549e+07	214860000	8.62536e+07	2.27512e+08	1.81223e+08	2.0183e+08	1.58626e+08	11070000	3.62669e+07	2.28063e+07	4.4458e+07	1.96732e+07	3.57444e+07
P54923	ADPRH_MOUSE	ADPRH_MOUSE [Protein ADP-ribosylarginine] hydrolase OS=Mus musculus OX=10090 GN=Adprh PE=1 SV=1	145350000	9.29001e+07	1.23221e+08	8.18977e+07	1.24007e+08	8.94546e+07	682460000	5.79433e+08	6.21808e+08	3.12613e+08	6.89717e+08	2.83496e+08	49832000	1.03958e+08	4.59277e+07	9.81453e+07	4.60925e+07	7.65543e+07
Q9CR75	TNR12_MOUSE	TNR12_MOUSE Tumor necrosis factor receptor superfamily member 12A OS=Mus musculus OX=10090 GN=Tnfrsf12a PE=2 SV=1	26232000	2.40207e+07	2.92636e+07	2.02858e+07	2.80832e+07	0	21573000	8.60636e+06	6.48178e+06	6.95834e+06	6.99707e+06	6.5501e+06	1920700	6.98223e+06	3.16916e+06	6.68499e+06	2.68658e+06	5.9965e+06
Q8CI33	C19L1_MOUSE	C19L1_MOUSE CWF19-like protein 1 OS=Mus musculus OX=10090 GN=Cwf19l1 PE=1 SV=2	183540000	1.19472e+08	2.62935e+08	1.77199e+08	2.81248e+08	1.62487e+08	479750000	2.01991e+08	4.05575e+08	2.42167e+08	4.3596e+08	2.79651e+08	71318000	1.14293e+08	8.11786e+07	1.57597e+08	6.9468e+07	1.2135e+08
Q69ZW3	EHBP1_MOUSE	EHBP1_MOUSE EH domain-binding protein 1 OS=Mus musculus OX=10090 GN=Ehbp1 PE=1 SV=3	27294000	3.01282e+07	2.89434e+07	1.39681e+07	2.44823e+07	5.48613e+06	117260000	7.94071e+07	4.62032e+07	3.84162e+07	1.07678e+08	1.03751e+08	2685100	7.66485e+06	0	0	0	0
Q9QY93	DCTP1_MOUSE	DCTP1_MOUSE dCTP pyrophosphatase 1 OS=Mus musculus OX=10090 GN=Dctpp1 PE=1 SV=1	47658000	3.48189e+07	7.99564e+07	3.97773e+07	1.03774e+08	5.98811e+07	167020000	1.02319e+08	1.72397e+08	1.76346e+08	1.30244e+08	1.12315e+08	9351600	1.81643e+07	9.54557e+06	2.08367e+07	6.51809e+06	2.13035e+07
Q62261	SPTB2_MOUSE	SPTB2_MOUSE Spectrin beta chain, non-erythrocytic 1 OS=Mus musculus OX=10090 GN=Sptbn1 PE=1 SV=2	38045000000	2.03079e+10	3.47592e+10	1.84678e+10	3.79574e+10	2.0192e+10	71152000000	3.73577e+10	7.06488e+10	3.63158e+10	6.74363e+10	3.48441e+10	4719400000	6.1833e+09	4.44203e+09	6.36888e+09	4.57922e+09	6.23782e+09
O55057	PDE6D_MOUSE	PDE6D_MOUSE Retinal rod rhodopsin-sensitive cGMP 3,5-cyclic phosphodiesterase subunit delta OS=Mus musculus OX=10090 GN=Pde6d PE=1 SV=1	43034000	2.83404e+07	0	0	5.44025e+07	1.71868e+07	152260000	1.12118e+08	1.94304e+08	1.23758e+08	2.04448e+08	1.42646e+08	0	7.22572e+06	0	0	1.44303e+07	2.02002e+07
Q64521	GPDM_MOUSE	GPDM_MOUSE Glycerol-3-phosphate dehydrogenase, mitochondrial OS=Mus musculus OX=10090 GN=Gpd2 PE=1 SV=2	822060000	5.71044e+08	9.7216e+08	7.74266e+08	8.12574e+08	7.53043e+08	1664600000	1.18721e+09	1.50127e+09	1.19649e+09	1.52041e+09	1.26447e+09	37000000	1.11948e+08	4.12578e+07	1.33567e+08	4.75467e+07	1.35443e+08
Q61879	MYH10_MOUSE	MYH10_MOUSE Myosin-10 OS=Mus musculus OX=10090 GN=Myh10 PE=1 SV=2	15137000000	8.93278e+09	1.43788e+10	8.6061e+09	1.39591e+10	8.40555e+09	36655000000	2.13683e+10	3.47711e+10	2.01974e+10	3.46595e+10	1.98312e+10	3468400000	5.75375e+09	3.48979e+09	5.64862e+09	3.21665e+09	5.59833e+09
P11438	LAMP1_MOUSE	LAMP1_MOUSE Lysosome-associated membrane glycoprotein 1 OS=Mus musculus OX=10090 GN=Lamp1 PE=1 SV=2	2535400000	1.69156e+09	2.86613e+09	1.88649e+09	2.79334e+09	1.88791e+09	6910800000	4.5835e+09	6.02829e+09	4.01836e+09	5.98044e+09	4.04233e+09	349600000	7.55444e+08	3.49338e+08	7.40902e+08	4.09252e+08	8.43277e+08
P05201	AATC_MOUSE	AATC_MOUSE Aspartate aminotransferase, cytoplasmic OS=Mus musculus OX=10090 GN=Got1 PE=1 SV=3	221410000	1.79242e+08	3.20851e+08	1.06696e+08	4.21446e+08	2.86722e+08	602650000	3.89316e+08	9.12316e+08	5.07655e+08	9.86073e+08	5.26628e+08	66809000	9.60191e+07	5.83503e+07	9.04217e+07	5.71895e+07	9.1636e+07
Q8VE99	CC115_MOUSE	CC115_MOUSE Coiled-coil domain-containing protein 115 OS=Mus musculus OX=10090 GN=Ccdc115 PE=1 SV=1	119870000	7.39278e+07	9.39297e+07	7.16649e+07	1.17445e+08	5.73444e+07	141760000	1.5268e+08	1.78734e+08	1.46322e+08	2.16863e+08	1.51316e+08	7308300	1.18939e+07	8.10331e+06	2.26666e+07	4.03894e+06	1.25701e+07
Q8BX57	PXK_MOUSE	PXK_MOUSE PX domain-containing protein kinase-like protein OS=Mus musculus OX=10090 GN=Pxk PE=1 SV=2	80930000	6.05692e+07	4.60815e+07	2.95246e+07	7.51979e+07	2.17604e+07	158340000	1.08962e+08	1.30104e+08	7.80236e+07	1.33642e+08	9.43434e+07	0	0	9.46511e+06	1.41316e+07	8.74063e+06	1.40701e+07
P83877	TXN4A_MOUSE	TXN4A_MOUSE Thioredoxin-like protein 4A OS=Mus musculus OX=10090 GN=Txnl4a PE=1 SV=1	132970000	5.17915e+07	1.14408e+08	5.08805e+07	1.07096e+08	5.96212e+07	277660000	1.769e+08	2.40804e+08	1.86698e+08	1.94223e+08	1.09194e+08	22069000	2.91615e+07	2.50127e+07	3.71838e+07	9.08515e+06	1.17102e+07
O08789	MNT_MOUSE	MNT_MOUSE Max-binding protein MNT OS=Mus musculus OX=10090 GN=Mnt PE=2 SV=2	31769000	0	1.88737e+07	0	1.48198e+07	0	15238000	0	3.29095e+07	2.98531e+07	2.31993e+07	1.72338e+07	3816500	5.46489e+06	0	0	0	0
A6H630	ARMT1_MOUSE	ARMT1_MOUSE Damage-control phosphatase ARMT1 OS=Mus musculus OX=10090 GN=Armt1 PE=1 SV=1	29998000	3.29652e+07	1.72315e+07	2.23443e+07	4.92026e+07	2.09294e+07	56067000	2.80376e+07	1.48668e+08	3.68495e+07	5.55829e+07	2.05887e+07	19234000	2.74306e+07	1.892e+07	2.47936e+07	2.27622e+07	3.08015e+07
Q80SY4	MIB1_MOUSE	MIB1_MOUSE E3 ubiquitin-protein ligase MIB1 OS=Mus musculus OX=10090 GN=Mib1 PE=1 SV=1	29187000	1.48764e+07	9.00933e+06	5.51927e+06	6.70604e+06	0	137460000	1.25045e+08	8.90089e+07	6.20992e+07	1.39337e+08	1.18204e+08	14168000	3.62696e+07	8.31367e+06	2.16429e+07	9.00616e+06	1.02905e+07
Q91XU3	PI42C_MOUSE	PI42C_MOUSE Phosphatidylinositol 5-phosphate 4-kinase type-2 gamma OS=Mus musculus OX=10090 GN=Pip4k2c PE=1 SV=1	359540000	2.11376e+08	3.4713e+08	2.12621e+08	3.9368e+08	2.52409e+08	488700000	3.96284e+08	5.68194e+08	2.53105e+08	3.48101e+08	1.9183e+08	44376000	7.11282e+07	5.32357e+07	8.48329e+07	4.54046e+07	7.29602e+07
Q61818	RAI1_MOUSE	RAI1_MOUSE Retinoic acid-induced protein 1 OS=Mus musculus OX=10090 GN=Rai1 PE=1 SV=3	8074400	7.7431e+06	1.66313e+07	1.02029e+07	1.95539e+07	8.03888e+06	11308000	1.11334e+07	0	0	2.0604e+07	6.06713e+06	2411800	2.78004e+06	0	0	0	3.23208e+06
O35598	ADA10_MOUSE	ADA10_MOUSE Disintegrin and metalloproteinase domain-containing protein 10 OS=Mus musculus OX=10090 GN=Adam10 PE=1 SV=2	211910000	1.58741e+08	2.97153e+08	1.62372e+08	1.9967e+08	1.79041e+08	415630000	3.52813e+08	4.62341e+08	3.64054e+08	4.48258e+08	2.82057e+08	9795000	1.90389e+07	9.23211e+06	1.86108e+07	5.35491e+06	1.85013e+07
Q6NVF0	OCRL_MOUSE	OCRL_MOUSE Inositol polyphosphate 5-phosphatase OCRL OS=Mus musculus OX=10090 GN=Ocrl PE=1 SV=1	20747000	6.62663e+06	3.01409e+07	1.76261e+07	3.35747e+07	1.46479e+07	62862000	5.45056e+07	8.93689e+07	6.73935e+07	7.9497e+07	4.12005e+07	7189400	5.4679e+06	4.55509e+06	9.58126e+06	7.20997e+06	1.08772e+07
Q8BR63	F177A_MOUSE	F177A_MOUSE Protein FAM177A1 OS=Mus musculus OX=10090 GN=Fam177a1 PE=1 SV=1	76463000	6.48692e+07	3.62989e+07	2.07039e+07	4.40119e+07	2.51583e+07	125590000	3.99355e+07	1.04793e+08	7.25215e+07	7.60972e+07	2.15892e+07	58025000	7.28289e+07	5.75936e+07	6.26286e+07	5.10213e+07	5.61319e+07
Q6ZPU9	KBP_MOUSE	KBP_MOUSE KIF-binding protein OS=Mus musculus OX=10090 GN=Kifbp PE=1 SV=2	89782000	5.57622e+07	1.2006e+08	5.9474e+07	1.28179e+08	8.40098e+07	165820000	1.54999e+08	2.84747e+08	2.05532e+08	1.71369e+08	1.21497e+08	23353000	3.66813e+07	1.29101e+07	3.16197e+07	1.1776e+07	2.5528e+07
O89001	CBPD_MOUSE	CBPD_MOUSE Carboxypeptidase D OS=Mus musculus OX=10090 GN=Cpd PE=1 SV=2	108020000	8.28811e+07	1.22539e+08	8.53417e+07	1.40796e+08	9.13042e+07	151690000	1.30434e+08	2.4484e+08	1.85504e+08	1.91413e+08	1.14614e+08	13494000	2.53865e+07	1.59281e+07	4.1409e+07	1.3452e+07	3.20185e+07
Q8BTV2	CPSF7_MOUSE	CPSF7_MOUSE Cleavage and polyadenylation specificity factor subunit 7 OS=Mus musculus OX=10090 GN=Cpsf7 PE=1 SV=2	429380000	2.59501e+08	3.55431e+08	1.97232e+08	3.079e+08	1.85812e+08	371150000	3.35184e+08	7.47535e+08	4.22885e+08	7.98923e+08	4.07354e+08	106500000	1.66354e+08	1.08583e+08	1.71573e+08	6.87281e+07	1.1959e+08
Q91VN4	MIC25_MOUSE	MIC25_MOUSE MICOS complex subunit Mic25 OS=Mus musculus OX=10090 GN=Chchd6 PE=1 SV=2	206710000	1.71296e+08	1.75668e+08	1.25174e+08	2.14009e+08	1.6667e+08	498640000	4.2189e+08	4.53842e+08	3.09778e+08	3.63487e+08	2.40069e+08	21600000	5.78981e+07	3.31771e+07	6.55409e+07	2.2668e+07	6.11496e+07
Q9D6J6	NDUV2_MOUSE	NDUV2_MOUSE NADH dehydrogenase [ubiquinone] flavoprotein 2, mitochondrial OS=Mus musculus OX=10090 GN=Ndufv2 PE=1 SV=2	22925000	2.07612e+07	6.52222e+07	3.0502e+07	6.7436e+07	2.24141e+07	124550000	7.02202e+07	1.06546e+08	9.44141e+07	1.16557e+08	1.01226e+08	28968000	5.0356e+07	4.69537e+07	8.75902e+07	5.47707e+07	8.21573e+07
Q8BQ89	LIX1L_MOUSE	LIX1L_MOUSE LIX1-like protein OS=Mus musculus OX=10090 GN=Lix1l PE=2 SV=2	32033000	0	3.9515e+07	0	3.78977e+07	1.58069e+07	39283000	2.22916e+07	5.2587e+07	2.59761e+07	3.4559e+07	1.74514e+07	14421000	1.31633e+07	1.11514e+07	1.34609e+07	5.80226e+06	6.12569e+06
Q8CI43	MYL6B_MOUSE	MYL6B_MOUSE Myosin light chain 6B OS=Mus musculus OX=10090 GN=Myl6b PE=1 SV=1	8794900	6.23329e+06	1.55783e+07	9.08277e+06	1.66486e+07	7.41151e+06	29062000	0	2.0864e+07	0	0	0	9979800	1.0475e+07	8.40181e+06	8.87051e+06	0	3.47612e+06
Q9JHI5	IVD_MOUSE	IVD_MOUSE Isovaleryl-CoA dehydrogenase, mitochondrial OS=Mus musculus OX=10090 GN=Ivd PE=1 SV=1	288180000	1.99622e+08	1.23573e+08	1.21865e+08	1.98961e+08	1.79643e+08	342110000	2.4397e+08	3.82005e+08	2.01744e+08	2.90234e+08	8.88229e+07	689920000	7.24945e+08	2.53856e+06	1.20566e+07	3.47492e+07	3.85698e+07
Q80VD1	FA98B_MOUSE	FA98B_MOUSE Protein FAM98B OS=Mus musculus OX=10090 GN=Fam98b PE=1 SV=1	422570000	2.77917e+08	4.38201e+08	3.63807e+08	4.17082e+08	2.68115e+08	1488900000	6.42337e+08	1.2987e+09	9.85975e+08	1.30383e+09	8.35189e+08	157430000	2.81413e+08	1.80806e+08	3.14191e+08	1.32744e+08	2.44131e+08
Q64449	MRC2_MOUSE	MRC2_MOUSE C-type mannose receptor 2 OS=Mus musculus OX=10090 GN=Mrc2 PE=1 SV=3	685740000	3.88423e+08	7.14977e+08	4.05892e+08	6.44549e+08	4.18878e+08	1733700000	8.85479e+08	1.6983e+09	8.38448e+08	1.70899e+09	9.08089e+08	66744000	7.48613e+07	6.04161e+07	9.31998e+07	6.20987e+07	7.76408e+07
P70445	4EBP2_MOUSE	4EBP2_MOUSE Eukaryotic translation initiation factor 4E-binding protein 2 OS=Mus musculus OX=10090 GN=Eif4ebp2 PE=1 SV=1	77319000	5.14173e+07	7.54274e+07	4.59825e+07	7.62054e+07	4.56683e+07	114840000	8.1389e+07	1.47826e+08	8.95053e+07	1.27701e+08	9.05948e+07	78826000	1.42778e+08	8.9013e+07	1.54497e+08	8.24863e+07	1.48995e+08
O35071	KIF1C_MOUSE	KIF1C_MOUSE Kinesin-like protein KIF1C OS=Mus musculus OX=10090 GN=Kif1c PE=1 SV=2	49559000	1.64557e+07	3.75928e+07	4.0619e+07	5.43853e+07	3.67653e+07	104550000	7.76453e+07	1.08814e+08	6.79881e+07	1.21825e+08	8.11518e+07	7891400	2.37448e+07	5.69635e+06	1.16205e+07	1.21136e+07	1.13579e+07
Q9D1L0	CHCH2_MOUSE	CHCH2_MOUSE Coiled-coil-helix-coiled-coil-helix domain-containing protein 2 OS=Mus musculus OX=10090 GN=Chchd2 PE=2 SV=1	323630000	1.24707e+08	3.28058e+08	2.77905e+08	3.40041e+08	2.88049e+08	681960000	5.11516e+08	6.16781e+08	5.38873e+08	6.24584e+08	5.35712e+08	37812000	8.82331e+07	4.03216e+07	8.84797e+07	3.83278e+07	8.9025e+07
Q9D5T0	ATAD1_MOUSE	ATAD1_MOUSE ATPase family AAA domain-containing protein 1 OS=Mus musculus OX=10090 GN=Atad1 PE=1 SV=1	299460000	1.98042e+08	2.80029e+08	2.82207e+08	1.72056e+08	1.33918e+08	680920000	6.08797e+08	7.17299e+08	6.70768e+08	6.37395e+08	6.14899e+08	33578000	1.07905e+08	3.08412e+07	9.66774e+07	4.18721e+07	1.32343e+08
Q9D379	HYEP_MOUSE	HYEP_MOUSE Epoxide hydrolase 1 OS=Mus musculus OX=10090 GN=Ephx1 PE=1 SV=2	796740000	5.04756e+08	6.73492e+08	4.61403e+08	7.32172e+08	5.30976e+08	1224400000	5.87292e+08	1.44045e+09	7.55297e+08	1.62383e+09	9.48039e+08	105300000	1.6187e+08	8.04249e+07	1.17784e+08	1.06604e+08	1.6433e+08
Q8BTI7	ANR52_MOUSE	ANR52_MOUSE Serine/threonine-protein phosphatase 6 regulatory ankyrin repeat subunit C OS=Mus musculus OX=10090 GN=Ankrd52 PE=1 SV=1	152710000	7.66902e+07	1.33931e+08	5.93736e+07	1.44877e+08	7.13877e+07	238030000	2.17065e+08	2.40697e+08	1.98829e+08	2.62337e+08	2.48831e+08	10239000	3.88028e+07	5.98987e+06	7.54304e+06	5.6118e+06	6.89011e+06
Q8K2L8	TPC12_MOUSE	TPC12_MOUSE Trafficking protein particle complex subunit 12 OS=Mus musculus OX=10090 GN=Trappc12 PE=1 SV=2	43270000	2.90549e+07	6.28764e+07	2.87293e+07	3.30978e+07	0	275630000	2.21155e+08	2.21878e+08	8.3574e+07	2.61215e+08	1.3826e+08	8232600	1.4346e+07	2.18203e+07	1.99393e+07	1.74094e+07	2.00452e+07
Q9D385	AR2BP_MOUSE	AR2BP_MOUSE ADP-ribosylation factor-like protein 2-binding protein OS=Mus musculus OX=10090 GN=Arl2bp PE=1 SV=1	3575300	3.60788e+06	4.66457e+06	3.31242e+06	0	0	23949000	1.52379e+07	4.93077e+06	0	1.73484e+07	1.30799e+07	0	0	8.77568e+06	2.62367e+07	0	0
Q80TQ2	CYLD_MOUSE	CYLD_MOUSE Ubiquitin carboxyl-terminal hydrolase CYLD OS=Mus musculus OX=10090 GN=Cyld PE=1 SV=2	45013000	2.38286e+07	2.04827e+07	1.9208e+07	4.71176e+07	1.80703e+07	37160000	3.24717e+07	1.36324e+08	1.0152e+08	6.4902e+07	4.00987e+07	0	3.44758e+06	0	4.61955e+06	7.96936e+06	1.09592e+07
Q9D0B6	PBDC1_MOUSE	PBDC1_MOUSE Protein PBDC1 OS=Mus musculus OX=10090 GN=Pbdc1 PE=1 SV=1	422360000	2.98451e+08	4.74366e+08	3.51794e+08	4.00627e+08	2.97654e+08	765930000	5.40053e+08	6.95945e+08	4.68243e+08	7.61068e+08	5.20388e+08	317350000	5.79715e+08	2.35312e+08	6.19227e+08	3.07015e+08	5.66125e+08
Q6P1G0	HEAT6_MOUSE	HEAT6_MOUSE HEAT repeat-containing protein 6 OS=Mus musculus OX=10090 GN=Heatr6 PE=1 SV=1	59860000	5.05228e+07	1.05114e+08	6.13328e+07	4.95399e+07	5.46616e+07	220420000	1.22951e+08	2.8463e+08	2.2494e+08	3.1125e+08	1.2624e+08	4881300	1.22182e+07	1.57316e+07	3.57394e+07	9.75692e+06	1.16655e+07
P51660	DHB4_MOUSE	DHB4_MOUSE Peroxisomal multifunctional enzyme type 2 OS=Mus musculus OX=10090 GN=Hsd17b4 PE=1 SV=3	1276600000	1.13612e+09	1.31944e+09	1.18456e+09	1.44401e+09	1.24213e+09	3387800000	3.12284e+09	2.87335e+09	2.5548e+09	3.03216e+09	2.58536e+09	87828000	3.05697e+08	1.34665e+08	3.79471e+08	1.02335e+08	3.50532e+08
Q62165	DAG1_MOUSE	DAG1_MOUSE Dystroglycan OS=Mus musculus OX=10090 GN=Dag1 PE=1 SV=4	305900000	2.55539e+08	4.46662e+08	4.23487e+08	4.74407e+08	3.70062e+08	888420000	7.07731e+08	8.50065e+08	6.56628e+08	7.15018e+08	5.76675e+08	9063100	4.11132e+07	2.43517e+07	5.33838e+07	3.24952e+07	7.0016e+07
Q9EQW7	KI13A_MOUSE	KI13A_MOUSE Kinesin-like protein KIF13A OS=Mus musculus OX=10090 GN=Kif13a PE=1 SV=1	14461000	9.81395e+06	1.62649e+07	1.21313e+07	1.67165e+07	5.91705e+06	41789000	1.54977e+07	1.93591e+07	1.19683e+07	1.96371e+07	1.37016e+07	10720000	0	0	7.06244e+06	0	9.81717e+06
Q3U0M1	TPPC9_MOUSE	TPPC9_MOUSE Trafficking protein particle complex subunit 9 OS=Mus musculus OX=10090 GN=Trappc9 PE=1 SV=2	10715000	0	9.35302e+06	0	4.93272e+06	0	11736000	2.43282e+07	6.68595e+07	4.25559e+07	5.78e+07	2.58893e+07	0	0	2.00457e+06	3.14465e+06	0	6.42114e+06
Q9CY97	SSU72_MOUSE	SSU72_MOUSE RNA polymerase II subunit A C-terminal domain phosphatase SSU72 OS=Mus musculus OX=10090 GN=Ssu72 PE=1 SV=1	72095000	3.53994e+07	4.94281e+07	3.15445e+07	7.60404e+07	3.10282e+07	185700000	1.91491e+08	1.78254e+08	1.6628e+08	1.44294e+08	1.3438e+08	20133000	1.95686e+07	1.37217e+07	3.60051e+07	4.02992e+06	1.22678e+07
Q69ZN7	MYOF_MOUSE	MYOF_MOUSE Myoferlin OS=Mus musculus OX=10090 GN=Myof PE=1 SV=2	7676600000	6.55178e+09	7.34751e+09	6.326e+09	7.28415e+09	6.22259e+09	14784000000	1.26054e+10	1.48646e+10	1.24412e+10	1.62896e+10	1.35163e+10	282180000	8.5848e+08	3.53207e+08	9.47289e+08	3.15297e+08	9.46435e+08
Q5SV80	MYO19_MOUSE	MYO19_MOUSE Unconventional myosin-XIX OS=Mus musculus OX=10090 GN=Myo19 PE=1 SV=1	25289000	9.33863e+06	1.4418e+07	9.89171e+06	2.00784e+07	1.24927e+07	36606000	1.91652e+07	6.63994e+07	3.26156e+07	5.21116e+07	2.61253e+07	2706900	2.407e+06	2.67714e+06	2.52494e+06	0	0
Q922M3	BACD3_MOUSE	BACD3_MOUSE BTB/POZ domain-containing adapter for CUL3-mediated RhoA degradation protein 3 OS=Mus musculus OX=10090 GN=Kctd10 PE=1 SV=1	156490000	9.38121e+07	1.68451e+08	1.44148e+08	2.44813e+08	1.65287e+08	368470000	2.09539e+08	4.5594e+08	2.50419e+08	4.66934e+08	2.80008e+08	118170000	1.73395e+08	1.07347e+08	1.47985e+08	7.07593e+07	1.4884e+08
Q8N7N5	DCAF8_MOUSE	DCAF8_MOUSE DDB1- and CUL4-associated factor 8 OS=Mus musculus OX=10090 GN=Dcaf8 PE=1 SV=1	81578000	5.91853e+07	1.00318e+08	5.48573e+07	9.16926e+07	6.84516e+07	246560000	2.39697e+08	2.37129e+08	1.9402e+08	2.94091e+08	2.32793e+08	20109000	6.84245e+07	1.28613e+07	2.93613e+07	2.92493e+07	4.47941e+07
P18052	PTPRA_MOUSE	PTPRA_MOUSE Receptor-type tyrosine-protein phosphatase alpha OS=Mus musculus OX=10090 GN=Ptpra PE=1 SV=3	14028000	1.23928e+07	3.22809e+07	2.55357e+07	1.28908e+07	1.51287e+07	52220000	4.15888e+07	9.62682e+07	8.9052e+07	1.39497e+08	1.05326e+08	3331600	7.60951e+06	2.3249e+06	9.1392e+06	2.89235e+06	9.37443e+06
Q9WU60	ATRN_MOUSE	ATRN_MOUSE Attractin OS=Mus musculus OX=10090 GN=Atrn PE=1 SV=3	16364000	1.63899e+07	2.36696e+07	1.00015e+07	5.83224e+06	0	44872000	2.3639e+07	9.77858e+07	8.83634e+07	3.1124e+07	2.58548e+07	0	0	0	0	5.84759e+06	1.23572e+07
Q60759	GCDH_MOUSE	GCDH_MOUSE Glutaryl-CoA dehydrogenase, mitochondrial OS=Mus musculus OX=10090 GN=Gcdh PE=1 SV=2	88924000	6.68468e+07	8.92964e+07	7.76848e+07	4.26681e+07	9.63541e+07	216030000	9.73388e+07	1.10156e+08	4.91335e+07	2.38275e+08	1.05199e+08	6401200	1.7211e+07	6.49993e+06	1.19124e+07	5.711e+06	9.45376e+06
Q9DCS9	NDUBA_MOUSE	NDUBA_MOUSE NADH dehydrogenase [ubiquinone] 1 beta subcomplex subunit 10 OS=Mus musculus OX=10090 GN=Ndufb10 PE=1 SV=3	226440000	1.71362e+08	2.11833e+08	1.58975e+08	2.21158e+08	1.69492e+08	421930000	2.95171e+08	5.89697e+08	4.14381e+08	4.8403e+08	3.73459e+08	15029000	4.00065e+07	3.77005e+07	7.43768e+07	2.00657e+07	3.91434e+07
P53612	PGTB2_MOUSE	PGTB2_MOUSE Geranylgeranyl transferase type-2 subunit beta OS=Mus musculus OX=10090 GN=Rabggtb PE=1 SV=2	17238000	0	2.13248e+07	0	2.06475e+07	0	57849000	6.24386e+07	8.03928e+07	7.24848e+07	5.94604e+07	6.82987e+07	21525000	4.77296e+07	2.64793e+07	5.41392e+07	3.18898e+07	6.04494e+07
Q07113	MPRI_MOUSE	MPRI_MOUSE Cation-independent mannose-6-phosphate receptor OS=Mus musculus OX=10090 GN=Igf2r PE=1 SV=1	1251400000	9.92897e+08	1.18574e+09	9.53274e+08	1.12361e+09	9.19244e+08	2708800000	1.88399e+09	3.14216e+09	1.91897e+09	2.79624e+09	1.91957e+09	112970000	2.59831e+08	1.02551e+08	2.1738e+08	9.73906e+07	1.86034e+08
Q8K2A7	INT10_MOUSE	INT10_MOUSE Integrator complex subunit 10 OS=Mus musculus OX=10090 GN=Ints10 PE=1 SV=3	43837000	3.17876e+07	2.18328e+07	2.36515e+07	5.1157e+07	2.20728e+07	97948000	8.4101e+07	6.27069e+07	1.95834e+07	9.0688e+07	5.25512e+07	0	0	1.34655e+07	1.71859e+07	8.25177e+06	1.29888e+07
P99028	QCR6_MOUSE	QCR6_MOUSE Cytochrome b-c1 complex subunit 6, mitochondrial OS=Mus musculus OX=10090 GN=Uqcrh PE=1 SV=2	57592000	4.86187e+07	2.53178e+07	2.42836e+07	1.24665e+08	7.68649e+07	1036100000	8.49481e+08	1.0205e+09	7.69827e+08	1.10798e+09	9.20719e+08	19609000	5.64977e+07	2.36029e+07	5.15577e+07	2.81355e+07	6.81104e+07
Q91WQ5	TAF5L_MOUSE	TAF5L_MOUSE TAF5-like RNA polymerase II p300/CBP-associated factor-associated factor 65 kDa subunit 5L OS=Mus musculus OX=10090 GN=Taf5l PE=2 SV=1	16044000	5.64284e+06	2.2156e+07	0	1.60725e+07	0	53536000	5.04741e+07	5.55818e+07	6.35269e+07	4.6718e+07	5.1013e+07	6344000	1.1443e+07	4.56466e+06	8.85618e+06	4.61092e+06	7.85994e+06
Q5F2E8	TAOK1_MOUSE	TAOK1_MOUSE Serine/threonine-protein kinase TAO1 OS=Mus musculus OX=10090 GN=Taok1 PE=1 SV=1	179770000	1.17782e+08	1.48084e+08	1.02736e+08	2.02394e+08	8.80669e+07	506810000	4.56031e+08	5.03579e+08	3.98278e+08	4.59017e+08	4.23644e+08	16513000	2.55399e+07	3.04673e+07	5.8311e+07	2.29035e+07	5.77881e+07
Q9CQ92	FIS1_MOUSE	FIS1_MOUSE Mitochondrial fission 1 protein OS=Mus musculus OX=10090 GN=Fis1 PE=1 SV=1	615370000	3.91496e+08	3.87391e+08	3.1282e+08	5.59538e+08	3.62979e+08	804390000	4.91729e+08	8.74156e+08	5.36313e+08	8.00451e+08	5.24038e+08	284370000	4.56684e+08	2.72809e+08	4.64794e+08	2.51869e+08	4.2815e+08
Q9ESY9	GILT_MOUSE	GILT_MOUSE Gamma-interferon-inducible lysosomal thiol reductase OS=Mus musculus OX=10090 GN=Ifi30 PE=1 SV=3	135230000	7.14837e+07	1.41731e+08	1.03398e+08	1.53839e+08	9.82282e+07	402530000	2.35359e+08	3.96937e+08	2.66395e+08	2.92264e+08	1.47631e+08	7234900	9.3238e+06	6.69724e+06	9.44059e+06	1.13335e+07	1.72585e+07
Q9QXT0	CNPY2_MOUSE	CNPY2_MOUSE Protein canopy homolog 2 OS=Mus musculus OX=10090 GN=Cnpy2 PE=1 SV=1	1062700000	6.75174e+08	1.31412e+09	8.76705e+08	1.24877e+09	8.67461e+08	2102200000	1.62868e+09	2.24487e+09	1.70619e+09	2.80917e+09	1.75907e+09	678860000	1.24301e+09	7.7729e+08	1.37631e+09	5.94415e+08	1.11946e+09
Q03141	MARK3_MOUSE	MARK3_MOUSE MAP/microtubule affinity-regulating kinase 3 OS=Mus musculus OX=10090 GN=Mark3 PE=1 SV=2	17328000	1.44363e+07	2.47858e+07	1.13194e+07	2.16915e+07	1.98027e+07	53619000	2.25256e+07	8.10702e+07	5.24308e+07	9.34243e+07	3.65826e+07	3924000	4.89988e+06	4.53385e+06	4.72948e+06	0	0
Q8VHY0	CSPG4_MOUSE	CSPG4_MOUSE Chondroitin sulfate proteoglycan 4 OS=Mus musculus OX=10090 GN=Cspg4 PE=1 SV=3	2332400000	1.35946e+09	2.30112e+09	1.26112e+09	2.41867e+09	1.43355e+09	4649000000	2.52043e+09	4.49805e+09	2.73052e+09	4.60823e+09	2.4974e+09	97452000	1.12943e+08	1.27576e+08	1.50408e+08	1.17064e+08	1.56281e+08
Q62465	VAT1_MOUSE	VAT1_MOUSE Synaptic vesicle membrane protein VAT-1 homolog OS=Mus musculus OX=10090 GN=Vat1 PE=1 SV=3	2967200000	1.9544e+09	3.14648e+09	1.84159e+09	3.22492e+09	1.97034e+09	6886400000	3.87094e+09	6.33683e+09	3.36658e+09	7.2082e+09	3.73782e+09	767050000	9.54264e+08	7.17171e+08	8.95412e+08	7.17827e+08	9.03867e+08
Q8BN58	RHG28_MOUSE	RHG28_MOUSE Rho GTPase-activating protein 28 OS=Mus musculus OX=10090 GN=Arhgap28 PE=1 SV=1	11361000	0	1.97188e+07	1.43917e+07	3.68455e+07	3.39308e+07	23946000	9.29036e+06	2.22751e+07	1.08195e+07	1.32007e+07	8.27014e+06	0	0	0	0	7.15364e+06	6.22038e+06
Q61239	FNTA_MOUSE	FNTA_MOUSE Protein farnesyltransferase/geranylgeranyltransferase type-1 subunit alpha OS=Mus musculus OX=10090 GN=Fnta PE=1 SV=1	102770000	6.72716e+07	7.64543e+07	2.90713e+07	1.00778e+08	5.25521e+07	222640000	1.73776e+08	2.53903e+08	1.59922e+08	2.9064e+08	2.10331e+08	14740000	1.83387e+07	1.50547e+07	1.88127e+07	0	0
Q9D172	GAL3A_MOUSE	GAL3A_MOUSE Glutamine amidotransferase-like class 1 domain-containing protein 3A, mitochondrial OS=Mus musculus OX=10090 GN=Gatd3a PE=1 SV=1	137540000	9.2573e+07	1.31964e+08	9.66435e+07	1.53525e+08	1.18234e+08	192210000	1.85318e+08	1.19188e+08	7.91817e+07	1.7388e+08	1.31939e+08	34764000	7.56061e+07	3.63057e+07	6.39389e+07	3.18143e+07	7.94869e+07
P61971	NTF2_MOUSE	NTF2_MOUSE Nuclear transport factor 2 OS=Mus musculus OX=10090 GN=Nutf2 PE=1 SV=1	320570000	1.0341e+08	3.00515e+08	2.17364e+08	2.75638e+08	1.9516e+08	1195000000	9.18257e+08	1.22351e+09	8.96476e+08	1.02469e+09	7.56394e+08	41643000	6.40909e+07	4.41012e+07	6.52062e+07	3.25129e+07	5.0423e+07
Q68FF6	GIT1_MOUSE	GIT1_MOUSE ARF GTPase-activating protein GIT1 OS=Mus musculus OX=10090 GN=Git1 PE=1 SV=1	63695000	3.67472e+07	2.65113e+07	2.04965e+07	7.08122e+07	2.3292e+07	108370000	7.20196e+07	1.05567e+08	9.09021e+07	8.13999e+07	5.85966e+07	5503300	5.75191e+06	6.97112e+06	1.11648e+07	7.96995e+06	1.46347e+07
Q9EPR5	SORC2_MOUSE	SORC2_MOUSE VPS10 domain-containing receptor SorCS2 OS=Mus musculus OX=10090 GN=Sorcs2 PE=1 SV=2	20528000	2.578e+07	5.53021e+07	5.29213e+07	5.68379e+07	6.24044e+07	44307000	2.67621e+07	8.7537e+07	6.09182e+07	8.08155e+07	4.38128e+07	5947200	2.26434e+07	0	1.57832e+07	0	2.79529e+06
Q3TUF7	YETS2_MOUSE	YETS2_MOUSE YEATS domain-containing protein 2 OS=Mus musculus OX=10090 GN=Yeats2 PE=1 SV=2	29534000	3.19215e+07	3.05122e+07	1.99747e+07	4.02409e+07	3.35303e+07	91899000	6.15432e+07	9.25043e+07	4.67474e+07	5.74292e+07	3.12371e+07	2265800	3.462e+06	4.91271e+06	9.55651e+06	5.0463e+06	9.27418e+06
O89023	TPP1_MOUSE	TPP1_MOUSE Tripeptidyl-peptidase 1 OS=Mus musculus OX=10090 GN=Tpp1 PE=1 SV=2	707010000	4.52582e+08	6.05838e+08	3.30216e+08	5.29423e+08	3.47038e+08	1024300000	4.30114e+08	8.84317e+08	5.15988e+08	1.00407e+09	5.06607e+08	28961000	2.69809e+07	2.54344e+07	2.92727e+07	2.413e+07	3.19229e+07
Q571G4	LIN54_MOUSE	LIN54_MOUSE Protein lin-54 homolog OS=Mus musculus OX=10090 GN=Lin54 PE=2 SV=2	10045000	6.11081e+06	4.44956e+07	1.34738e+07	3.78885e+07	1.14977e+07	57085000	2.93345e+07	3.94083e+07	3.33766e+07	4.12572e+07	5.62618e+07	4870000	4.9821e+06	1.39889e+07	1.74464e+07	1.13227e+07	1.45959e+07
P42337	PK3CA_MOUSE	PK3CA_MOUSE Phosphatidylinositol 4,5-bisphosphate 3-kinase catalytic subunit alpha isoform OS=Mus musculus OX=10090 GN=Pik3ca PE=1 SV=2	15692000	0	1.0146e+07	9.42607e+06	0	0	25301000	1.9775e+07	3.07666e+07	1.85998e+07	2.30828e+07	2.30606e+07	2267200	3.33495e+06	2.50835e+06	8.6134e+06	2.26081e+06	3.11594e+06
P24270	CATA_MOUSE	CATA_MOUSE Catalase OS=Mus musculus OX=10090 GN=Cat PE=1 SV=4	1868800000	1.26233e+09	2.01033e+09	1.34209e+09	1.74517e+09	1.24849e+09	3729000000	2.79549e+09	4.22423e+09	3.07472e+09	4.20147e+09	3.24379e+09	218040000	4.05821e+08	2.40496e+08	4.88082e+08	2.19242e+08	3.85065e+08
Q76LS9	MINY1_MOUSE	MINY1_MOUSE Ubiquitin carboxyl-terminal hydrolase MINDY-1 OS=Mus musculus OX=10090 GN=Mindy1 PE=1 SV=1	29795000	0	4.10959e+07	0	4.23654e+07	0	99617000	5.28039e+07	5.20459e+07	1.92012e+07	7.16161e+07	5.03683e+07	16395000	1.19942e+07	1.3286e+07	2.21431e+07	1.78971e+07	1.22144e+07
Q9R0Q7	TEBP_MOUSE	TEBP_MOUSE Prostaglandin E synthase 3 OS=Mus musculus OX=10090 GN=Ptges3 PE=1 SV=1	3770400000	1.64041e+09	3.59757e+09	1.5454e+09	3.5759e+09	1.56675e+09	3923300000	3.23482e+09	4.30347e+09	3.52645e+09	4.18715e+09	3.34557e+09	1023500000	1.18319e+09	7.85077e+08	1.03059e+09	9.75947e+08	1.33634e+09
Q6ZPF4	FMNL3_MOUSE	FMNL3_MOUSE Formin-like protein 3 OS=Mus musculus OX=10090 GN=Fmnl3 PE=1 SV=2	49834000	4.81972e+07	2.01063e+07	2.35147e+07	2.0931e+07	2.12239e+07	151990000	1.05616e+08	1.45334e+08	3.97888e+07	2.82071e+08	8.71835e+07	17296000	2.23667e+07	1.78862e+07	3.41217e+07	2.77725e+07	3.52987e+07
Q3UMT1	PP12C_MOUSE	PP12C_MOUSE Protein phosphatase 1 regulatory subunit 12C OS=Mus musculus OX=10090 GN=Ppp1r12c PE=1 SV=1	51400000	1.13359e+07	5.19836e+07	3.29014e+07	6.21299e+07	2.77642e+07	164030000	1.53539e+08	7.95589e+07	7.25858e+07	2.14983e+08	1.88226e+08	19699000	2.12653e+07	2.79249e+07	3.80382e+07	1.10499e+07	1.62806e+07
P62077	TIM8B_MOUSE	TIM8B_MOUSE Mitochondrial import inner membrane translocase subunit Tim8 B OS=Mus musculus OX=10090 GN=Timm8b PE=1 SV=1	248280000	1.12427e+08	1.2822e+08	1.16349e+08	2.33826e+08	1.98451e+08	414600000	3.5699e+08	3.68213e+08	3.56525e+08	3.71864e+08	3.28961e+08	20899000	4.57969e+07	2.01533e+07	4.32272e+07	1.96457e+07	4.98765e+07
Q6PER3	MARE3_MOUSE	MARE3_MOUSE Microtubule-associated protein RP/EB family member 3 OS=Mus musculus OX=10090 GN=Mapre3 PE=1 SV=1	75665000	5.10716e+07	1.67015e+08	5.46124e+07	1.56644e+08	8.62776e+07	255640000	1.7922e+08	2.56609e+08	1.75944e+08	3.24681e+08	2.15639e+08	43439000	4.66964e+07	3.68241e+07	4.44281e+07	4.0258e+07	5.5132e+07
Q9Z1M4	KS6B2_MOUSE	KS6B2_MOUSE Ribosomal protein S6 kinase beta-2 OS=Mus musculus OX=10090 GN=Rps6kb2 PE=1 SV=1	17671000	7.68043e+06	8.49431e+06	0	7.94266e+06	0	56814000	7.60327e+07	2.21974e+07	1.90313e+07	2.29952e+07	1.89205e+07	0	0	0	1.08752e+07	0	0
A2ADY9	DDI2_MOUSE	DDI2_MOUSE Protein DDI1 homolog 2 OS=Mus musculus OX=10090 GN=Ddi2 PE=1 SV=1	133740000	6.12321e+07	1.78749e+08	7.27758e+07	9.11751e+07	8.23376e+07	431680000	1.34815e+08	3.47882e+08	2.14243e+08	2.9766e+08	1.9921e+08	73516000	6.53812e+07	5.46924e+07	6.76769e+07	5.52643e+07	4.87202e+07
Q9EP53	TSC1_MOUSE	TSC1_MOUSE Hamartin OS=Mus musculus OX=10090 GN=Tsc1 PE=1 SV=1	25188000	9.96156e+06	5.33277e+07	1.87226e+07	6.17562e+07	1.88634e+07	234450000	1.46356e+08	1.82131e+08	1.81292e+08	9.80699e+07	7.55415e+07	18490000	2.03632e+07	1.93727e+07	2.0291e+07	2.11058e+07	1.65764e+07
Q8K4L3	SVIL_MOUSE	SVIL_MOUSE Supervillin OS=Mus musculus OX=10090 GN=Svil PE=1 SV=1	154570000	8.38667e+07	1.34172e+08	1.0057e+08	1.68441e+08	1.34197e+08	513910000	3.65407e+08	6.80097e+08	3.21715e+08	6.53112e+08	3.39968e+08	89343000	1.27774e+08	9.07329e+07	1.22945e+08	9.57636e+07	1.24333e+08
P62500	T22D1_MOUSE	T22D1_MOUSE TSC22 domain family protein 1 OS=Mus musculus OX=10090 GN=Tsc22d1 PE=1 SV=2	118220000	6.19685e+07	1.26182e+08	5.71817e+07	4.92766e+07	5.36587e+07	256650000	1.11667e+08	2.42358e+08	1.10526e+08	2.44707e+08	1.26701e+08	80579000	8.13675e+07	6.742e+07	7.21313e+07	7.46647e+07	8.12155e+07
Q7TMF3	NDUAC_MOUSE	NDUAC_MOUSE NADH dehydrogenase [ubiquinone] 1 alpha subcomplex subunit 12 OS=Mus musculus OX=10090 GN=Ndufa12 PE=1 SV=2	16812000	1.60354e+07	8.18374e+07	1.4855e+07	1.79964e+07	1.46992e+07	163170000	1.42405e+08	1.68243e+08	1.44772e+08	2.46214e+08	1.99947e+08	10420000	1.53491e+07	1.55901e+07	2.46125e+07	6.97437e+06	1.14146e+07
Q5SRX1	TM1L2_MOUSE	TM1L2_MOUSE TOM1-like protein 2 OS=Mus musculus OX=10090 GN=Tom1l2 PE=1 SV=1	39464000	2.76676e+07	3.59968e+07	1.66873e+07	4.96381e+07	4.68295e+07	244470000	1.91835e+08	3.51822e+08	2.99208e+08	1.36794e+08	1.08354e+08	23203000	3.26585e+07	6.86204e+06	2.29011e+07	1.20508e+07	1.82817e+07
Q91XD6	VPS36_MOUSE	VPS36_MOUSE Vacuolar protein-sorting-associated protein 36 OS=Mus musculus OX=10090 GN=Vps36 PE=1 SV=1	74181000	6.5036e+07	4.49935e+07	6.52688e+07	6.82158e+07	4.10121e+07	305600000	1.55374e+08	2.50485e+08	1.60909e+08	2.31085e+08	1.36752e+08	23325000	4.0434e+07	1.75611e+07	3.47834e+07	2.71396e+07	5.10004e+07
Q3TCN2	PLBL2_MOUSE	PLBL2_MOUSE Putative phospholipase B-like 2 OS=Mus musculus OX=10090 GN=Plbd2 PE=1 SV=2	325220000	2.23865e+08	2.72571e+08	2.38787e+08	3.36952e+08	2.61913e+08	924430000	5.26579e+08	7.73926e+08	3.11902e+08	8.7379e+08	4.0314e+08	32353000	4.10122e+07	2.90236e+07	3.60715e+07	3.094e+07	4.25643e+07
Q5SUQ9	CTC1_MOUSE	CTC1_MOUSE CST complex subunit CTC1 OS=Mus musculus OX=10090 GN=Ctc1 PE=1 SV=2	116430000	8.15784e+07	6.80347e+07	7.54884e+07	8.8437e+07	7.97976e+07	305330000	2.15003e+08	2.30047e+08	2.10731e+08	2.6536e+08	1.4009e+08	13816000	2.89976e+07	2.99299e+07	6.89976e+07	1.76518e+07	3.7938e+07
P28301	LYOX_MOUSE	LYOX_MOUSE Protein-lysine 6-oxidase OS=Mus musculus OX=10090 GN=Lox PE=1 SV=1	477180000	2.18213e+08	4.87606e+08	2.19681e+08	4.46792e+08	2.46876e+08	882700000	3.98056e+08	6.41511e+08	3.33192e+08	8.54761e+08	3.72435e+08	117410000	9.01881e+07	5.29446e+07	5.04064e+07	1.31577e+08	9.09926e+07
Q60631	GRB2_MOUSE	GRB2_MOUSE Growth factor receptor-bound protein 2 OS=Mus musculus OX=10090 GN=Grb2 PE=1 SV=1	572410000	4.50266e+08	3.91566e+08	3.45561e+08	4.18702e+08	3.39999e+08	786650000	5.77093e+08	8.47126e+08	5.09939e+08	7.14826e+08	5.67074e+08	165690000	3.41624e+08	9.26501e+07	2.13238e+08	1.71916e+08	3.10212e+08
Q68FH4	GALK2_MOUSE	GALK2_MOUSE N-acetylgalactosamine kinase OS=Mus musculus OX=10090 GN=Galk2 PE=1 SV=1	169460000	1.18134e+08	2.01505e+08	1.18125e+08	1.64623e+08	9.57428e+07	674560000	2.66032e+08	3.93731e+08	2.18903e+08	6.87805e+08	3.89013e+08	89479000	1.00106e+08	8.14468e+07	1.05542e+08	7.76222e+07	6.79283e+07
P13595	NCAM1_MOUSE	NCAM1_MOUSE Neural cell adhesion molecule 1 OS=Mus musculus OX=10090 GN=Ncam1 PE=1 SV=3	967100000	7.77339e+08	9.85952e+08	7.08761e+08	1.01354e+09	8.02572e+08	2162300000	1.86842e+09	2.13102e+09	1.5719e+09	2.0339e+09	1.58212e+09	13509000	4.59909e+07	1.59639e+07	3.00242e+07	0	0
O88958	GNPI1_MOUSE	GNPI1_MOUSE Glucosamine-6-phosphate isomerase 1 OS=Mus musculus OX=10090 GN=Gnpda1 PE=1 SV=3	147050000	4.60187e+07	1.12632e+08	4.18887e+07	1.30173e+08	7.94707e+07	384400000	2.44968e+08	3.98151e+08	2.4452e+08	4.15093e+08	2.51352e+08	29577000	2.34852e+07	3.03516e+07	2.73229e+07	1.90844e+07	1.92571e+07
Q08639	TFDP1_MOUSE	TFDP1_MOUSE Transcription factor Dp-1 OS=Mus musculus OX=10090 GN=Tfdp1 PE=1 SV=1	55730000	4.85967e+07	6.76001e+07	4.79538e+07	7.0077e+07	3.35704e+07	98954000	9.21499e+07	1.89e+08	1.17904e+08	1.80803e+08	1.08425e+08	4960100	7.74798e+06	4.76765e+06	6.92177e+06	4.45264e+06	8.59283e+06
Q61037	TSC2_MOUSE	TSC2_MOUSE Tuberin OS=Mus musculus OX=10090 GN=Tsc2 PE=1 SV=1	76370000	2.67117e+07	7.23258e+07	4.39637e+07	8.63175e+07	4.98782e+07	90869000	7.76196e+07	1.68424e+08	1.0396e+08	1.64381e+08	1.35842e+08	31436000	4.41749e+07	2.29858e+07	2.87986e+07	2.76734e+07	3.457e+07
P22315	HEMH_MOUSE	HEMH_MOUSE Ferrochelatase, mitochondrial OS=Mus musculus OX=10090 GN=Fech PE=1 SV=2	280930000	1.57127e+08	2.66137e+08	1.63001e+08	2.04703e+08	1.84217e+08	428310000	1.93338e+08	3.30192e+08	1.95765e+08	3.88403e+08	3.18888e+08	25446000	4.8671e+07	4.74522e+07	5.33838e+07	3.90795e+07	5.04695e+07
Q5SXY1	CYTSB_MOUSE	CYTSB_MOUSE Cytospin-B OS=Mus musculus OX=10090 GN=Specc1 PE=1 SV=2	220870000	1.66357e+08	2.2444e+08	1.80034e+08	2.51274e+08	1.85745e+08	606130000	5.20642e+08	5.34539e+08	4.59807e+08	6.26123e+08	5.50794e+08	20373000	3.44352e+07	1.04894e+07	2.01021e+07	9.56606e+06	3.48697e+07
Q9CR98	F136A_MOUSE	F136A_MOUSE Protein FAM136A OS=Mus musculus OX=10090 GN=Fam136a PE=1 SV=1	49460000	3.49176e+07	3.63411e+07	2.97431e+07	3.41529e+07	0	229600000	1.75859e+08	1.86785e+08	1.68794e+08	1.29902e+08	1.82712e+08	28468000	6.31888e+07	2.54055e+07	5.32561e+07	3.01638e+07	7.40015e+07
P11031	TCP4_MOUSE	TCP4_MOUSE Activated RNA polymerase II transcriptional coactivator p15 OS=Mus musculus OX=10090 GN=Sub1 PE=1 SV=3	208050000	1.67345e+08	2.06343e+08	1.74077e+08	2.33138e+08	1.91089e+08	524650000	4.37221e+08	4.3318e+08	3.33307e+08	4.96295e+08	4.5055e+08	207480000	4.94145e+08	2.10975e+08	4.92055e+08	1.94563e+08	4.57385e+08
Q8BG30	NELFA_MOUSE	NELFA_MOUSE Negative elongation factor A OS=Mus musculus OX=10090 GN=Nelfa PE=1 SV=1	122980000	3.68657e+07	1.28612e+08	8.75668e+07	1.05202e+08	5.9214e+07	248360000	2.14735e+08	2.73106e+08	2.30518e+08	2.3882e+08	1.9944e+08	25166000	4.18934e+07	2.47645e+07	4.16252e+07	5.219e+07	5.23479e+07
Q8BTZ4	APC5_MOUSE	APC5_MOUSE Anaphase-promoting complex subunit 5 OS=Mus musculus OX=10090 GN=Anapc5 PE=1 SV=1	239100000	1.29975e+08	3.4709e+08	1.55202e+08	2.24571e+08	1.40109e+08	512560000	3.96907e+08	6.09304e+08	4.98152e+08	6.07575e+08	4.23714e+08	71442000	1.0349e+08	6.75497e+07	8.61718e+07	8.63161e+07	1.24778e+08
Q62084	PP14B_MOUSE	PP14B_MOUSE Protein phosphatase 1 regulatory subunit 14B OS=Mus musculus OX=10090 GN=Ppp1r14b PE=1 SV=2	237400000	1.69781e+08	2.38182e+08	1.52808e+08	2.26069e+08	1.5566e+08	1185600000	9.03312e+08	1.29337e+09	1.00862e+09	1.05068e+09	7.93961e+08	3470000	5.60637e+06	3.71861e+06	7.39014e+06	2.33745e+06	4.10011e+06
Q8VED2	BL1S4_MOUSE	BL1S4_MOUSE Biogenesis of lysosome-related organelles complex 1 subunit 4 OS=Mus musculus OX=10090 GN=Bloc1s4 PE=1 SV=1	46478000	4.13017e+07	4.07265e+07	2.89267e+07	3.39616e+07	2.84736e+07	102420000	4.967e+07	5.68311e+07	4.20842e+07	1.21697e+08	5.7222e+07	14075000	2.66203e+07	1.17307e+07	1.7281e+07	1.40496e+07	1.77973e+07
Q8CD10	MICU2_MOUSE	MICU2_MOUSE Calcium uptake protein 2, mitochondrial OS=Mus musculus OX=10090 GN=Micu2 PE=1 SV=2	79032000	3.09941e+07	5.16082e+07	4.58369e+07	7.9299e+07	4.44021e+07	189920000	1.77706e+08	1.54195e+08	1.34133e+08	1.78036e+08	1.60549e+08	13230000	3.43486e+07	1.66469e+07	3.76983e+07	2.72298e+07	2.60512e+07
Q91W67	UBL7_MOUSE	UBL7_MOUSE Ubiquitin-like protein 7 OS=Mus musculus OX=10090 GN=Ubl7 PE=1 SV=2	39381000	0	1.29063e+07	0	3.37378e+07	0	132460000	1.19118e+08	1.07707e+08	1.23149e+08	1.14196e+08	7.23616e+07	24204000	3.19163e+07	2.41563e+07	3.44356e+07	8.1874e+06	1.38569e+07
Q9CQ80	VPS25_MOUSE	VPS25_MOUSE Vacuolar protein-sorting-associated protein 25 OS=Mus musculus OX=10090 GN=Vps25 PE=1 SV=1	117370000	1.01993e+08	1.27758e+08	1.01454e+08	1.21384e+08	9.66285e+07	347770000	2.10258e+08	4.13647e+08	2.86652e+08	3.18826e+08	1.45018e+08	10296000	1.79453e+07	3.19179e+07	6.35768e+07	1.79864e+07	2.09469e+07
Q9DBF1	AL7A1_MOUSE	AL7A1_MOUSE Alpha-aminoadipic semialdehyde dehydrogenase OS=Mus musculus OX=10090 GN=Aldh7a1 PE=1 SV=4	628200000	3.28906e+08	3.10202e+08	2.61953e+08	4.7869e+08	3.25475e+08	1328900000	8.75731e+08	1.00468e+09	6.19477e+08	9.68134e+08	6.66132e+08	72054000	1.09649e+08	4.9499e+07	7.22537e+07	5.96917e+07	8.72086e+07
P41778	PBX1_MOUSE	PBX1_MOUSE Pre-B-cell leukemia transcription factor 1 OS=Mus musculus OX=10090 GN=Pbx1 PE=1 SV=2	31560000	2.53816e+07	5.48955e+07	4.14971e+07	4.2096e+07	2.24532e+07	174930000	8.76214e+07	1.46484e+08	7.31195e+07	1.66935e+08	9.26556e+07	15461000	1.77552e+07	1.7286e+07	1.91995e+07	1.52752e+07	2.0766e+07
A2ALU4	SHRM2_MOUSE	SHRM2_MOUSE Protein Shroom2 OS=Mus musculus OX=10090 GN=Shroom2 PE=1 SV=1	4225400	5.51729e+06	1.56596e+07	2.43774e+07	1.92926e+07	1.44928e+07	36010000	1.25195e+07	0	0	1.86135e+07	2.24354e+07	1202700	1.93981e+07	3.19099e+06	3.07679e+07	2.46835e+06	3.28453e+07
O08573	LEG9_MOUSE	LEG9_MOUSE Galectin-9 OS=Mus musculus OX=10090 GN=Lgals9 PE=1 SV=1	103600000	1.78836e+07	6.89883e+07	1.06615e+07	7.05944e+07	2.2027e+07	258830000	4.39744e+07	2.96015e+08	7.45587e+07	3.58871e+08	3.27016e+07	29487000	0	1.37636e+07	0	7.11567e+07	0
Q9CQQ4	GEMI2_MOUSE	GEMI2_MOUSE Gem-associated protein 2 OS=Mus musculus OX=10090 GN=Gemin2 PE=2 SV=1	107670000	3.38882e+06	4.38723e+07	3.73349e+07	5.19671e+07	4.48071e+07	130440000	1.03662e+07	6.43449e+07	1.09074e+07	1.24442e+08	0	27488000	2.64787e+07	3.40435e+07	2.26953e+07	3.34667e+07	2.31599e+07
Q8CG70	P3H3_MOUSE	P3H3_MOUSE Prolyl 3-hydroxylase 3 OS=Mus musculus OX=10090 GN=P3h3 PE=1 SV=1	60020000	5.57227e+07	4.74457e+07	3.0651e+07	0	0	477390000	3.0202e+08	3.97715e+08	3.09595e+08	4.26878e+08	2.56867e+07	0	0	0	0	0	0
Q6WVG3	KCD12_MOUSE	KCD12_MOUSE BTB/POZ domain-containing protein KCTD12 OS=Mus musculus OX=10090 GN=Kctd12 PE=1 SV=1	26821000	0	8.65029e+07	8.88442e+06	2.47223e+07	0	314290000	2.68115e+07	2.18725e+08	1.41283e+07	3.16764e+08	1.94927e+07	22024000	1.05668e+06	9.1349e+06	0	3.50259e+06	0
Q08297	RAD51_MOUSE	RAD51_MOUSE DNA repair protein RAD51 homolog 1 OS=Mus musculus OX=10090 GN=Rad51 PE=1 SV=1	26821000	2.22987e+07	6.66877e+07	2.82229e+07	8.8761e+06	2.91329e+07	97176000	8.16542e+07	9.47164e+07	3.12958e+07	9.15726e+07	5.95591e+07	2094100	3.24552e+06	3.80554e+06	5.69069e+07	1.53527e+06	1.35198e+07
Q3UMY5	EMAL4_MOUSE	EMAL4_MOUSE Echinoderm microtubule-associated protein-like 4 OS=Mus musculus OX=10090 GN=Eml4 PE=1 SV=1	56746000	4.08386e+07	4.35872e+08	3.83145e+08	6.31131e+07	3.37813e+07	121130000	1.94164e+08	2.36096e+08	1.79961e+08	1.31665e+08	1.95318e+08	3949000	3.88881e+07	1.21823e+07	3.36151e+07	1.77843e+06	3.80452e+07
Q9Z0X0	BORG3_MOUSE	BORG3_MOUSE Cdc42 effector protein 5 OS=Mus musculus OX=10090 GN=Cdc42ep5 PE=1 SV=2	15141000	7.89532e+06	7.0242e+06	2.02306e+06	1.31692e+07	8.39997e+06	24517000	0	2.12804e+07	2.22621e+06	2.37239e+07	3.15468e+06	22045000	1.34255e+07	1.69709e+07	1.38503e+07	1.39554e+07	1.11108e+07
Q9D154	ILEUA_MOUSE	ILEUA_MOUSE Leukocyte elastase inhibitor A OS=Mus musculus OX=10090 GN=Serpinb1a PE=1 SV=1	69315000	8.30172e+06	9.33576e+07	5.04591e+06	2.49147e+07	0	236830000	2.76135e+07	2.05892e+08	0	2.65147e+08	1.43982e+07	81011000	1.39854e+07	6.34041e+07	1.32134e+07	9.48687e+07	1.34358e+07
P56564	EAA1_MOUSE	EAA1_MOUSE Excitatory amino acid transporter 1 OS=Mus musculus OX=10090 GN=Slc1a3 PE=1 SV=2	46600000	3.30453e+07	5.67485e+07	4.54309e+07	4.3216e+07	4.25125e+07	20062000	5.77125e+06	1.51469e+07	0	4.5812e+06	1.33171e+07	8898000	2.91483e+07	6.46813e+06	2.91737e+07	6.0674e+06	4.68974e+07
Q01279	EGFR_MOUSE	EGFR_MOUSE Epidermal growth factor receptor OS=Mus musculus OX=10090 GN=Egfr PE=1 SV=1	47887000	3.8828e+07	4.58848e+07	3.41215e+07	4.7791e+07	4.80108e+07	68708000	8.93639e+07	7.30441e+07	8.48433e+07	6.28901e+07	1.05374e+08	3382400	3.12987e+07	1.33438e+06	1.85157e+07	5.63133e+06	3.22963e+07
Q8VEH6	CBWD1_MOUSE	CBWD1_MOUSE COBW domain-containing protein 1 OS=Mus musculus OX=10090 GN=Cbwd1 PE=1 SV=1	1220700000	1.13162e+09	1.27337e+09	1.09952e+08	1.20665e+09	8.14854e+07	86671000	1.18914e+08	2.8136e+08	2.72788e+08	1.36473e+08	1.17882e+08	12073000	1.69042e+07	1.18643e+07	1.81575e+07	2.32077e+07	3.1516e+07
P61600	NAA20_MOUSE	NAA20_MOUSE N-alpha-acetyltransferase 20 OS=Mus musculus OX=10090 GN=Naa20 PE=1 SV=1	30144000	3.98124e+07	0	0	3.03181e+07	3.55126e+07	75760000	1.57586e+07	7.79379e+07	9.54826e+06	8.38328e+07	1.64302e+07	2107100	3.35514e+06	2.58671e+06	4.89398e+06	7.10929e+06	4.12065e+06
Q8R0W0	EPIPL_MOUSE	EPIPL_MOUSE Epiplakin OS=Mus musculus OX=10090 GN=Eppk1 PE=1 SV=2	25597000	4.35999e+06	6.12875e+07	5.81039e+07	8.12392e+07	5.30474e+06	83657000	2.9618e+07	4.34799e+07	0	4.81636e+07	6.04836e+06	4964500	0	1.17736e+07	3.91466e+06	1.11363e+07	0
Q9JME7	TPC2L_MOUSE	TPC2L_MOUSE Trafficking protein particle complex subunit 2-like protein OS=Mus musculus OX=10090 GN=Trappc2l PE=1 SV=1	28861000	1.19341e+07	3.14046e+07	9.40875e+06	1.6678e+07	7.81946e+06	49076000	1.14641e+07	3.24984e+07	1.33616e+07	4.75514e+07	1.43993e+07	2744200	0	4.14044e+06	2.56779e+06	0	0
Q9CQ88	TSN31_MOUSE	TSN31_MOUSE Tetraspanin-31 OS=Mus musculus OX=10090 GN=Tspan31 PE=1 SV=1	85627000	7.51153e+07	1.00958e+08	8.09931e+07	7.51675e+07	5.29559e+07	134410000	1.10411e+08	1.12979e+08	8.66326e+07	1.18694e+08	8.69244e+07	0	0	2.16109e+06	4.33509e+07	0	4.64865e+07
Q80Y98	DDHD2_MOUSE	DDHD2_MOUSE Phospholipase DDHD2 OS=Mus musculus OX=10090 GN=Ddhd2 PE=1 SV=3	490010000	5.19913e+08	5.28097e+07	3.47712e+07	4.93464e+07	1.82711e+07	85503000	1.05143e+07	3.58479e+07	1.1214e+07	3.46349e+07	2.02848e+07	0	0	5.43982e+06	0	0	0
Q8C0T5	SI1L1_MOUSE	SI1L1_MOUSE Signal-induced proliferation-associated 1-like protein 1 OS=Mus musculus OX=10090 GN=Sipa1l1 PE=1 SV=2	13584000	2.37321e+07	1.7632e+08	2.32709e+07	5.28785e+07	5.37491e+07	283490000	1.12719e+08	6.82025e+08	1.01827e+08	1.21718e+08	9.38863e+07	29506000	3.54618e+07	1.2635e+07	2.63487e+07	2.37709e+07	2.74439e+07
P70302	STIM1_MOUSE	STIM1_MOUSE Stromal interaction molecule 1 OS=Mus musculus OX=10090 GN=Stim1 PE=1 SV=2	25115000	3.38147e+07	2.15276e+07	2.70569e+07	3.255e+08	4.74007e+07	18990000	0	1.47858e+07	1.17296e+07	2.62903e+07	0	2571900	1.34911e+07	0	0	4.90726e+06	6.04262e+06
Q08122	TLE3_MOUSE	TLE3_MOUSE Transducin-like enhancer protein 3 OS=Mus musculus OX=10090 GN=Tle3 PE=1 SV=3	24914000	2.40865e+07	5.30155e+07	2.52588e+07	4.7464e+07	5.93936e+06	130710000	1.67281e+08	1.64292e+08	1.61357e+08	1.12155e+08	1.66778e+08	12362000	2.46128e+07	7.26114e+06	2.45865e+07	1.04906e+07	4.02815e+07
Q99P69	NUF2_MOUSE	NUF2_MOUSE Kinetochore protein Nuf2 OS=Mus musculus OX=10090 GN=Nuf2 PE=1 SV=2	313770000	3.51756e+07	2.92505e+08	3.75401e+07	2.91718e+08	2.88853e+07	131530000	1.37177e+08	8.97427e+07	1.10675e+08	4.04772e+07	5.14079e+07	24254000	1.74667e+07	3.71671e+07	3.5785e+07	2.5966e+07	2.06459e+07
Q91V64	ISOC1_MOUSE	ISOC1_MOUSE Isochorismatase domain-containing protein 1 OS=Mus musculus OX=10090 GN=Isoc1 PE=1 SV=1	34089000	3.24176e+06	4.2466e+07	1.11616e+07	5.74586e+07	2.01396e+07	91193000	1.04895e+08	1.52395e+08	6.25284e+07	1.04531e+08	2.42038e+07	31497000	1.85367e+07	3.42529e+07	2.11923e+07	3.13177e+07	1.83308e+07
Q61425	HCDH_MOUSE	HCDH_MOUSE Hydroxyacyl-coenzyme A dehydrogenase, mitochondrial OS=Mus musculus OX=10090 GN=Hadh PE=1 SV=2	396100000	3.32901e+08	3.74813e+08	3.51408e+08	1.81089e+08	2.11726e+08	382130000	2.98005e+08	3.21852e+08	2.54734e+08	3.38218e+08	3.76211e+08	66375000	1.67337e+08	3.37245e+07	1.05644e+08	6.59227e+06	1.03905e+08
Q61025	IFT20_MOUSE	IFT20_MOUSE Intraflagellar transport protein 20 homolog OS=Mus musculus OX=10090 GN=Ift20 PE=1 SV=1	31698000	1.10045e+07	1.78639e+07	2.23465e+06	3.81984e+07	1.64695e+07	0	0	0	0	5.44536e+07	3.71928e+07	9127900	9.13747e+06	6.68368e+06	5.83839e+06	5.69992e+06	5.04449e+06
Q99P91	GPNMB_MOUSE	GPNMB_MOUSE Transmembrane glycoprotein NMB OS=Mus musculus OX=10090 GN=Gpnmb PE=1 SV=2	224110000	6.19795e+07	1.68089e+08	1.30977e+07	2.2214e+08	4.84849e+07	561800000	1.20535e+08	5.90379e+08	1.25364e+08	6.04027e+08	1.18826e+08	41751000	0	3.89438e+07	0	4.43508e+07	1.3596e+06
B0V2N1	PTPRS_MOUSE	PTPRS_MOUSE Receptor-type tyrosine-protein phosphatase S OS=Mus musculus OX=10090 GN=Ptprs PE=1 SV=1	15860000	1.00998e+07	0	0	4.8107e+06	1.68979e+07	73117000	3.18468e+07	3.05675e+07	0	3.77783e+07	9.26211e+06	3752300	1.03608e+07	0	2.90565e+06	0	3.22898e+06
Q3UJU9	RMD3_MOUSE	RMD3_MOUSE Regulator of microtubule dynamics protein 3 OS=Mus musculus OX=10090 GN=Rmdn3 PE=1 SV=2	32611000	3.17459e+06	5.98481e+07	1.03237e+07	2.89268e+07	8.38447e+06	110780000	1.29307e+08	6.83154e+07	9.71043e+07	7.3378e+07	1.10319e+08	0	3.75768e+06	0	0	1.87665e+06	0
Q6NSR8	PEPL1_MOUSE	PEPL1_MOUSE Probable aminopeptidase NPEPL1 OS=Mus musculus OX=10090 GN=Npepl1 PE=1 SV=1	239560000	3.01622e+08	2.12034e+07	3.23895e+07	2.28895e+08	2.79973e+08	114140000	1.54956e+08	1.42767e+08	1.8213e+08	1.13469e+08	6.03558e+07	1375300	2.94578e+06	0	3.26526e+06	1.95368e+06	1.3959e+08
Q8VEE1	LMCD1_MOUSE	LMCD1_MOUSE LIM and cysteine-rich domains protein 1 OS=Mus musculus OX=10090 GN=Lmcd1 PE=1 SV=1	13224000	0	4.50868e+07	0	1.70223e+07	0	82107000	2.40985e+06	6.69106e+07	0	8.00986e+07	0	13800000	0	1.38244e+07	0	7.99154e+06	0
Q8R1M0	HMCES_MOUSE	HMCES_MOUSE Abasic site processing protein HMCES OS=Mus musculus OX=10090 GN=Hmces PE=1 SV=1	22821000	5.10902e+06	3.74823e+07	6.23896e+06	1.70436e+07	1.87262e+07	30263000	3.27701e+07	3.47168e+07	4.52726e+07	5.25646e+07	3.84212e+07	6402400	1.68282e+07	1.59978e+07	2.01946e+07	0	0
Q5RJH6	SMG7_MOUSE	SMG7_MOUSE Protein SMG7 OS=Mus musculus OX=10090 GN=Smg7 PE=2 SV=1	26050000	1.03347e+07	6.15424e+07	3.1036e+07	5.50162e+07	4.82886e+07	91751000	3.19756e+07	6.32842e+07	1.95088e+07	9.17992e+07	1.89942e+07	12628000	3.75624e+06	0	3.83704e+06	6.6482e+06	5.87041e+06
Q80YQ8	RMD5A_MOUSE	RMD5A_MOUSE E3 ubiquitin-protein ligase RMND5A OS=Mus musculus OX=10090 GN=Rmnd5a PE=1 SV=2	9070200	7.83803e+06	2.12586e+07	3.60751e+06	2.58372e+07	1.02479e+07	45338000	1.75827e+07	5.74371e+07	2.46345e+07	4.55609e+07	1.86845e+07	1984100	2.36189e+06	5.61221e+06	3.90073e+06	6.83071e+06	3.98074e+06
O08919	NUMBL_MOUSE	NUMBL_MOUSE Numb-like protein OS=Mus musculus OX=10090 GN=Numbl PE=1 SV=3	32887000	7.13597e+06	1.82513e+07	1.60861e+07	6.89347e+07	7.44219e+06	100250000	4.95905e+07	1.80395e+08	5.53609e+07	2.04929e+08	1.19574e+08	13046000	9.40234e+06	8.73022e+06	5.95782e+06	1.49337e+07	6.71802e+06
Q99J62	RFC4_MOUSE	RFC4_MOUSE Replication factor C subunit 4 OS=Mus musculus OX=10090 GN=Rfc4 PE=1 SV=1	297280000	2.76227e+08	2.89133e+08	2.41192e+08	2.95161e+08	2.44143e+08	642770000	4.5412e+08	3.62068e+08	3.29003e+08	4.93806e+08	4.96671e+08	10231000	1.38753e+07	4.51202e+06	4.19339e+07	1.19056e+07	4.69374e+07
Q9Z2L6	MINP1_MOUSE	MINP1_MOUSE Multiple inositol polyphosphate phosphatase 1 OS=Mus musculus OX=10090 GN=Minpp1 PE=1 SV=3	75995000	6.25633e+07	8.60622e+07	6.95259e+07	8.23845e+07	6.06575e+07	188500000	4.11841e+07	1.05088e+08	6.11913e+07	2.48799e+08	1.04846e+08	17291000	4.47492e+06	5.17353e+06	1.7208e+07	3.93925e+06	1.43866e+07
P59708	SF3B6_MOUSE	SF3B6_MOUSE Splicing factor 3B subunit 6 OS=Mus musculus OX=10090 GN=Sf3b6 PE=1 SV=1	732630000	3.76197e+08	3.05986e+09	4.772e+08	2.65673e+09	4.10489e+08	651700000	7.0072e+08	7.38557e+08	7.65247e+08	6.42331e+08	7.05771e+08	86163000	9.16278e+07	9.60329e+07	1.00694e+08	6.99713e+07	1.12721e+08
Q64442	DHSO_MOUSE	DHSO_MOUSE Sorbitol dehydrogenase OS=Mus musculus OX=10090 GN=Sord PE=1 SV=3	38413000	3.25965e+07	7.63408e+07	3.22902e+07	3.91705e+07	1.1022e+07	434860000	1.13213e+08	4.54758e+08	1.5058e+08	4.24709e+08	9.76626e+07	20548000	2.03789e+07	3.66407e+07	1.00845e+07	2.32047e+07	1.9385e+07
Q8BP22	FA92A_MOUSE	FA92A_MOUSE Protein FAM92A OS=Mus musculus OX=10090 GN=Fam92a PE=1 SV=1	9783400	0	3.8188e+07	4.02881e+07	2.74666e+07	0	59300000	3.81178e+06	4.89297e+07	0	3.06731e+07	0	11117000	1.13441e+07	1.28055e+07	9.51275e+06	1.05328e+07	6.6958e+06
Q9DBZ9	SYDE1_MOUSE	SYDE1_MOUSE Rho GTPase-activating protein SYDE1 OS=Mus musculus OX=10090 GN=Syde1 PE=1 SV=1	21675000	4.03524e+06	8.81701e+06	5.40234e+06	4.88118e+06	8.38213e+06	68053000	1.77706e+07	6.44514e+07	2.85309e+07	5.98867e+07	7.13243e+06	2900300	0	3.97483e+06	0	4.2191e+06	4.99721e+06
Q80VJ2	SRA1_MOUSE	SRA1_MOUSE Steroid receptor RNA activator 1 OS=Mus musculus OX=10090 GN=Sra1 PE=1 SV=3	67310000	5.73437e+07	8.03017e+07	3.93294e+06	5.71822e+07	4.96183e+07	114620000	7.75176e+07	1.59212e+08	9.83576e+07	1.31975e+08	9.56501e+07	43249000	4.46653e+07	3.82339e+07	4.10287e+07	3.54518e+07	3.54511e+07
P25085	IL1RA_MOUSE	IL1RA_MOUSE Interleukin-1 receptor antagonist protein OS=Mus musculus OX=10090 GN=Il1rn PE=2 SV=1	51920000	5.51816e+07	5.62978e+07	6.10945e+07	5.348e+07	5.58217e+07	82875000	7.57966e+07	1.15993e+08	1.04139e+08	1.03378e+08	1.12347e+08	57004000	2.63345e+08	7.47261e+07	3.04918e+08	5.26865e+07	2.65396e+08
Q8VE88	F1142_MOUSE	F1142_MOUSE Protein FAM114A2 OS=Mus musculus OX=10090 GN=Fam114a2 PE=1 SV=2	97749000	9.05361e+07	1.08255e+08	1.75312e+08	1.35581e+08	7.9068e+07	234570000	1.12022e+08	2.72041e+08	1.84586e+08	2.91302e+08	1.9244e+08	17337000	2.74844e+07	2.8581e+07	3.97484e+07	2.66479e+06	1.94354e+07
P46414	CDN1B_MOUSE	CDN1B_MOUSE Cyclin-dependent kinase inhibitor 1B OS=Mus musculus OX=10090 GN=Cdkn1b PE=1 SV=2	30797000	1.21953e+07	3.50362e+07	0	3.51322e+07	1.32122e+07	45034000	2.09979e+07	9.92737e+07	2.49019e+07	9.38292e+07	5.23497e+07	7385300	0	3.72698e+06	0	0	0
P59016	VP33B_MOUSE	VP33B_MOUSE Vacuolar protein sorting-associated protein 33B OS=Mus musculus OX=10090 GN=Vps33b PE=1 SV=1	5216600	0	9.02911e+06	2.22615e+06	7.19666e+06	2.79928e+06	0	0	1.1939e+07	1.42913e+07	0	0	8600500	9.82547e+06	7.98446e+06	9.66501e+06	9.77585e+06	1.27087e+07
A6X919	D19L1_MOUSE	D19L1_MOUSE Probable C-mannosyltransferase DPY19L1 OS=Mus musculus OX=10090 GN=Dpy19l1 PE=1 SV=1	48086000	6.53707e+07	6.24007e+07	6.11287e+07	4.21315e+07	6.08382e+07	51679000	5.40482e+07	7.04667e+07	5.22931e+07	5.87445e+07	4.06329e+07	1407700	5.88107e+06	2.24046e+06	1.39806e+07	4.52692e+06	1.46282e+07
Q78YZ6	SCOC_MOUSE	SCOC_MOUSE Short coiled-coil protein OS=Mus musculus OX=10090 GN=Scoc PE=1 SV=1	191540000	1.77595e+08	2.17003e+08	2.10117e+08	2.30069e+08	2.2355e+08	569010000	5.66797e+08	3.88428e+08	3.7397e+08	2.42196e+08	2.49211e+08	2069200	5.15256e+07	0	4.69262e+07	2.136e+06	2.87526e+06
Q9D273	MMAB_MOUSE	MMAB_MOUSE Corrinoid adenosyltransferase OS=Mus musculus OX=10090 GN=Mmab PE=1 SV=1	106100000	1.06597e+08	2.33986e+08	9.466e+07	3.18158e+07	4.10054e+07	309710000	1.44681e+08	6.86817e+07	1.15196e+07	7.11866e+07	0	3850400	5.77447e+06	4.02189e+06	4.63505e+06	4.42065e+06	3.94483e+06
P48759	PTX3_MOUSE	PTX3_MOUSE Pentraxin-related protein PTX3 OS=Mus musculus OX=10090 GN=Ptx3 PE=1 SV=2	27438000	1.22337e+07	4.57061e+07	6.95788e+06	1.95954e+07	0	88426000	3.60114e+07	3.57989e+07	9.52634e+06	5.7425e+07	2.17135e+07	21172000	1.23834e+07	2.16349e+07	7.04238e+06	2.76842e+07	1.39293e+07
Q8K0C1	IPO13_MOUSE	IPO13_MOUSE Importin-13 OS=Mus musculus OX=10090 GN=Ipo13 PE=1 SV=1	52597000	8.7529e+06	3.16395e+07	1.80872e+07	4.89272e+07	2.586e+07	23238000	0	8.71941e+06	8.44784e+06	9.6839e+06	6.60536e+06	18378000	1.3179e+07	1.05821e+07	1.15183e+07	7.60306e+06	1.0079e+07
Q9EQN3	T22D4_MOUSE	T22D4_MOUSE TSC22 domain family protein 4 OS=Mus musculus OX=10090 GN=Tsc22d4 PE=1 SV=2	73422000	3.30322e+06	3.51727e+07	0	4.19877e+07	2.47802e+07	164270000	8.60378e+07	4.99542e+07	8.62389e+07	1.45544e+08	9.45219e+07	20138000	8.55661e+06	1.01435e+07	1.94808e+07	1.42361e+07	7.62946e+06
Q8CCK0	H2AW_MOUSE	H2AW_MOUSE Core histone macro-H2A.2 OS=Mus musculus OX=10090 GN=Macroh2a2 PE=1 SV=3	701200000	6.74011e+08	1.07262e+09	1.08839e+09	9.31062e+08	8.97502e+08	1804500000	1.84631e+09	1.89693e+09	1.68472e+09	1.80237e+09	1.78797e+09	21183000	5.85615e+07	1.62491e+07	6.54237e+07	1.53861e+07	6.47127e+07
P50136	ODBA_MOUSE	ODBA_MOUSE 2-oxoisovalerate dehydrogenase subunit alpha, mitochondrial OS=Mus musculus OX=10090 GN=Bckdha PE=1 SV=1	0	0	3.62467e+06	3.79681e+06	0	0	4632100	0	1.97137e+07	2.24251e+07	2.77455e+07	4.29689e+06	2000600	2.76011e+06	2.42779e+06	3.35435e+06	1.77225e+06	1.8876e+06
P26645	MARCS_MOUSE	MARCS_MOUSE Myristoylated alanine-rich C-kinase substrate OS=Mus musculus OX=10090 GN=Marcks PE=1 SV=2	3944100000	9.84204e+08	3.60771e+09	1.03289e+09	3.74683e+09	2.01797e+09	6865500000	3.52416e+09	6.18006e+09	3.28762e+09	6.30824e+09	3.20661e+09	2026800000	1.36353e+09	2.08791e+09	1.37344e+09	1.69767e+09	1.07876e+09
Q9R1Q6	T176B_MOUSE	T176B_MOUSE Transmembrane protein 176B OS=Mus musculus OX=10090 GN=Tmem176b PE=1 SV=1	41864000	3.00415e+07	4.38392e+07	3.51275e+07	3.59939e+07	3.09925e+07	30945000	7.07398e+07	3.99451e+07	6.7576e+07	3.28752e+07	6.40999e+07	4687300	6.2924e+07	9.59731e+06	4.69887e+07	2.13982e+07	6.37541e+07
P11352	GPX1_MOUSE	GPX1_MOUSE Glutathione peroxidase 1 OS=Mus musculus OX=10090 GN=Gpx1 PE=1 SV=2	67460000	3.85141e+07	5.34441e+07	3.81866e+07	5.47782e+07	3.56475e+07	44213000	8.92136e+07	5.60547e+07	8.4429e+07	6.46306e+07	8.44238e+07	1812700	1.40261e+07	4.39108e+06	1.08918e+07	5.37002e+06	1.5362e+07
Q9R0L7	AKP8L_MOUSE	AKP8L_MOUSE A-kinase anchor protein 8-like OS=Mus musculus OX=10090 GN=Akap8l PE=1 SV=1	8153900	5.96594e+06	4.07024e+07	1.73889e+07	2.52499e+07	1.29657e+07	48037000	1.29919e+07	4.73619e+07	3.93068e+07	6.44853e+07	5.66809e+07	11624000	7.77827e+06	0	0	0	0
P49442	INPP_MOUSE	INPP_MOUSE Inositol polyphosphate 1-phosphatase OS=Mus musculus OX=10090 GN=Inpp1 PE=1 SV=2	45654000	4.51803e+07	2.15015e+07	2.80464e+07	5.7648e+07	5.09815e+07	139180000	2.90715e+07	1.39455e+08	9.35958e+07	1.40437e+08	7.85717e+07	5956300	1.38163e+07	6.87311e+06	1.44377e+07	1.61632e+07	1.47561e+07
O70172	PI42A_MOUSE	PI42A_MOUSE Phosphatidylinositol 5-phosphate 4-kinase type-2 alpha OS=Mus musculus OX=10090 GN=Pip4k2a PE=1 SV=1	0	0	1.51738e+07	0	1.40138e+07	0	35304000	8.87841e+06	1.83292e+07	1.30162e+07	1.71529e+07	0	3652200	4.04445e+06	0	0	8.51317e+06	3.4685e+06
Q00493	CBPE_MOUSE	CBPE_MOUSE Carboxypeptidase E OS=Mus musculus OX=10090 GN=Cpe PE=1 SV=2	110080000	1.83006e+08	1.99266e+08	1.9486e+08	1.91458e+08	1.68845e+08	384780000	3.64859e+08	4.756e+08	3.61781e+08	4.5251e+08	3.71433e+08	11304000	3.43958e+07	7.52375e+06	2.60283e+07	7.42143e+06	2.77979e+07
Q02248	CTNB1_MOUSE	CTNB1_MOUSE Catenin beta-1 OS=Mus musculus OX=10090 GN=Ctnnb1 PE=1 SV=1	965180000	1.21327e+09	9.65676e+08	1.15577e+09	1.09354e+09	1.15847e+09	1719600000	1.94486e+09	1.72152e+09	1.96477e+09	1.68708e+09	1.83897e+09	46846000	1.66839e+08	2.53487e+07	2.09865e+08	4.09095e+07	1.40701e+08
P70403	CASP_MOUSE	CASP_MOUSE Protein CASP OS=Mus musculus OX=10090 GN=Cux1 PE=1 SV=2	0	0	0	0	9.64195e+06	0	61560000	3.9025e+07	4.59423e+07	1.25709e+07	9.17885e+07	5.94152e+07	3592500	4.02793e+06	3.66666e+06	3.71031e+06	3.89539e+06	3.66939e+06
Q3TLI0	TPC10_MOUSE	TPC10_MOUSE Trafficking protein particle complex subunit 10 OS=Mus musculus OX=10090 GN=Trappc10 PE=1 SV=2	22360000	1.26551e+07	1.67266e+07	3.5603e+07	2.91809e+07	1.91122e+07	23544000	0	3.57808e+07	3.58648e+07	1.60054e+07	1.47113e+07	9961500	1.19818e+07	2.23388e+06	1.24657e+07	3.30457e+06	7.65427e+06
O35127	C10_MOUSE	C10_MOUSE Protein C10 OS=Mus musculus OX=10090 GN=Grcc10 PE=1 SV=1	7606300	9.45836e+06	3.18091e+06	5.55766e+06	1.24665e+07	1.0823e+07	16971000	1.45604e+07	1.27878e+07	1.21577e+07	1.12102e+07	9.09689e+06	19330000	5.96748e+07	0	2.66248e+07	5.21086e+06	4.43394e+07
Q9EPB5	SERHL_MOUSE	SERHL_MOUSE Serine hydrolase-like protein OS=Mus musculus OX=10090 GN=Serhl PE=1 SV=1	11836000	0	3.017e+07	1.64854e+07	1.18538e+07	9.11803e+06	0	1.99371e+07	3.9617e+07	4.06071e+07	4.40533e+07	4.94553e+07	20244000	5.22192e+07	5.12846e+06	1.37201e+07	1.87645e+07	5.21192e+07
Q8K2C6	SIR5_MOUSE	SIR5_MOUSE NAD-dependent protein deacylase sirtuin-5, mitochondrial OS=Mus musculus OX=10090 GN=Sirt5 PE=1 SV=1	8539600	0	1.59066e+07	0	1.95863e+07	1.13426e+07	13290000	1.21158e+07	1.51288e+07	1.34948e+07	0	1.12269e+07	3559400	5.17708e+06	2.58791e+06	1.18939e+07	2.83514e+06	3.85607e+06
Q9JLZ3	AUHM_MOUSE	AUHM_MOUSE Methylglutaconyl-CoA hydratase, mitochondrial OS=Mus musculus OX=10090 GN=Auh PE=1 SV=1	3398100	0	0	0	0	0	29225000	3.39135e+07	0	0	3.08846e+07	4.31151e+07	3969000	7.78469e+06	3.13726e+06	7.34859e+06	3.27631e+06	6.58599e+06
Q8BRN9	C2D1B_MOUSE	C2D1B_MOUSE Coiled-coil and C2 domain-containing protein 1B OS=Mus musculus OX=10090 GN=Cc2d1b PE=1 SV=1	233600000	9.57711e+07	2.19673e+08	1.98522e+08	2.50798e+08	1.51409e+08	376830000	1.96741e+08	4.24138e+08	2.28016e+08	3.21935e+08	1.87029e+08	109340000	1.23846e+08	3.60754e+07	3.82727e+07	3.60219e+07	4.19119e+07
P59235	NUP43_MOUSE	NUP43_MOUSE Nucleoporin Nup43 OS=Mus musculus OX=10090 GN=Nup43 PE=1 SV=2	66425000	6.25952e+07	5.80263e+07	4.99649e+07	7.15423e+07	7.44163e+07	287390000	1.99039e+08	2.62956e+08	1.9029e+08	1.8185e+08	1.10581e+08	4665600	1.08481e+07	5.47731e+06	1.11923e+07	5.72906e+06	1.18088e+07
Q3UA16	SPC25_MOUSE	SPC25_MOUSE Kinetochore protein Spc25 OS=Mus musculus OX=10090 GN=Spc25 PE=2 SV=1	8658200	1.0404e+07	1.42654e+07	3.8886e+06	2.25826e+07	9.37973e+06	38494000	3.75778e+07	4.44597e+07	2.86468e+07	2.19406e+07	1.41426e+07	38991000	4.80312e+07	3.69787e+07	5.05405e+07	3.58443e+07	4.45539e+07
P27641	XRCC5_MOUSE	XRCC5_MOUSE X-ray repair cross-complementing protein 5 OS=Mus musculus OX=10090 GN=Xrcc5 PE=1 SV=4	272280000	1.82929e+08	2.38132e+08	1.22946e+08	2.9583e+08	2.0182e+08	844000000	6.11266e+08	9.127e+08	6.55182e+08	8.20121e+08	7.40367e+08	46973000	7.08988e+07	2.49828e+07	4.76347e+07	3.98704e+07	5.82545e+07
O08992	SDCB1_MOUSE	SDCB1_MOUSE Syntenin-1 OS=Mus musculus OX=10090 GN=Sdcbp PE=1 SV=1	126770000	8.91511e+07	1.20662e+08	6.24635e+07	1.43824e+08	8.4794e+07	917640000	4.52037e+08	8.70748e+08	4.02709e+08	8.52763e+08	4.0238e+08	9328100	9.06221e+06	7.72604e+06	8.2521e+06	2.42311e+07	2.0195e+07
Q811D0	DLG1_MOUSE	DLG1_MOUSE Disks large homolog 1 OS=Mus musculus OX=10090 GN=Dlg1 PE=1 SV=1	483270000	3.34821e+08	7.81446e+08	3.06333e+08	7.06299e+08	3.99758e+08	1476400000	1.05158e+09	1.41457e+09	1.14566e+09	1.44529e+09	9.66529e+08	83251000	1.03851e+08	7.43502e+07	1.06304e+08	5.36668e+07	6.68611e+07
Q8BHN5	RBM45_MOUSE	RBM45_MOUSE RNA-binding protein 45 OS=Mus musculus OX=10090 GN=Rbm45 PE=1 SV=1	23312000	1.79143e+07	4.97292e+07	2.17122e+07	6.74036e+07	3.45889e+07	109000000	5.7282e+07	6.58615e+07	7.10215e+07	9.20032e+07	4.8426e+07	0	0	1.91743e+06	0	2.11441e+06	5.39021e+06
A2AH22	AMRA1_MOUSE	AMRA1_MOUSE Activating molecule in BECN1-regulated autophagy protein 1 OS=Mus musculus OX=10090 GN=Ambra1 PE=1 SV=1	7725700	4.33376e+06	0	0	0	0	18406000	1.27278e+07	3.19765e+07	2.32859e+07	3.55014e+07	2.14764e+07	2294700	3.28696e+06	1.61833e+06	2.59775e+06	4.86997e+06	5.96795e+06
Q9CPX9	APC11_MOUSE	APC11_MOUSE Anaphase-promoting complex subunit 11 OS=Mus musculus OX=10090 GN=Anapc11 PE=3 SV=1	16846000	1.26452e+07	1.38288e+07	1.83233e+07	1.251e+07	1.1308e+07	30256000	2.59741e+07	2.7645e+07	0	0	0	4932600	9.63561e+06	3.97224e+06	9.70877e+06	4.75722e+06	9.41913e+06
Q9D1K2	VATF_MOUSE	VATF_MOUSE V-type proton ATPase subunit F OS=Mus musculus OX=10090 GN=Atp6v1f PE=1 SV=2	55967000	3.54598e+07	5.00886e+07	3.3721e+07	4.88513e+07	3.76008e+07	172760000	1.25517e+08	1.84048e+08	1.14299e+08	1.67138e+08	7.5157e+07	55008000	7.15177e+07	6.69176e+07	8.79744e+07	5.37973e+07	7.62571e+07
O08663	MAP2_MOUSE	MAP2_MOUSE Methionine aminopeptidase 2 OS=Mus musculus OX=10090 GN=Metap2 PE=1 SV=1	1458800000	9.07699e+08	1.41088e+09	9.25883e+08	1.44492e+09	8.60724e+08	2808500000	1.8871e+09	2.70422e+09	1.7358e+09	2.17173e+09	1.95353e+09	200730000	3.28932e+08	2.00407e+08	3.2439e+08	2.71062e+08	3.47884e+08
Q9CZ28	SNF8_MOUSE	SNF8_MOUSE Vacuolar-sorting protein SNF8 OS=Mus musculus OX=10090 GN=Snf8 PE=1 SV=1	30803000	4.49827e+07	2.86031e+07	3.98192e+07	3.66106e+07	1.79844e+07	205350000	1.22522e+08	1.8081e+08	1.16252e+08	1.639e+08	1.17686e+08	30525000	7.0293e+07	3.2551e+07	7.01815e+07	2.44411e+07	4.85355e+07
Q9JJC6	RIPL1_MOUSE	RIPL1_MOUSE RILP-like protein 1 OS=Mus musculus OX=10090 GN=Rilpl1 PE=1 SV=1	38155000	4.22565e+07	4.84544e+07	3.64679e+07	4.84948e+07	5.83004e+07	142250000	8.15597e+07	1.56464e+08	8.97337e+07	1.42628e+08	1.00627e+08	14299000	3.74759e+07	1.78652e+07	3.13462e+07	2.22362e+07	4.00451e+07
Q921H8	THIKA_MOUSE	THIKA_MOUSE 3-ketoacyl-CoA thiolase A, peroxisomal OS=Mus musculus OX=10090 GN=Acaa1a PE=1 SV=1	1663300000	1.32203e+09	1.59708e+09	1.21721e+09	1.66517e+09	1.37655e+09	2795400000	1.95517e+09	2.60198e+09	1.91048e+09	2.68993e+09	2.02134e+09	357470000	6.75447e+08	3.27913e+08	6.21324e+08	3.44018e+08	6.59581e+08
Q8C4B4	U119B_MOUSE	U119B_MOUSE Protein unc-119 homolog B OS=Mus musculus OX=10090 GN=Unc119b PE=1 SV=1	153200000	1.38887e+08	1.49169e+08	1.19383e+08	1.48178e+08	1.35603e+08	325840000	1.71511e+08	2.72403e+08	1.22862e+08	2.89796e+08	1.46457e+08	21052000	2.76103e+07	1.60417e+07	2.00617e+07	1.37032e+07	2.34545e+07
P10630	IF4A2_MOUSE	IF4A2_MOUSE Eukaryotic initiation factor 4A-II OS=Mus musculus OX=10090 GN=Eif4a2 PE=1 SV=2	182680000	1.15895e+08	3.97278e+08	1.7999e+08	4.62579e+08	2.4808e+08	748270000	7.09953e+08	8.78917e+08	6.01458e+08	8.83566e+08	6.16741e+08	124640000	1.72255e+08	1.27397e+08	1.69046e+08	1.19213e+08	1.58943e+08
Q9CQF9	PCYOX_MOUSE	PCYOX_MOUSE Prenylcysteine oxidase OS=Mus musculus OX=10090 GN=Pcyox1 PE=1 SV=1	160480000	1.25081e+08	2.17836e+08	1.82615e+08	1.33404e+08	9.81947e+07	611350000	2.1422e+08	5.31259e+08	2.69195e+08	4.91509e+08	2.85442e+08	23151000	2.72248e+07	1.79111e+07	2.27513e+07	2.22666e+07	2.58329e+07
B1AVY7	KI16B_MOUSE	KI16B_MOUSE Kinesin-like protein KIF16B OS=Mus musculus OX=10090 GN=Kif16b PE=1 SV=1	9071100	9.15546e+06	6.38782e+06	6.60057e+06	6.78229e+06	5.06312e+06	16316000	1.61762e+07	1.98011e+07	1.66338e+07	2.15111e+07	1.27645e+07	7398500	1.72307e+07	3.95539e+07	3.39225e+07	9.28101e+06	6.23279e+07
Q6Y5D8	RHG10_MOUSE	RHG10_MOUSE Rho GTPase-activating protein 10 OS=Mus musculus OX=10090 GN=Arhgap10 PE=1 SV=2	185500000	2.5803e+08	1.07974e+07	7.44062e+06	5.07074e+07	2.95378e+07	139180000	1.17068e+08	2.04113e+08	1.27843e+08	1.54391e+08	8.96703e+07	9136400	1.9802e+07	1.55083e+07	3.59478e+07	4.24354e+08	5.01181e+08
A8Y5H7	S14L1_MOUSE	S14L1_MOUSE SEC14-like protein 1 OS=Mus musculus OX=10090 GN=Sec14l1 PE=1 SV=1	88925000	5.90624e+07	1.01811e+08	5.77012e+07	9.35599e+07	4.8611e+07	119740000	1.08038e+08	2.04092e+08	1.07287e+08	1.61251e+08	1.79304e+08	15862000	2.423e+07	1.84923e+07	3.30707e+07	2.19919e+07	2.86531e+07
O08709	PRDX6_MOUSE	PRDX6_MOUSE Peroxiredoxin-6 OS=Mus musculus OX=10090 GN=Prdx6 PE=1 SV=3	2542100000	1.83807e+09	2.58167e+09	1.84038e+09	2.42211e+09	1.69291e+09	4411600000	3.08687e+09	4.71851e+09	3.43693e+09	4.23683e+09	3.01998e+09	417840000	7.26886e+08	3.57853e+08	6.21858e+08	4.22686e+08	6.30358e+08
P07356	ANXA2_MOUSE	ANXA2_MOUSE Annexin A2 OS=Mus musculus OX=10090 GN=Anxa2 PE=1 SV=2	22699000000	1.82369e+10	1.93183e+10	1.61854e+10	1.93382e+10	1.64896e+10	52947000000	4.69033e+10	5.26732e+10	4.64582e+10	4.63515e+10	4.055e+10	3541000000	8.42797e+09	3.1891e+09	7.54969e+09	3.58717e+09	8.60175e+09
Q9EQQ9	OGA_MOUSE	OGA_MOUSE Protein O-GlcNAcase OS=Mus musculus OX=10090 GN=Oga PE=1 SV=2	99718000	9.63868e+07	6.31083e+07	4.10305e+07	5.65412e+06	0	270350000	2.47641e+08	2.93192e+08	2.37553e+08	2.69399e+08	2.51548e+08	36182000	7.56677e+07	4.09487e+07	7.07025e+07	3.85143e+07	7.98693e+07
Q8C5P5	NT5D1_MOUSE	NT5D1_MOUSE 5-nucleotidase domain-containing protein 1 OS=Mus musculus OX=10090 GN=Nt5dc1 PE=1 SV=2	27688000	1.1224e+07	1.91096e+07	1.84634e+07	5.25281e+07	4.36927e+06	124560000	7.41389e+07	3.80845e+07	3.21072e+07	8.77326e+07	9.68095e+07	13090000	0	0	0	4.46618e+06	3.73153e+06
O55013	TPPC3_MOUSE	TPPC3_MOUSE Trafficking protein particle complex subunit 3 OS=Mus musculus OX=10090 GN=Trappc3 PE=1 SV=1	63258000	7.49189e+07	8.85496e+07	3.09687e+07	1.84764e+08	7.82693e+07	627560000	4.37296e+08	6.12095e+08	3.9425e+08	5.54216e+08	3.32507e+08	70646000	8.32937e+07	8.58526e+07	1.02321e+08	8.56234e+07	9.87156e+07
A3KGW5	GT253_MOUSE	GT253_MOUSE Inactive glycosyltransferase 25 family member 3 OS=Mus musculus OX=10090 GN=Cercam PE=3 SV=1	13757000	0	7.56844e+06	0	2.32419e+07	0	9605300	0	0	0	6.01463e+07	1.03996e+07	1701600	0	2.20367e+06	0	4.40888e+06	4.37387e+06
Q9CQ25	MZT2_MOUSE	MZT2_MOUSE Mitotic-spindle organizing protein 2 OS=Mus musculus OX=10090 GN=Mzt2 PE=1 SV=1	20189000	1.45274e+07	8.68291e+06	0	2.1009e+07	1.74657e+07	50847000	4.00654e+07	5.35849e+07	3.04671e+07	6.2498e+07	4.37046e+07	15069000	1.93509e+07	1.86319e+07	1.51163e+07	4.61651e+06	1.40817e+07
Q91ZR2	SNX18_MOUSE	SNX18_MOUSE Sorting nexin-18 OS=Mus musculus OX=10090 GN=Snx18 PE=1 SV=1	96792000	8.75048e+07	9.80321e+07	9.65762e+07	1.00362e+08	1.03221e+08	146690000	1.09992e+08	1.76284e+08	1.39676e+08	2.09074e+08	1.4671e+08	22595000	7.00111e+07	2.48412e+07	4.18492e+07	2.92012e+07	7.18724e+07
Q8VH37	HDAC8_MOUSE	HDAC8_MOUSE Histone deacetylase 8 OS=Mus musculus OX=10090 GN=Hdac8 PE=1 SV=2	6874200	9.08807e+06	5.42762e+06	0	1.5234e+07	1.03033e+07	0	0	1.43375e+07	0	1.07272e+07	0	5115000	6.30643e+06	4.87413e+06	7.06621e+06	4.76085e+06	6.75355e+06
Q8CJ40	CROCC_MOUSE	CROCC_MOUSE Rootletin OS=Mus musculus OX=10090 GN=Crocc PE=1 SV=2	8087500	0	5.46998e+06	0	4.46975e+07	3.30986e+07	112440000	9.70446e+07	0	0	1.50288e+08	7.02916e+07	7759500	9.03415e+06	2.96916e+07	2.44263e+07	2.19732e+07	3.88591e+07
Q91V76	CK054_MOUSE	CK054_MOUSE Ester hydrolase C11orf54 homolog OS=Mus musculus OX=10090 PE=1 SV=1	84278000	3.56969e+07	8.97912e+07	4.26466e+07	9.50586e+07	2.08245e+07	90183000	6.46105e+07	8.34356e+07	5.80959e+07	4.24955e+07	4.54027e+07	25266000	1.92067e+07	1.18493e+07	1.79622e+07	2.52546e+07	1.70699e+07
Q9DCT6	BAP18_MOUSE	BAP18_MOUSE Chromatin complexes subunit BAP18 OS=Mus musculus OX=10090 GN=Bap18 PE=1 SV=1	93907000	6.41415e+07	3.85925e+07	4.85584e+07	7.78155e+07	5.08655e+07	93671000	8.29147e+07	7.3469e+07	9.07701e+07	6.86458e+07	9.20304e+07	3972400	3.17065e+07	9.79043e+06	2.26705e+07	9.88517e+06	1.45675e+07
Q78JE5	FBX22_MOUSE	FBX22_MOUSE F-box only protein 22 OS=Mus musculus OX=10090 GN=Fbxo22 PE=1 SV=2	10060000	1.40676e+07	1.85836e+07	1.55411e+07	4.58721e+07	4.46777e+07	58261000	6.08367e+07	6.37368e+07	3.99702e+07	2.52015e+07	3.25392e+07	0	2.28217e+07	5.06565e+06	3.08448e+07	1.48376e+07	3.84251e+07
Q99JB8	PACN3_MOUSE	PACN3_MOUSE Protein kinase C and casein kinase II substrate protein 3 OS=Mus musculus OX=10090 GN=Pacsin3 PE=1 SV=1	112190000	6.88037e+07	9.27824e+07	5.98767e+07	1.30356e+08	7.70378e+07	290490000	2.61738e+08	3.97299e+08	3.14358e+08	2.61984e+08	2.2706e+08	19784000	3.46909e+07	4.47134e+07	7.21782e+07	3.07653e+07	5.1304e+07
Q8BNE1	TCAF1_MOUSE	TCAF1_MOUSE TRPM8 channel-associated factor 1 OS=Mus musculus OX=10090 GN=Tcaf1 PE=2 SV=1	10453000	2.78498e+06	2.58217e+07	2.72202e+07	4.1133e+07	2.13432e+07	94947000	9.15165e+07	3.86968e+07	2.61988e+07	6.93531e+07	7.59318e+07	3075300	4.27168e+06	2.53597e+06	4.46013e+06	2.38141e+06	3.30585e+06
Q9CYR6	AGM1_MOUSE	AGM1_MOUSE Phosphoacetylglucosamine mutase OS=Mus musculus OX=10090 GN=Pgm3 PE=1 SV=1	149570000	1.30261e+08	1.61023e+08	1.36239e+08	1.97108e+08	1.42385e+08	486980000	4.90677e+08	4.80255e+08	4.16366e+08	5.19983e+08	4.16598e+08	26715000	4.86343e+07	2.33856e+07	4.96991e+07	2.6278e+07	8.20927e+07
P70441	NHRF1_MOUSE	NHRF1_MOUSE Na(+)/H(+) exchange regulatory cofactor NHE-RF1 OS=Mus musculus OX=10090 GN=Slc9a3r1 PE=1 SV=3	202500000	1.64404e+08	2.35693e+08	1.83983e+08	2.05868e+08	1.33316e+08	605540000	4.5791e+08	5.46414e+08	5.01859e+08	5.58266e+08	4.29194e+08	67168000	1.24567e+08	6.12496e+07	1.1796e+08	5.36462e+07	1.06163e+08
Q9ERG2	STRN3_MOUSE	STRN3_MOUSE Striatin-3 OS=Mus musculus OX=10090 GN=Strn3 PE=1 SV=1	378630000	3.35623e+08	3.55612e+08	2.53492e+08	2.41127e+08	2.34627e+08	960920000	6.17643e+08	9.5447e+08	7.16183e+08	9.77226e+08	6.09108e+08	45943000	8.12876e+07	4.62278e+07	9.69118e+07	5.99498e+07	9.61822e+07
P51569	AGAL_MOUSE	AGAL_MOUSE Alpha-galactosidase A OS=Mus musculus OX=10090 GN=Gla PE=1 SV=1	71306000	3.11138e+07	5.69964e+07	4.22197e+07	7.24881e+07	3.87766e+06	120640000	1.81947e+08	1.34492e+08	1.94457e+08	1.23801e+08	2.13106e+08	15519000	2.25477e+07	1.41105e+07	1.44989e+07	9.33213e+06	1.30301e+07
Q8BTY8	SCFD2_MOUSE	SCFD2_MOUSE Sec1 family domain-containing protein 2 OS=Mus musculus OX=10090 GN=Scfd2 PE=1 SV=1	95145000	9.22888e+07	7.94746e+07	8.72755e+07	1.23571e+08	1.12065e+08	214810000	1.8142e+08	2.54457e+08	1.92976e+08	2.30016e+08	2.01512e+08	22909000	5.55117e+07	7.31897e+06	2.65818e+07	1.98792e+07	3.92506e+07
P49615	CDK5_MOUSE	CDK5_MOUSE Cyclin-dependent-like kinase 5 OS=Mus musculus OX=10090 GN=Cdk5 PE=1 SV=1	67820000	5.57611e+07	2.57313e+07	2.34309e+07	5.01819e+07	4.31505e+07	135560000	1.4204e+08	1.40126e+08	9.17721e+07	7.46462e+07	6.81697e+07	9481200	2.68209e+07	1.2615e+07	2.52611e+07	1.23982e+07	2.77191e+07
Q9D7H3	RTCA_MOUSE	RTCA_MOUSE RNA 3-terminal phosphate cyclase OS=Mus musculus OX=10090 GN=RtcA PE=1 SV=2	104130000	9.38132e+07	1.00567e+08	7.68949e+07	1.65666e+08	1.44995e+08	362840000	2.03505e+08	2.34264e+08	1.46425e+08	2.23125e+08	2.53505e+08	0	9.38661e+06	7.12934e+06	1.66545e+07	7.21841e+06	1.16106e+07
Q8JZV7	NAGA_MOUSE	NAGA_MOUSE N-acetylglucosamine-6-phosphate deacetylase OS=Mus musculus OX=10090 GN=Amdhd2 PE=1 SV=1	214720000	1.02505e+08	2.12476e+08	1.1604e+08	2.2772e+08	1.47661e+08	578640000	2.44474e+08	6.03543e+08	2.6216e+08	7.02955e+08	3.8153e+08	7347700	6.97397e+06	3.42878e+06	3.68361e+06	6.73043e+06	3.4508e+06
Q9DCZ1	GMPR1_MOUSE	GMPR1_MOUSE GMP reductase 1 OS=Mus musculus OX=10090 GN=Gmpr PE=1 SV=1	10878000	1.25476e+07	1.38468e+07	1.13337e+07	1.51925e+07	1.3027e+07	33220000	3.411e+07	1.30466e+07	2.93125e+07	0	0	0	0	2.25192e+06	1.12971e+07	2.44019e+06	1.31244e+07
Q9CQP3	CHCH5_MOUSE	CHCH5_MOUSE Coiled-coil-helix-coiled-coil-helix domain-containing protein 5 OS=Mus musculus OX=10090 GN=Chchd5 PE=1 SV=1	72710000	7.2646e+07	1.07954e+08	3.76019e+07	6.87798e+07	6.49556e+07	60821000	3.8674e+07	1.18336e+08	8.56364e+07	1.23214e+08	9.88496e+07	78285000	9.08516e+07	2.64584e+07	4.76946e+07	2.58659e+07	4.60809e+07
P50431	GLYC_MOUSE	GLYC_MOUSE Serine hydroxymethyltransferase, cytosolic OS=Mus musculus OX=10090 GN=Shmt1 PE=1 SV=3	383900000	3.82123e+08	5.0197e+08	4.60046e+08	4.843e+08	6.15231e+08	1043300000	1.17315e+09	1.27271e+09	1.15184e+09	1.38461e+09	1.34817e+09	29369000	1.07041e+08	1.7288e+07	8.79848e+07	7.14943e+07	1.35624e+08
Q922Y1	UBXN1_MOUSE	UBXN1_MOUSE UBX domain-containing protein 1 OS=Mus musculus OX=10090 GN=Ubxn1 PE=1 SV=1	688720000	4.71689e+08	8.63553e+08	7.07548e+08	6.40964e+08	4.21231e+08	1519500000	1.2177e+09	1.45632e+09	9.97704e+08	1.37253e+09	9.82014e+08	135670000	2.68118e+08	1.63966e+08	2.50697e+08	1.60494e+08	2.35656e+08
Q99J72	ABEC3_MOUSE	ABEC3_MOUSE DNA dC->dU-editing enzyme APOBEC-3 OS=Mus musculus OX=10090 GN=Apobec3 PE=1 SV=3	0	0	1.04331e+07	0	0	0	0	0	6.12904e+06	8.40032e+06	5.17675e+07	6.34436e+06	0	0	4.90723e+06	5.50366e+06	6.8052e+06	0
Q3UVL4	VPS51_MOUSE	VPS51_MOUSE Vacuolar protein sorting-associated protein 51 homolog OS=Mus musculus OX=10090 GN=Vps51 PE=1 SV=2	17301000	2.17687e+07	2.25374e+07	1.21854e+07	5.91193e+07	3.19083e+07	138310000	9.63972e+07	1.52555e+08	8.14254e+07	1.37189e+08	9.64894e+07	17171000	2.30236e+07	2.68861e+07	3.95321e+07	2.4497e+07	3.63244e+07
Q5HZJ0	RNC_MOUSE	RNC_MOUSE Ribonuclease 3 OS=Mus musculus OX=10090 GN=Drosha PE=1 SV=1	9232400	0	1.43939e+07	8.67968e+06	1.87134e+07	1.32725e+07	17825000	2.51753e+07	7.02495e+07	3.49937e+07	5.9423e+07	3.04301e+07	0	0	0	0	2.58718e+07	2.83121e+07
Q9ERN0	SCAM2_MOUSE	SCAM2_MOUSE Secretory carrier-associated membrane protein 2 OS=Mus musculus OX=10090 GN=Scamp2 PE=1 SV=1	69124000	4.83147e+07	7.41366e+07	3.87922e+07	4.62448e+07	2.93739e+07	223060000	2.39192e+08	2.37182e+08	2.22725e+08	2.5661e+08	2.12346e+08	0	0	0	1.77017e+07	0	1.7212e+07
Q8CCN5	BCAS3_MOUSE	BCAS3_MOUSE Breast carcinoma-amplified sequence 3 homolog OS=Mus musculus OX=10090 GN=Bcas3 PE=1 SV=2	22565000	2.16863e+07	2.66899e+07	2.52963e+07	3.2316e+07	2.98848e+07	32184000	2.61148e+07	1.94336e+07	1.36291e+07	7.20093e+07	3.07133e+07	0	0	0	8.73297e+06	3.86428e+06	8.0992e+06
Q80U49	C170B_MOUSE	C170B_MOUSE Centrosomal protein of 170 kDa protein B OS=Mus musculus OX=10090 GN=Cep170b PE=1 SV=2	66355000	3.69096e+07	3.58643e+07	1.64843e+07	4.43906e+07	2.36959e+07	147020000	8.27074e+07	1.65825e+08	1.18754e+08	1.27765e+08	4.64815e+07	13638000	2.27798e+07	2.53198e+07	2.50918e+07	2.80894e+07	1.01476e+07
P70268	PKN1_MOUSE	PKN1_MOUSE Serine/threonine-protein kinase N1 OS=Mus musculus OX=10090 GN=Pkn1 PE=1 SV=3	11744000	9.31426e+06	2.23738e+07	7.95524e+06	3.37499e+07	2.0346e+07	56151000	4.40431e+07	5.9007e+07	5.756e+07	7.91968e+07	6.94511e+07	6447300	1.44758e+07	1.53009e+07	2.92857e+07	3.18937e+07	2.51831e+07
P09922	MX1_MOUSE	MX1_MOUSE Interferon-induced GTP-binding protein Mx1 OS=Mus musculus OX=10090 GN=Mx1 PE=1 SV=1	116560000	8.60166e+07	1.13575e+08	7.84084e+07	1.08422e+08	8.4253e+07	599250000	1.46496e+08	5.75064e+08	4.22495e+08	5.57806e+08	3.78847e+08	47165000	5.00504e+07	4.11471e+07	4.85035e+07	6.48433e+07	7.44369e+07
P17439	GLCM_MOUSE	GLCM_MOUSE Lysosomal acid glucosylceramidase OS=Mus musculus OX=10090 GN=Gba PE=1 SV=1	320460000	1.23489e+08	3.09479e+08	1.40342e+08	3.24791e+08	1.46992e+08	642360000	3.12391e+08	7.20121e+08	3.85745e+08	8.70926e+08	3.75888e+08	135870000	1.06195e+08	4.71391e+07	1.9008e+07	1.29791e+08	1.08273e+08
O08915	AIP_MOUSE	AIP_MOUSE AH receptor-interacting protein OS=Mus musculus OX=10090 GN=Aip PE=1 SV=1	649070000	4.88031e+08	8.7328e+08	6.08518e+08	1.01698e+09	7.22009e+08	1875200000	1.30295e+09	1.42874e+09	9.03925e+08	1.70738e+09	1.12879e+09	293340000	4.13977e+08	3.0909e+08	4.67295e+08	3.27975e+08	4.90083e+08
Q6NXJ0	WWC2_MOUSE	WWC2_MOUSE Protein WWC2 OS=Mus musculus OX=10090 GN=Wwc2 PE=1 SV=1	142570000	1.19582e+08	1.91367e+08	1.04877e+08	1.4275e+08	1.15713e+08	456330000	2.71562e+08	4.4235e+08	2.57328e+08	3.40729e+08	3.11416e+08	20453000	2.13007e+07	1.25592e+07	3.4433e+07	1.91276e+07	2.3231e+07
Q9WTX2	PRKRA_MOUSE	PRKRA_MOUSE Interferon-inducible double-stranded RNA-dependent protein kinase activator A OS=Mus musculus OX=10090 GN=Prkra PE=1 SV=1	189010000	1.10199e+08	9.43031e+07	1.19923e+08	2.20723e+08	1.31364e+08	311020000	2.625e+08	3.91292e+08	3.66716e+08	1.4033e+08	1.1642e+08	34344000	6.29476e+07	5.57133e+07	1.16766e+08	5.43714e+07	1.20321e+08
O89090	SP1_MOUSE	SP1_MOUSE Transcription factor Sp1 OS=Mus musculus OX=10090 GN=Sp1 PE=1 SV=2	111800000	1.23478e+08	1.58895e+08	1.5925e+08	1.10863e+08	1.34721e+08	329240000	3.04651e+08	2.73937e+08	2.65006e+08	2.95384e+08	3.29341e+08	17565000	6.25817e+07	1.76559e+07	5.55849e+07	2.86585e+07	1.00603e+08
Q9D7X3	DUS3_MOUSE	DUS3_MOUSE Dual specificity protein phosphatase 3 OS=Mus musculus OX=10090 GN=Dusp3 PE=1 SV=1	520800000	3.57342e+08	6.03791e+08	3.88396e+08	5.43762e+08	3.70263e+08	1057600000	7.22042e+08	1.12467e+09	8.2378e+08	1.31697e+09	8.8991e+08	71549000	1.04976e+08	5.96544e+07	8.45932e+07	5.25806e+07	7.41501e+07
Q6R891	NEB2_MOUSE	NEB2_MOUSE Neurabin-2 OS=Mus musculus OX=10090 GN=Ppp1r9b PE=1 SV=1	141800000	9.77707e+07	1.49128e+08	1.05393e+08	1.50021e+08	1.37421e+08	374520000	2.86485e+08	2.97506e+08	1.71411e+08	1.76551e+08	1.31225e+08	72852000	1.09685e+08	5.67711e+07	1.02873e+08	6.57569e+07	1.01629e+08
P43276	H15_MOUSE	H15_MOUSE Histone H1.5 OS=Mus musculus OX=10090 GN=H1-5 PE=1 SV=2	274240000	2.06898e+08	2.03462e+08	2.03509e+08	2.93025e+08	2.34315e+08	674620000	3.75059e+08	3.00669e+08	2.30713e+08	5.67839e+08	3.17989e+08	0	0	0	2.79794e+07	2.13266e+07	3.03067e+07
Q80W68	KIRR1_MOUSE	KIRR1_MOUSE Kin of IRRE-like protein 1 OS=Mus musculus OX=10090 GN=Kirrel1 PE=1 SV=1	80804000	4.86187e+07	6.57823e+07	5.66444e+07	1.2348e+08	6.17976e+07	291550000	1.42137e+08	3.25836e+08	1.86939e+08	1.96136e+08	1.59018e+08	7974700	1.08886e+07	1.05841e+07	1.07623e+07	1.10538e+07	1.30624e+07
Q9CQA1	TPPC5_MOUSE	TPPC5_MOUSE Trafficking protein particle complex subunit 5 OS=Mus musculus OX=10090 GN=Trappc5 PE=1 SV=1	38616000	3.19204e+07	5.31791e+07	6.08243e+07	3.08822e+07	1.04404e+07	38263000	2.5346e+07	1.47134e+08	9.10433e+07	4.61272e+07	2.35027e+07	59095000	6.78358e+07	7.94887e+07	1.05799e+08	9.34018e+07	1.1354e+08
P04627	ARAF_MOUSE	ARAF_MOUSE Serine/threonine-protein kinase A-Raf OS=Mus musculus OX=10090 GN=Araf PE=1 SV=2	140530000	1.14007e+08	9.51954e+07	8.48387e+07	7.50581e+07	1.33282e+08	324400000	1.87175e+08	2.52998e+08	1.94457e+08	2.28072e+08	2.14856e+08	2311100	3.64085e+06	2.68083e+06	7.52885e+06	2.54704e+06	8.58392e+06
Q07076	ANXA7_MOUSE	ANXA7_MOUSE Annexin A7 OS=Mus musculus OX=10090 GN=Anxa7 PE=1 SV=2	1055500000	7.35821e+08	9.1057e+08	7.54354e+08	1.28796e+09	9.26997e+08	2760500000	1.75698e+09	2.05498e+09	1.37484e+09	2.33018e+09	1.44189e+09	79930000	1.16898e+08	9.39771e+07	1.40652e+08	9.30554e+07	1.28816e+08
Q9R0A0	PEX14_MOUSE	PEX14_MOUSE Peroxisomal membrane protein PEX14 OS=Mus musculus OX=10090 GN=Pex14 PE=1 SV=1	123080000	8.25727e+07	1.53304e+07	5.57961e+07	1.58568e+08	1.33561e+08	229780000	3.19263e+08	1.8473e+08	1.26317e+08	2.35059e+08	2.69301e+08	0	2.73546e+07	3.25121e+06	5.00925e+07	0	2.15166e+07
P20060	HEXB_MOUSE	HEXB_MOUSE Beta-hexosaminidase subunit beta OS=Mus musculus OX=10090 GN=Hexb PE=1 SV=2	339740000	1.88384e+08	5.50481e+08	2.49356e+08	6.22352e+08	2.69041e+08	816200000	4.50974e+08	8.7897e+08	5.3745e+08	1.04181e+09	5.74626e+08	16523000	1.22759e+07	1.68373e+07	1.36263e+07	1.56491e+07	1.44202e+07
O35682	MYADM_MOUSE	MYADM_MOUSE Myeloid-associated differentiation marker OS=Mus musculus OX=10090 GN=Myadm PE=1 SV=2	606590000	7.08549e+08	6.26978e+08	7.77532e+08	5.47508e+08	6.45551e+08	1230400000	1.44531e+09	2.06286e+08	2.36968e+08	1.1207e+09	1.30396e+09	73872000	1.06841e+08	2.3244e+06	9.37143e+07	7.17592e+07	9.03053e+07
Q922L6	NELFD_MOUSE	NELFD_MOUSE Negative elongation factor D OS=Mus musculus OX=10090 GN=Nelfcd PE=1 SV=2	83632000	7.71588e+07	8.08548e+07	3.87756e+07	9.62069e+07	6.37107e+07	190850000	1.42019e+08	1.59893e+08	1.02684e+08	2.16949e+08	1.33344e+08	27189000	4.88127e+07	4.94681e+07	5.0616e+07	4.50278e+07	5.7699e+07
Q921G8	GCP2_MOUSE	GCP2_MOUSE Gamma-tubulin complex component 2 OS=Mus musculus OX=10090 GN=Tubgcp2 PE=1 SV=2	223470000	1.48029e+08	2.17645e+08	1.86266e+08	1.91883e+08	1.25485e+08	596520000	4.56085e+08	6.14022e+08	4.8897e+08	6.05983e+08	4.3175e+08	72201000	1.38832e+08	8.08606e+07	1.2273e+08	8.07181e+07	1.21422e+08
Q9WUN2	TBK1_MOUSE	TBK1_MOUSE Serine/threonine-protein kinase TBK1 OS=Mus musculus OX=10090 GN=Tbk1 PE=1 SV=1	263730000	1.1145e+08	2.6695e+08	2.4395e+08	2.60438e+08	2.06739e+08	555870000	3.46887e+08	5.39609e+08	3.7778e+08	4.87566e+08	3.75347e+08	44095000	5.26008e+07	4.45848e+07	7.06478e+07	4.28887e+07	6.30965e+07
Q9D168	INT12_MOUSE	INT12_MOUSE Integrator complex subunit 12 OS=Mus musculus OX=10090 GN=Ints12 PE=1 SV=1	51127000	3.28664e+07	2.39366e+07	1.99901e+07	4.98821e+07	2.21274e+07	40719000	4.90731e+07	8.66445e+07	8.16688e+07	6.69246e+07	5.29748e+07	0	5.05264e+06	0	5.28966e+06	0	0
Q8BKX1	BAIP2_MOUSE	BAIP2_MOUSE Brain-specific angiogenesis inhibitor 1-associated protein 2 OS=Mus musculus OX=10090 GN=Baiap2 PE=1 SV=2	220890000	2.16304e+08	1.65078e+08	1.42736e+08	1.36138e+08	1.48621e+08	588660000	5.04097e+08	4.61531e+08	4.73717e+08	5.83994e+08	4.00964e+08	36512000	8.30131e+07	3.68949e+07	9.80736e+07	3.29741e+07	8.10256e+07
Q6P0X2	ZN511_MOUSE	ZN511_MOUSE Zinc finger protein 511 OS=Mus musculus OX=10090 GN=Znf511 PE=1 SV=2	0	0	0	0	0	8.76966e+06	16499000	1.06869e+07	1.65772e+07	0	1.25896e+07	0	0	2.7786e+06	0	0	0	0
Q64311	NTAN1_MOUSE	NTAN1_MOUSE Protein N-terminal asparagine amidohydrolase OS=Mus musculus OX=10090 GN=Ntan1 PE=1 SV=3	59663000	3.46147e+07	3.40876e+07	4.1004e+07	3.4877e+07	1.23678e+07	128470000	5.68761e+07	1.52736e+08	1.42706e+08	1.75568e+08	1.19332e+08	10365000	1.38124e+07	8.65724e+06	1.04832e+07	9.89203e+06	1.1215e+07
Q80YQ2	MED23_MOUSE	MED23_MOUSE Mediator of RNA polymerase II transcription subunit 23 OS=Mus musculus OX=10090 GN=Med23 PE=1 SV=2	102660000	6.03739e+07	1.15312e+08	6.71243e+07	8.4111e+07	7.49339e+07	363650000	3.04694e+08	2.91701e+08	2.75978e+08	3.18003e+08	3.0171e+08	20575000	3.85209e+07	2.43696e+07	4.00662e+07	1.70542e+07	3.33078e+07
Q5U3K5	RABL6_MOUSE	RABL6_MOUSE Rab-like protein 6 OS=Mus musculus OX=10090 GN=Rabl6 PE=1 SV=2	31325000	1.5603e+07	3.31009e+07	2.93526e+07	1.95741e+07	2.03315e+07	86598000	7.59522e+07	6.79884e+07	3.01653e+07	8.05227e+07	6.47262e+07	14961000	2.80771e+07	1.69021e+07	2.78205e+07	2.09626e+07	2.54259e+07
Q8BFR4	GNS_MOUSE	GNS_MOUSE N-acetylglucosamine-6-sulfatase OS=Mus musculus OX=10090 GN=Gns PE=1 SV=1	602520000	4.56423e+08	6.45768e+08	4.5432e+08	6.63444e+08	4.63376e+08	1295800000	9.04944e+08	1.34726e+09	7.78779e+08	1.33888e+09	7.42728e+08	89463000	1.27935e+08	2.00746e+08	2.55972e+08	2.81159e+08	3.33737e+08
Q8K1E6	ALKB3_MOUSE	ALKB3_MOUSE Alpha-ketoglutarate-dependent dioxygenase alkB homolog 3 OS=Mus musculus OX=10090 GN=Alkbh3 PE=1 SV=1	4211500	4.00747e+06	3.64515e+06	3.51364e+06	4.35005e+06	3.37846e+06	22318000	1.35201e+07	3.49234e+07	4.11121e+07	2.31779e+07	1.40839e+06	8989900	8.46836e+06	1.0954e+07	1.1688e+07	9.9411e+06	7.88461e+06
P61969	LMO4_MOUSE	LMO4_MOUSE LIM domain transcription factor LMO4 OS=Mus musculus OX=10090 GN=Lmo4 PE=1 SV=1	30863000	1.07153e+07	2.38744e+07	1.62339e+07	2.11083e+07	2.08134e+07	44413000	2.09463e+07	2.52561e+07	2.46e+07	2.64591e+07	1.8871e+07	2427300	2.94263e+06	0	0	2.47433e+06	2.78289e+06
Q9DBE0	CSAD_MOUSE	CSAD_MOUSE Cysteine sulfinic acid decarboxylase OS=Mus musculus OX=10090 GN=Csad PE=1 SV=1	46367000	2.67962e+07	1.08536e+07	9.75922e+06	1.87539e+07	1.77334e+07	99440000	1.39581e+08	7.06403e+07	4.95329e+07	1.05816e+08	7.92867e+07	10389000	1.45794e+07	1.07367e+07	2.33296e+07	8.15531e+06	2.48355e+07
Q8R349	CDC16_MOUSE	CDC16_MOUSE Cell division cycle protein 16 homolog OS=Mus musculus OX=10090 GN=Cdc16 PE=1 SV=1	240310000	1.88153e+08	2.92836e+08	1.83762e+08	3.06219e+08	1.38246e+08	878880000	5.43274e+08	7.45075e+08	5.8019e+08	7.36227e+08	5.75098e+08	143950000	1.92015e+08	1.2943e+08	1.53651e+08	1.51162e+08	2.0394e+08
P30285	CDK4_MOUSE	CDK4_MOUSE Cyclin-dependent kinase 4 OS=Mus musculus OX=10090 GN=Cdk4 PE=1 SV=1	1306400000	8.35857e+08	1.27909e+09	8.21095e+08	1.40634e+09	9.31414e+08	2513400000	1.62686e+09	2.43977e+09	1.70997e+09	2.40551e+09	1.61217e+09	180430000	2.3455e+08	2.06508e+08	2.57352e+08	1.85693e+08	2.40384e+08
Q8CFI2	UB2R1_MOUSE	UB2R1_MOUSE Ubiquitin-conjugating enzyme E2 R1 OS=Mus musculus OX=10090 GN=Cdc34 PE=1 SV=1	0	3.72564e+07	0	0	0	0	142640000	9.59731e+07	1.33779e+08	0	4.40886e+07	1.91438e+07	2135200	0	0	0	2.99813e+06	1.50894e+07
Q9D071	MMS19_MOUSE	MMS19_MOUSE MMS19 nucleotide excision repair protein homolog OS=Mus musculus OX=10090 GN=Mms19 PE=1 SV=1	475650000	4.56247e+08	4.17192e+08	4.21447e+08	4.95409e+08	4.77576e+08	539830000	4.85824e+08	4.00313e+08	3.42523e+08	3.17725e+08	2.65387e+08	15157000	4.55058e+07	9.80359e+06	3.41126e+07	8.36795e+06	1.19907e+07
P17156	HSP72_MOUSE	HSP72_MOUSE Heat shock-related 70 kDa protein 2 OS=Mus musculus OX=10090 GN=Hspa2 PE=1 SV=2	117860000	5.48348e+07	1.13415e+08	8.54873e+07	1.45495e+08	7.37358e+07	251420000	1.30005e+08	2.51124e+08	1.94376e+08	2.25999e+08	1.64717e+08	82659000	9.17366e+07	7.2762e+07	9.90231e+07	1.81719e+08	1.55209e+08
Q8K0V4	CNOT3_MOUSE	CNOT3_MOUSE CCR4-NOT transcription complex subunit 3 OS=Mus musculus OX=10090 GN=Cnot3 PE=1 SV=1	111460000	8.27494e+07	1.1484e+08	7.06412e+07	1.16999e+08	1.27147e+08	218030000	8.20472e+07	3.01596e+08	1.57489e+08	3.11282e+08	1.41576e+08	40196000	4.11053e+07	3.83077e+07	3.9329e+07	4.18839e+07	4.39066e+07
O89051	ITM2B_MOUSE	ITM2B_MOUSE Integral membrane protein 2B OS=Mus musculus OX=10090 GN=Itm2b PE=1 SV=1	278000000	1.58115e+08	3.50904e+08	1.51495e+08	3.00224e+08	1.55135e+08	749020000	4.42439e+08	6.13916e+08	4.07575e+08	7.39956e+08	4.2734e+08	49906000	4.48082e+07	4.9484e+07	4.47068e+07	4.66754e+07	4.08861e+07
Q8BWU5	OSGEP_MOUSE	OSGEP_MOUSE Probable tRNA N6-adenosine threonylcarbamoyltransferase OS=Mus musculus OX=10090 GN=Osgep PE=1 SV=2	193050000	1.03884e+08	1.48185e+08	9.63699e+07	2.04227e+08	1.41649e+08	366760000	2.72936e+08	4.64439e+08	3.73453e+08	3.97624e+08	3.4615e+08	32582000	4.39231e+07	3.52778e+07	5.33043e+07	4.23608e+07	6.42218e+07
Q8BUK6	HOOK3_MOUSE	HOOK3_MOUSE Protein Hook homolog 3 OS=Mus musculus OX=10090 GN=Hook3 PE=1 SV=2	366390000	1.86803e+08	2.73615e+08	1.68473e+08	3.92262e+08	2.24654e+08	1186100000	8.79703e+08	7.79113e+08	4.48456e+08	7.04291e+08	4.94449e+08	106080000	1.25893e+08	1.03857e+08	1.47881e+08	1.0101e+08	7.85335e+07
O70433	FHL2_MOUSE	FHL2_MOUSE Four and a half LIM domains protein 2 OS=Mus musculus OX=10090 GN=Fhl2 PE=1 SV=1	2380700000	1.63174e+09	2.50478e+09	1.84435e+09	2.63213e+09	1.81528e+09	4924300000	3.23428e+09	4.89201e+09	3.1414e+09	5.27622e+09	3.46427e+09	385110000	5.19714e+08	4.4175e+08	5.57073e+08	3.56608e+08	4.9215e+08
Q9CZ15	PSF1_MOUSE	PSF1_MOUSE DNA replication complex GINS protein PSF1 OS=Mus musculus OX=10090 GN=Gins1 PE=1 SV=1	23806000	2.06821e+07	9.78193e+07	2.4224e+07	2.92842e+07	2.61824e+07	123040000	1.30778e+08	7.31165e+07	3.64168e+07	5.18028e+07	5.76537e+07	18152000	2.1247e+07	5.42218e+06	8.8623e+06	5.98104e+06	8.59335e+06
Q8R1U2	CGRE1_MOUSE	CGRE1_MOUSE Cell growth regulator with EF hand domain protein 1 OS=Mus musculus OX=10090 GN=Cgref1 PE=1 SV=1	0	0	1.79331e+07	1.63277e+07	0	0	18888000	5.07415e+06	1.31617e+07	1.59096e+07	3.72035e+07	9.36008e+06	30211000	2.97803e+07	3.1239e+07	2.31316e+07	3.25198e+07	3.95284e+07
Q9DBW3	NATD1_MOUSE	NATD1_MOUSE Protein NATD1 OS=Mus musculus OX=10090 GN=Natd1 PE=1 SV=1	0	0	0	0	0	0	20676000	1.24712e+07	1.91301e+07	1.92574e+07	0	0	6501100	8.95626e+06	3.98082e+06	6.82982e+06	3.56559e+06	5.37716e+06
Q922Q9	CHID1_MOUSE	CHID1_MOUSE Chitinase domain-containing protein 1 OS=Mus musculus OX=10090 GN=Chid1 PE=1 SV=1	18161000	1.52167e+07	1.46328e+07	1.31462e+07	8.49535e+06	2.68372e+07	43764000	3.42796e+07	5.57608e+07	2.30724e+07	4.26526e+07	1.00202e+07	11791000	2.1563e+07	0	0	2.09949e+07	3.51191e+07
Q9DCR2	AP3S1_MOUSE	AP3S1_MOUSE AP-3 complex subunit sigma-1 OS=Mus musculus OX=10090 GN=Ap3s1 PE=1 SV=2	403750000	1.99699e+08	3.12661e+08	1.80453e+08	3.8966e+08	2.23015e+08	715270000	4.12109e+08	7.56428e+08	4.41777e+08	6.72932e+08	4.05143e+08	33188000	3.06182e+07	3.29648e+07	3.06715e+07	3.85516e+07	3.56875e+07
P21956	MFGM_MOUSE	MFGM_MOUSE Lactadherin OS=Mus musculus OX=10090 GN=Mfge8 PE=1 SV=3	1376500000	1.0852e+09	1.5226e+09	9.76826e+08	1.43064e+09	8.4572e+08	2982300000	2.22433e+09	3.06101e+09	2.07219e+09	2.73342e+09	1.97678e+09	114220000	1.58854e+08	9.04557e+07	1.2203e+08	9.23734e+07	1.28196e+08
P56376	ACYP1_MOUSE	ACYP1_MOUSE Acylphosphatase-1 OS=Mus musculus OX=10090 GN=Acyp1 PE=1 SV=2	46132000	4.06323e+07	7.05532e+07	4.93284e+07	4.23917e+07	3.06567e+07	242000000	1.95195e+08	2.40005e+08	2.12992e+08	2.10057e+08	2.13025e+08	23566000	4.61496e+07	2.18303e+07	4.08776e+07	1.98783e+07	4.15876e+07
Q07139	ECT2_MOUSE	ECT2_MOUSE Protein ECT2 OS=Mus musculus OX=10090 GN=Ect2 PE=1 SV=2	41261000	2.30187e+07	2.12034e+07	2.27425e+07	2.88741e+07	1.64405e+07	99961000	7.21538e+07	1.27825e+08	5.54815e+07	8.9127e+07	5.87762e+07	12131000	1.44785e+07	1.18772e+07	1.4456e+07	1.09449e+07	1.25833e+07
Q99MZ7	PECR_MOUSE	PECR_MOUSE Peroxisomal trans-2-enoyl-CoA reductase OS=Mus musculus OX=10090 GN=Pecr PE=1 SV=1	54396000	5.35793e+07	6.31244e+07	5.96825e+07	5.79447e+07	5.27741e+07	165250000	9.33277e+07	1.61863e+08	9.80925e+07	1.64573e+08	1.05943e+08	6246200	7.50344e+06	6.35258e+06	1.52283e+07	5.42134e+06	8.32838e+06
Q810U5	CCD50_MOUSE	CCD50_MOUSE Coiled-coil domain-containing protein 50 OS=Mus musculus OX=10090 GN=Ccdc50 PE=1 SV=1	55774000	3.29411e+07	9.23327e+07	5.49985e+07	4.80867e+07	2.18731e+07	256230000	1.45164e+08	1.98639e+08	1.25743e+08	1.77844e+08	1.04581e+08	53490000	4.50206e+07	4.14064e+07	4.75097e+07	4.60356e+07	3.80698e+07
Q9QZI8	SERC1_MOUSE	SERC1_MOUSE Serine incorporator 1 OS=Mus musculus OX=10090 GN=Serinc1 PE=1 SV=1	180200000	1.26507e+08	1.89168e+08	1.15797e+08	6.91606e+07	6.19593e+07	458410000	3.06594e+08	3.14365e+08	2.25743e+08	1.86893e+08	1.47136e+08	53340000	5.45899e+07	4.15429e+07	7.3465e+07	3.43449e+07	6.46494e+07
P10649	GSTM1_MOUSE	GSTM1_MOUSE Glutathione S-transferase Mu 1 OS=Mus musculus OX=10090 GN=Gstm1 PE=1 SV=2	111960000	4.76518e+07	1.53304e+08	7.2468e+07	1.73544e+08	9.4789e+07	403960000	2.40588e+08	4.14883e+08	2.0233e+08	2.89176e+08	1.80467e+08	402110000	3.387e+08	4.07952e+08	2.9795e+08	3.55146e+08	2.68289e+08
O35114	SCRB2_MOUSE	SCRB2_MOUSE Lysosome membrane protein 2 OS=Mus musculus OX=10090 GN=Scarb2 PE=1 SV=3	120160000	9.84402e+07	1.14268e+08	8.17719e+07	1.5071e+08	1.05423e+08	363250000	2.25009e+08	2.64405e+08	1.75026e+08	3.15514e+08	2.23525e+08	25898000	3.93181e+07	3.23875e+07	3.77452e+07	3.17112e+07	4.97318e+07
P56391	CX6B1_MOUSE	CX6B1_MOUSE Cytochrome c oxidase subunit 6B1 OS=Mus musculus OX=10090 GN=Cox6b1 PE=1 SV=2	1556000000	1.29899e+09	1.58072e+09	1.29708e+09	1.67175e+09	1.42206e+09	3297800000	2.38172e+09	3.12501e+09	2.52336e+09	3.26155e+09	2.52101e+09	42807000	8.09807e+07	1.2615e+08	2.28789e+08	6.22194e+07	1.10911e+08
Q9CZE3	RAB32_MOUSE	RAB32_MOUSE Ras-related protein Rab-32 OS=Mus musculus OX=10090 GN=Rab32 PE=1 SV=3	17554000	6.01522e+06	3.27205e+07	1.43277e+07	9.5896e+06	1.14252e+07	144150000	1.22017e+08	1.18005e+08	1.1255e+08	4.06919e+07	4.6592e+07	1332800	1.78666e+07	4.13625e+06	2.72708e+07	4.78529e+08	2.07454e+07
Q9QYB5	ADDG_MOUSE	ADDG_MOUSE Gamma-adducin OS=Mus musculus OX=10090 GN=Add3 PE=1 SV=2	32739000	2.57075e+07	4.37689e+07	2.17353e+07	2.52529e+07	1.19673e+07	214290000	1.87669e+08	1.35142e+08	1.38334e+08	2.44045e+08	2.38803e+08	41112000	6.84062e+07	4.70085e+07	8.90007e+07	3.69119e+07	4.40074e+07
Q64437	ADH7_MOUSE	ADH7_MOUSE All-trans-retinol dehydrogenase [NAD(+)] ADH7 OS=Mus musculus OX=10090 GN=Adh7 PE=2 SV=2	38198000	2.63408e+07	2.67371e+07	0	4.1933e+07	2.66141e+07	170790000	6.57077e+07	1.80693e+08	7.35786e+07	1.96883e+08	8.8169e+07	0	0	1.3939e+07	0	7.29603e+06	0
Q3UG98	NAT9_MOUSE	NAT9_MOUSE N-acetyltransferase 9 OS=Mus musculus OX=10090 GN=Nat9 PE=1 SV=2	0	0	0	0	0	0	15934000	1.03468e+07	8.64486e+06	1.06458e+07	8.93396e+06	8.66101e+06	2841400	7.2703e+06	0	0	3.59728e+06	6.22788e+06
P39053	DYN1_MOUSE	DYN1_MOUSE Dynamin-1 OS=Mus musculus OX=10090 GN=Dnm1 PE=1 SV=2	109250000	9.79935e+07	1.44511e+08	1.27667e+08	1.77878e+08	1.18769e+08	606850000	3.40574e+08	5.95906e+08	3.03202e+08	4.86594e+08	2.43212e+08	54066000	6.42496e+07	8.74637e+07	8.20899e+07	4.69433e+07	7.31682e+07
O08738	CASP6_MOUSE	CASP6_MOUSE Caspase-6 OS=Mus musculus OX=10090 GN=Casp6 PE=1 SV=1	36419000	1.08453e+07	3.47331e+07	1.708e+07	3.42643e+06	2.39268e+07	84224000	2.89405e+07	9.57431e+07	4.03937e+07	8.63372e+07	4.60049e+07	15430000	1.95397e+07	0	0	7.39925e+06	7.48787e+06
Q80Y55	BSDC1_MOUSE	BSDC1_MOUSE BSD domain-containing protein 1 OS=Mus musculus OX=10090 GN=Bsdc1 PE=1 SV=1	39072000	2.72945e+07	3.75355e+07	3.00795e+07	2.0365e+07	2.96226e+06	33151000	2.92411e+07	6.08442e+07	4.28647e+07	1.86552e+07	1.83253e+07	25893000	3.19491e+07	2.03557e+07	1.86538e+07	2.0206e+07	2.03862e+07
P81069	GABP2_MOUSE	GABP2_MOUSE GA-binding protein subunit beta-2 OS=Mus musculus OX=10090 GN=Gabpb2 PE=1 SV=2	33604000	2.29188e+07	9.44717e+06	8.40819e+06	2.82655e+07	2.92857e+07	73522000	1.72831e+07	1.12638e+08	5.08608e+07	5.98194e+07	1.54367e+07	27009000	2.04786e+07	1.44256e+07	9.6581e+06	1.30527e+07	1.01462e+07
Q3TX08	TRM1_MOUSE	TRM1_MOUSE tRNA (guanine(26)-N(2))-dimethyltransferase OS=Mus musculus OX=10090 GN=Trmt1 PE=1 SV=2	18959000	3.52238e+07	5.33217e+07	4.15931e+07	7.69416e+07	7.10374e+07	206700000	9.76018e+07	2.11238e+08	3.75875e+07	1.87545e+08	1.48587e+08	1655000	2.62361e+06	3.14424e+07	3.68165e+07	2.97026e+07	3.26205e+07
Q9R078	AAKB1_MOUSE	AAKB1_MOUSE 5-AMP-activated protein kinase subunit beta-1 OS=Mus musculus OX=10090 GN=Prkab1 PE=1 SV=2	60032000	5.48107e+07	6.74194e+07	6.5677e+07	6.29845e+07	5.2271e+07	210820000	1.91566e+08	1.88159e+08	1.74808e+08	2.01168e+08	1.84473e+08	13243000	5.09998e+07	1.53289e+07	3.8722e+07	1.25493e+07	1.68477e+07
Q02395	MTF2_MOUSE	MTF2_MOUSE Metal-response element-binding transcription factor 2 OS=Mus musculus OX=10090 GN=Mtf2 PE=1 SV=2	9930300	0	1.09932e+07	0	0	0	32647000	1.05734e+07	2.02942e+07	4.02502e+07	2.41897e+07	4.34363e+07	0	0	0	2.12027e+06	3.30634e+06	5.42832e+06
Q80UP5	AN13A_MOUSE	AN13A_MOUSE Ankyrin repeat domain-containing protein 13A OS=Mus musculus OX=10090 GN=Ankrd13a PE=1 SV=2	44492000	1.07929e+07	2.90919e+07	2.01137e+07	3.78359e+07	2.31058e+07	133790000	1.32442e+08	1.19305e+08	1.04773e+08	1.30618e+08	1.14879e+08	20881000	3.10758e+07	1.98283e+07	1.72732e+07	1.00304e+07	1.38053e+07
Q3UDK1	TRAD1_MOUSE	TRAD1_MOUSE TRAF-type zinc finger domain-containing protein 1 OS=Mus musculus OX=10090 GN=Trafd1 PE=1 SV=1	22160000	8.81502e+06	1.75256e+07	7.41381e+06	2.47385e+07	1.79253e+07	37181000	2.64046e+07	5.01789e+07	2.9363e+07	5.64719e+07	2.28119e+07	24147000	1.23557e+07	2.28871e+07	1.84779e+07	1.66676e+07	1.87907e+07
P21300	ALD1_MOUSE	ALD1_MOUSE Aldo-keto reductase family 1 member B7 OS=Mus musculus OX=10090 GN=Akr1b7 PE=1 SV=4	77135000	7.06573e+07	6.42466e+07	1.35753e+08	0	2.76158e+07	122710000	2.96974e+07	1.54355e+08	4.67405e+07	1.65824e+08	4.73795e+07	0	0	2.97684e+07	2.93014e+07	2.42586e+07	3.19255e+07
P35569	IRS1_MOUSE	IRS1_MOUSE Insulin receptor substrate 1 OS=Mus musculus OX=10090 GN=Irs1 PE=1 SV=1	36497000	2.96102e+07	4.81182e+07	1.52411e+07	4.81161e+07	4.45226e+07	123300000	6.73536e+07	1.05087e+08	5.09733e+07	8.6896e+07	1.0325e+08	5140000	3.48915e+06	3.03526e+06	5.34775e+06	0	0
P62835	RAP1A_MOUSE	RAP1A_MOUSE Ras-related protein Rap-1A OS=Mus musculus OX=10090 GN=Rap1a PE=1 SV=1	74439000	6.68128e+07	2.20887e+08	1.90591e+08	1.67074e+08	8.45898e+07	393820000	2.7475e+08	4.31039e+08	3.63859e+08	4.37221e+08	3.72124e+08	5387700	5.97587e+06	0	5.3738e+06	0	4.93106e+06
P49443	PPM1A_MOUSE	PPM1A_MOUSE Protein phosphatase 1A OS=Mus musculus OX=10090 GN=Ppm1a PE=1 SV=1	188120000	9.1841e+07	2.28435e+08	1.89146e+08	1.4432e+08	1.04596e+08	1088300000	8.82151e+08	1.02655e+09	7.5532e+08	9.52438e+08	7.78406e+08	100220000	1.47709e+08	7.27749e+07	1.13453e+08	7.79234e+07	1.09215e+08
Q8CI32	BAG5_MOUSE	BAG5_MOUSE BAG family molecular chaperone regulator 5 OS=Mus musculus OX=10090 GN=Bag5 PE=1 SV=1	145010000	1.00987e+08	1.45164e+08	8.13042e+07	1.36695e+08	8.41738e+07	210400000	1.01167e+08	2.0521e+08	1.38024e+08	2.40498e+08	1.19908e+08	14543000	1.63797e+07	4.23316e+07	3.83977e+07	5.66037e+07	4.83301e+07
Q99NH2	PARD3_MOUSE	PARD3_MOUSE Partitioning defective 3 homolog OS=Mus musculus OX=10090 GN=Pard3 PE=1 SV=2	71609000	7.59604e+07	1.09781e+08	7.09578e+07	7.2805e+07	5.19419e+07	269040000	2.09453e+08	2.10887e+08	1.5991e+08	2.86751e+08	1.78256e+08	11011000	1.09234e+07	3.77484e+06	1.18258e+07	1.33353e+07	1.72598e+07
Q8K0F1	TBC23_MOUSE	TBC23_MOUSE TBC1 domain family member 23 OS=Mus musculus OX=10090 GN=Tbc1d23 PE=1 SV=1	0	0	2.23276e+07	0	2.36449e+07	2.16824e+07	61709000	3.8922e+07	6.61981e+07	4.64077e+07	5.84838e+07	5.7062e+07	9084700	1.43919e+07	5.39057e+06	1.02985e+07	9.78655e+06	1.01319e+07
P97429	ANXA4_MOUSE	ANXA4_MOUSE Annexin A4 OS=Mus musculus OX=10090 GN=Anxa4 PE=1 SV=4	837850000	6.14659e+08	8.89731e+08	6.35998e+08	9.23994e+08	6.58502e+08	2655400000	1.99586e+09	2.23965e+09	1.39102e+09	2.35818e+09	1.63255e+09	70271000	8.50822e+07	6.4432e+07	1.02686e+08	8.69245e+07	1.21475e+08
Q9JL62	GLTP_MOUSE	GLTP_MOUSE Glycolipid transfer protein OS=Mus musculus OX=10090 GN=Gltp PE=1 SV=3	31743000	2.17182e+07	3.21173e+07	2.49333e+07	2.41634e+07	2.07219e+07	51886000	5.5255e+07	5.3734e+07	4.40491e+07	3.91587e+07	2.73146e+07	24518000	3.33888e+07	7.49045e+06	2.41085e+07	0	0
Q61072	ADAM9_MOUSE	ADAM9_MOUSE Disintegrin and metalloproteinase domain-containing protein 9 OS=Mus musculus OX=10090 GN=Adam9 PE=1 SV=2	260150000	2.19333e+08	1.99617e+08	1.26994e+08	2.43304e+08	1.86916e+08	782860000	5.86422e+08	5.37106e+08	5.88982e+08	4.55427e+08	4.5671e+08	2715900	1.52403e+07	0	3.58501e+06	1.46178e+07	9.85657e+06
Q9WUR2	ECI2_MOUSE	ECI2_MOUSE Enoyl-CoA delta isomerase 2 OS=Mus musculus OX=10090 GN=Eci2 PE=1 SV=2	23532000	3.2456e+07	9.18118e+07	0	1.02802e+08	3.62633e+07	83386000	4.52596e+07	1.3249e+08	2.67508e+08	1.67864e+08	2.32171e+08	39683000	7.47931e+07	2.85241e+07	6.86277e+07	2.59807e+07	4.70666e+07
P97376	FRG1_MOUSE	FRG1_MOUSE Protein FRG1 OS=Mus musculus OX=10090 GN=Frg1 PE=1 SV=2	112160000	3.3694e+07	1.20712e+08	8.56285e+07	7.85142e+07	3.53363e+07	218620000	2.38612e+08	2.40473e+08	1.96339e+08	1.66283e+08	1.99451e+08	26686000	4.56998e+07	1.76868e+08	1.07718e+08	4.47747e+07	9.78759e+07
Q99JP0	M4K3_MOUSE	M4K3_MOUSE Mitogen-activated protein kinase kinase kinase kinase 3 OS=Mus musculus OX=10090 GN=Map4k3 PE=1 SV=4	0	1.02229e+07	7.62575e+06	1.13117e+07	0	1.31163e+07	17444000	1.62847e+07	1.74985e+07	0	1.65792e+07	0	142880000	1.43001e+08	0	0	2.26709e+06	4.92202e+07
Q9D8U7	DTWD1_MOUSE	DTWD1_MOUSE tRNA-uridine aminocarboxypropyltransferase 1 OS=Mus musculus OX=10090 GN=Dtwd1 PE=2 SV=1	3520500	2.78718e+06	0	0	3.04457e+06	2.80866e+06	45248000	2.01401e+07	4.42978e+07	3.48927e+07	1.86562e+07	1.10099e+07	7135900	9.2446e+06	4.42049e+06	5.13611e+06	3.66989e+06	5.76641e+06
P98192	GNPAT_MOUSE	GNPAT_MOUSE Dihydroxyacetone phosphate acyltransferase OS=Mus musculus OX=10090 GN=Gnpat PE=1 SV=1	3091700	8.88405e+06	8.38329e+06	4.29279e+06	4.53344e+06	5.00779e+06	50622000	6.30248e+07	8.34953e+07	6.17193e+07	4.54872e+07	4.91468e+07	4587500	7.65986e+06	1.74425e+06	4.85764e+06	1.72868e+06	1.32601e+07
P16546	SPTN1_MOUSE	SPTN1_MOUSE Spectrin alpha chain, non-erythrocytic 1 OS=Mus musculus OX=10090 GN=Sptan1 PE=1 SV=4	31154000000	2.1604e+10	3.14367e+10	2.17188e+10	3.30603e+10	2.28893e+10	65649000000	4.46208e+10	6.58179e+10	4.5136e+10	6.86287e+10	4.72275e+10	5680000000	7.37113e+09	6.03583e+09	8.24676e+09	6.00361e+09	7.91303e+09
Q9CWE0	MFR1L_MOUSE	MFR1L_MOUSE Mitochondrial fission regulator 1-like OS=Mus musculus OX=10090 GN=Mtfr1l PE=1 SV=1	68688000	4.87668e+07	5.86908e+07	4.62892e+07	9.01372e+07	6.77254e+07	134160000	1.02301e+08	1.84091e+08	1.37278e+08	1.17348e+08	1.48806e+08	20301000	4.9227e+07	2.4241e+07	4.06041e+07	2.85899e+07	4.67449e+07
O08638	MYH11_MOUSE	MYH11_MOUSE Myosin-11 OS=Mus musculus OX=10090 GN=Myh11 PE=1 SV=1	218590000	1.28307e+08	7.10711e+07	5.95942e+07	3.91938e+07	1.62754e+07	57817000	3.25543e+07	1.75815e+08	1.59888e+08	1.96477e+09	1.86856e+09	0	0	3.40415e+06	3.73258e+06	0	0
Q8QZT1	THIL_MOUSE	THIL_MOUSE Acetyl-CoA acetyltransferase, mitochondrial OS=Mus musculus OX=10090 GN=Acat1 PE=1 SV=1	1823800000	1.45691e+09	1.78207e+09	1.04271e+09	1.84076e+09	1.40388e+09	3898500000	2.77284e+09	2.93192e+09	2.04797e+09	3.30824e+09	2.34324e+09	294000000	4.09283e+08	2.31553e+08	3.17135e+08	3.02246e+08	4.32426e+08
Q8VC03	EMAL3_MOUSE	EMAL3_MOUSE Echinoderm microtubule-associated protein-like 3 OS=Mus musculus OX=10090 GN=Eml3 PE=1 SV=1	22353000	3.05815e+07	3.4715e+07	2.56857e+07	3.43778e+07	3.09122e+07	73000000	9.10495e+07	6.72951e+07	4.30816e+07	1.05333e+08	5.33398e+07	11752000	2.19799e+07	1.64575e+07	2.94472e+07	9.31584e+06	2.22763e+07
Q8K368	FANCI_MOUSE	FANCI_MOUSE Fanconi anemia group I protein homolog OS=Mus musculus OX=10090 GN=Fanci PE=1 SV=2	16075000	9.58007e+06	6.37427e+06	5.08805e+06	1.69889e+07	9.7377e+06	53916000	5.24056e+07	2.34562e+07	4.26753e+07	1.80387e+07	1.64199e+07	6335400	1.27819e+07	2.97435e+06	7.60074e+06	5.40809e+06	9.87711e+06
Q91YJ3	THYN1_MOUSE	THYN1_MOUSE Thymocyte nuclear protein 1 OS=Mus musculus OX=10090 GN=Thyn1 PE=1 SV=1	102790000	1.02431e+08	1.36019e+08	1.15764e+08	1.09931e+08	8.3201e+07	110660000	8.87573e+07	2.08831e+08	1.65924e+08	3.28463e+08	2.91325e+08	18744000	3.3002e+07	3.13696e+07	8.75941e+07	2.46138e+07	3.8956e+07
Q9JIQ3	DBLOH_MOUSE	DBLOH_MOUSE Diablo homolog, mitochondrial OS=Mus musculus OX=10090 GN=Diablo PE=1 SV=2	28615000	2.23646e+07	9.936e+06	1.13238e+07	0	0	27731000	1.88055e+07	3.46252e+07	2.73178e+07	8.96078e+07	2.20106e+07	3901600	6.09244e+06	8.55176e+06	8.0411e+06	5.14982e+06	6.25643e+06
Q60575	KIF1B_MOUSE	KIF1B_MOUSE Kinesin-like protein KIF1B OS=Mus musculus OX=10090 GN=Kif1b PE=1 SV=2	52854000	6.96619e+07	9.43985e+07	4.18556e+07	6.06727e+07	1.92171e+07	277250000	2.89985e+08	1.98234e+08	1.52106e+08	1.61069e+08	2.48992e+08	74461000	1.36773e+08	5.23544e+07	1.1017e+08	6.33018e+07	8.04352e+07
Q99LB6	MAT2B_MOUSE	MAT2B_MOUSE Methionine adenosyltransferase 2 subunit beta OS=Mus musculus OX=10090 GN=Mat2b PE=1 SV=1	526430000	3.51536e+08	4.37478e+08	3.25682e+08	4.39674e+08	3.23791e+08	906670000	6.8249e+08	8.94019e+08	6.87685e+08	8.13583e+08	6.30579e+08	43415000	6.70438e+07	4.49806e+07	6.75532e+07	4.45294e+07	6.74205e+07
Q6P4T0	ATG2A_MOUSE	ATG2A_MOUSE Autophagy-related protein 2 homolog A OS=Mus musculus OX=10090 GN=Atg2a PE=1 SV=2	23622000	1.29207e+07	1.99035e+07	1.35544e+07	1.99599e+07	1.14631e+07	21665000	2.61255e+07	2.98134e+07	1.6659e+07	2.37196e+07	3.03184e+07	5131400	6.27863e+06	0	5.24877e+06	4.35599e+06	6.96827e+06
O88545	CSN6_MOUSE	CSN6_MOUSE COP9 signalosome complex subunit 6 OS=Mus musculus OX=10090 GN=Cops6 PE=1 SV=1	1323300000	1.04891e+09	1.30047e+09	7.57796e+08	9.04713e+08	6.56506e+08	1956100000	1.69127e+09	2.05338e+09	1.7747e+09	1.82855e+09	1.45087e+09	281740000	4.29214e+08	2.30038e+08	4.17606e+08	2.3398e+08	3.54007e+08
Q0P5W1	VPS8_MOUSE	VPS8_MOUSE Vacuolar protein sorting-associated protein 8 homolog OS=Mus musculus OX=10090 GN=Vps8 PE=1 SV=1	20855000	9.23393e+06	2.62985e+07	1.58191e+07	1.55621e+07	0	105680000	7.59952e+07	6.85635e+07	3.08723e+07	1.99982e+07	1.22188e+07	8783100	1.20324e+07	5.16864e+06	4.18492e+06	2.55578e+06	0
O09159	MA2B1_MOUSE	MA2B1_MOUSE Lysosomal alpha-mannosidase OS=Mus musculus OX=10090 GN=Man2b1 PE=1 SV=4	47699000	3.33845e+07	2.99e+07	4.16262e+07	3.30461e+07	3.24639e+07	53961000	1.45486e+07	1.26835e+08	6.10662e+07	7.82224e+07	5.46868e+07	2225400	1.92198e+06	5.39606e+06	6.54927e+06	6.79647e+06	1.18353e+07
Q8CFD4	SNX8_MOUSE	SNX8_MOUSE Sorting nexin-8 OS=Mus musculus OX=10090 GN=Snx8 PE=1 SV=1	117740000	4.82894e+07	6.9176e+07	2.32897e+07	8.4349e+07	5.03813e+07	102270000	9.01068e+07	1.13586e+08	7.62917e+07	7.49037e+07	8.48291e+07	18244000	9.07204e+06	9.97996e+06	1.9249e+07	1.91423e+07	2.31535e+07
P22437	PGH1_MOUSE	PGH1_MOUSE Prostaglandin G/H synthase 1 OS=Mus musculus OX=10090 GN=Ptgs1 PE=1 SV=1	8989800	8.08804e+06	1.75909e+07	9.21426e+06	7.76342e+06	6.58302e+06	48387000	3.39651e+07	3.71951e+07	3.05807e+07	4.32028e+07	3.5794e+07	11406000	1.30854e+07	9.07349e+06	1.55839e+07	6.52152e+06	1.32459e+07
Q64705	USF2_MOUSE	USF2_MOUSE Upstream stimulatory factor 2 OS=Mus musculus OX=10090 GN=Usf2 PE=1 SV=1	22680000	8.11021e+06	1.20401e+07	0	2.86129e+07	8.06119e+06	30100000	2.7081e+07	2.61976e+07	2.51222e+07	1.95719e+07	3.00916e+07	0	1.11394e+07	9.49312e+06	3.32048e+06	0	1.0243e+07
Q64133	AOFA_MOUSE	AOFA_MOUSE Amine oxidase [flavin-containing] A OS=Mus musculus OX=10090 GN=Maoa PE=1 SV=3	715410000	9.56109e+08	7.89637e+08	8.11056e+08	6.58371e+08	9.37159e+08	1442100000	1.64146e+09	1.45015e+09	1.4281e+09	1.65012e+09	1.82838e+09	32214000	1.08687e+08	2.41084e+07	9.20341e+07	2.40358e+07	9.45001e+07
Q8C3S2	TNG6_MOUSE	TNG6_MOUSE Transport and Golgi organization protein 6 homolog OS=Mus musculus OX=10090 GN=Tango6 PE=1 SV=1	18480000	1.96911e+07	9.23488e+06	6.93097e+06	1.68258e+07	1.78059e+07	51539000	1.52239e+07	8.04578e+07	4.70251e+07	5.16297e+07	5.08035e+07	2812400	7.12095e+06	1.30756e+06	1.21441e+06	7.09398e+06	9.03286e+06
Q64331	MYO6_MOUSE	MYO6_MOUSE Unconventional myosin-VI OS=Mus musculus OX=10090 GN=Myo6 PE=1 SV=1	68067000	5.22415e+07	4.20133e+07	5.64117e+07	3.96029e+07	4.82317e+07	120670000	6.62649e+07	1.37006e+08	5.00872e+07	1.11845e+08	1.34345e+08	6934000	1.68295e+07	1.33359e+07	2.70807e+07	1.97723e+07	2.51895e+07
P63254	CRIP1_MOUSE	CRIP1_MOUSE Cysteine-rich protein 1 OS=Mus musculus OX=10090 GN=Crip1 PE=1 SV=2	63532000	3.98969e+07	9.38243e+07	4.81844e+07	1.24138e+08	7.19421e+07	142710000	6.71603e+07	1.55164e+08	6.36612e+07	2.52026e+08	1.17893e+08	0	0	2.37954e+07	0	1.98204e+07	0
O88544	CSN4_MOUSE	CSN4_MOUSE COP9 signalosome complex subunit 4 OS=Mus musculus OX=10090 GN=Cops4 PE=1 SV=1	2703400000	1.75708e+09	2.67482e+09	1.70293e+09	2.56459e+09	1.71578e+09	4599200000	3.35796e+09	4.40103e+09	3.20418e+09	4.00316e+09	3.31506e+09	351080000	4.95273e+08	3.64064e+08	4.83302e+08	3.56196e+08	4.77823e+08
Q91XL9	OSBL1_MOUSE	OSBL1_MOUSE Oxysterol-binding protein-related protein 1 OS=Mus musculus OX=10090 GN=Osbpl1a PE=1 SV=2	56675000	3.19413e+07	7.68016e+07	3.67712e+07	6.80993e+07	5.01203e+07	157500000	9.36133e+07	2.28865e+08	1.53437e+08	2.46513e+08	1.95215e+08	13577000	1.70615e+07	2.04714e+07	1.91279e+07	2.26444e+07	2.48472e+07
Q8BPM2	M4K5_MOUSE	M4K5_MOUSE Mitogen-activated protein kinase kinase kinase kinase 5 OS=Mus musculus OX=10090 GN=Map4k5 PE=1 SV=2	260540000	1.98096e+08	2.1644e+08	1.43365e+08	2.37472e+08	1.68845e+08	763790000	3.54993e+08	6.3232e+08	3.55618e+08	6.07671e+08	3.73586e+08	26629000	3.29456e+07	4.3512e+07	4.05611e+07	3.55371e+07	3.64342e+07
Q9CX00	IST1_MOUSE	IST1_MOUSE IST1 homolog OS=Mus musculus OX=10090 GN=Ist1 PE=1 SV=1	170450000	9.84248e+07	1.76079e+08	1.67392e+08	2.02779e+08	1.11537e+08	750190000	6.34252e+08	7.09045e+08	6.5105e+08	6.14274e+08	5.40974e+08	16705000	4.00996e+07	1.70058e+08	2.25195e+08	1.73064e+08	2.30036e+08
Q9R0B7	ZN346_MOUSE	ZN346_MOUSE Zinc finger protein 346 OS=Mus musculus OX=10090 GN=Znf346 PE=1 SV=1	26635000	9.87234e+06	1.67316e+07	1.38213e+07	1.59965e+07	1.17029e+07	25959000	2.38011e+07	5.72518e+07	3.94468e+07	2.17878e+07	8.46771e+06	2130600	3.42765e+06	3.13516e+06	2.46607e+06	1.20145e+07	1.0664e+07
Q8BMI0	FBX38_MOUSE	FBX38_MOUSE F-box only protein 38 OS=Mus musculus OX=10090 GN=Fbxo38 PE=1 SV=1	36185000	3.57342e+07	6.04152e+07	4.69919e+07	3.88303e+07	2.47378e+07	132490000	7.96519e+07	4.21358e+07	3.26455e+07	8.9175e+07	7.28854e+07	9122100	1.61503e+07	9.19911e+06	1.39571e+07	8.44488e+06	1.19279e+07
Q9D2N9	VP33A_MOUSE	VP33A_MOUSE Vacuolar protein sorting-associated protein 33A OS=Mus musculus OX=10090 GN=Vps33a PE=1 SV=2	57021000	3.11763e+07	4.75771e+07	3.80994e+07	4.45425e+07	4.30178e+07	281450000	1.60012e+08	2.61476e+08	2.02995e+08	3.20279e+08	2.42176e+08	8456200	8.72287e+06	8.93151e+06	1.10917e+07	3.49494e+06	7.82273e+06
P35585	AP1M1_MOUSE	AP1M1_MOUSE AP-1 complex subunit mu-1 OS=Mus musculus OX=10090 GN=Ap1m1 PE=1 SV=3	362000000	3.11017e+08	4.08088e+08	3.12489e+08	3.50046e+08	2.82528e+08	611620000	4.69344e+08	5.02237e+08	4.7879e+08	6.77035e+08	4.96844e+08	50452000	8.07618e+07	6.19864e+07	1.07402e+08	3.03159e+07	6.30888e+07
Q99LB2	DHRS4_MOUSE	DHRS4_MOUSE Dehydrogenase/reductase SDR family member 4 OS=Mus musculus OX=10090 GN=Dhrs4 PE=1 SV=3	573990000	4.23378e+08	5.15008e+08	3.90989e+08	5.75356e+08	4.30312e+08	883780000	7.16127e+08	1.18921e+09	8.56123e+08	1.36174e+09	9.39577e+08	42150000	6.47859e+07	4.55888e+07	6.80677e+07	5.70237e+07	8.4785e+07
Q99LX0	PARK7_MOUSE	PARK7_MOUSE Parkinson disease protein 7 homolog OS=Mus musculus OX=10090 GN=Park7 PE=1 SV=1	1946800000	1.36868e+09	2.04175e+09	1.48175e+09	2.03063e+09	1.5064e+09	2606700000	1.74463e+09	2.61327e+09	1.93619e+09	2.64741e+09	1.95341e+09	547520000	7.58945e+08	6.46843e+08	9.05962e+08	6.22332e+08	8.91555e+08
Q6PGF7	EXOC8_MOUSE	EXOC8_MOUSE Exocyst complex component 8 OS=Mus musculus OX=10090 GN=Exoc8 PE=1 SV=1	85844000	4.35867e+07	7.64262e+07	6.24448e+07	1.01099e+08	6.73517e+07	171120000	5.80797e+07	1.5427e+08	1.11238e+08	1.36901e+08	4.68027e+07	25978000	2.53589e+07	6.06903e+07	2.87686e+07	3.62328e+07	3.62004e+07
Q9CYC5	DSN1_MOUSE	DSN1_MOUSE Kinetochore-associated protein DSN1 homolog OS=Mus musculus OX=10090 GN=Dsn1 PE=1 SV=1	47213000	3.12334e+07	3.5528e+07	2.92367e+07	3.48507e+07	3.29246e+07	37357000	3.22795e+07	4.13924e+07	3.89728e+07	8.07717e+07	6.93222e+07	16276000	1.84488e+07	1.26011e+07	1.58118e+07	1.65253e+07	8.3289e+07
Q9Z0E0	NCDN_MOUSE	NCDN_MOUSE Neurochondrin OS=Mus musculus OX=10090 GN=Ncdn PE=1 SV=1	80592000	2.74734e+07	9.0006e+07	7.54796e+07	3.64142e+07	2.76805e+07	134110000	8.69826e+07	9.88945e+07	8.13084e+07	1.05127e+08	8.56315e+07	10144000	7.86612e+06	3.80505e+06	8.20287e+06	8.78616e+06	9.87518e+06
P60521	GBRL2_MOUSE	GBRL2_MOUSE Gamma-aminobutyric acid receptor-associated protein-like 2 OS=Mus musculus OX=10090 GN=Gabarapl2 PE=1 SV=1	141030000	1.41927e+08	1.81078e+08	1.60872e+08	1.72714e+08	1.43222e+08	452310000	4.38971e+08	4.70243e+08	3.88374e+08	3.51125e+08	3.02009e+08	13899000	5.71127e+07	5.85617e+07	7.76889e+07	2.92708e+07	5.44666e+07
P50429	ARSB_MOUSE	ARSB_MOUSE Arylsulfatase B OS=Mus musculus OX=10090 GN=Arsb PE=1 SV=3	222610000	1.63339e+08	5.67635e+07	2.96405e+07	6.72335e+07	5.32214e+07	785200000	4.86168e+08	6.76401e+08	3.84598e+08	6.6385e+08	3.7339e+08	49090000	6.11014e+07	8.42643e+07	9.44528e+07	5.04561e+07	4.30979e+07
P55264	ADK_MOUSE	ADK_MOUSE Adenosine kinase OS=Mus musculus OX=10090 GN=Adk PE=1 SV=2	3225800000	2.11464e+09	3.51687e+09	2.50812e+09	3.08943e+09	2.07085e+09	5774600000	3.83401e+09	5.21216e+09	3.44095e+09	5.34963e+09	3.53714e+09	512240000	6.13846e+08	4.26735e+08	5.25945e+08	5.46255e+08	6.62901e+08
Q9WV54	ASAH1_MOUSE	ASAH1_MOUSE Acid ceramidase OS=Mus musculus OX=10090 GN=Asah1 PE=1 SV=1	707830000	4.48104e+08	1.06449e+09	7.08353e+08	1.31176e+09	7.11456e+08	3571700000	2.06672e+09	4.20038e+09	2.3722e+09	3.67248e+09	2.1892e+09	152420000	1.38006e+08	1.40088e+08	1.45615e+08	1.45079e+08	1.35378e+08
Q9QYC0	ADDA_MOUSE	ADDA_MOUSE Alpha-adducin OS=Mus musculus OX=10090 GN=Add1 PE=1 SV=2	560500000	3.82397e+08	5.44679e+08	3.55302e+08	4.7224e+08	3.46994e+08	1028800000	5.83019e+08	9.24426e+08	6.43429e+08	9.99899e+08	6.50255e+08	100560000	1.02983e+08	1.30068e+08	1.47086e+08	1.66156e+08	2.3656e+08
P45952	ACADM_MOUSE	ACADM_MOUSE Medium-chain specific acyl-CoA dehydrogenase, mitochondrial OS=Mus musculus OX=10090 GN=Acadm PE=1 SV=1	102500000	8.60726e+07	8.66193e+07	1.40078e+08	1.27105e+08	6.76942e+07	254920000	2.55382e+08	2.26852e+08	2.36073e+08	2.91944e+08	2.81723e+08	50366000	6.92571e+07	2.30676e+07	3.78416e+07	7.42624e+06	4.63974e+07
Q3TC93	H1BP3_MOUSE	H1BP3_MOUSE HCLS1-binding protein 3 OS=Mus musculus OX=10090 GN=Hs1bp3 PE=1 SV=2	108930000	5.72724e+07	1.56094e+08	9.59871e+07	1.83569e+08	1.18926e+08	370930000	2.53256e+08	3.75945e+08	2.36061e+08	4.20467e+08	2.66687e+08	23224000	2.18999e+07	2.59409e+07	2.30496e+07	1.36659e+07	1.78347e+07
Q9CZL5	PHS2_MOUSE	PHS2_MOUSE Pterin-4-alpha-carbinolamine dehydratase 2 OS=Mus musculus OX=10090 GN=Pcbd2 PE=1 SV=2	0	0	1.0687e+07	0	3.94358e+07	4.73817e+07	58885000	4.49697e+07	1.92781e+08	7.3349e+07	0	0	2955500	4.1403e+06	2.70994e+06	3.45021e+06	9.9617e+06	9.6779e+06
Q921G7	ETFD_MOUSE	ETFD_MOUSE Electron transfer flavoprotein-ubiquinone oxidoreductase, mitochondrial OS=Mus musculus OX=10090 GN=Etfdh PE=1 SV=1	145980000	2.27981e+08	3.45544e+08	3.36471e+08	2.81015e+08	2.58354e+08	595620000	4.68281e+08	8.75232e+08	7.34443e+08	7.13757e+08	6.27736e+08	55381000	1.36812e+08	4.90573e+07	1.38503e+08	4.59993e+07	1.01869e+08
Q99LM2	CK5P3_MOUSE	CK5P3_MOUSE CDK5 regulatory subunit-associated protein 3 OS=Mus musculus OX=10090 GN=Cdk5rap3 PE=1 SV=1	27238000	2.97693e+07	3.95581e+07	1.22571e+07	1.09566e+07	2.73838e+07	105340000	1.11667e+08	1.00767e+08	1.52737e+08	1.23609e+08	1.34875e+08	5092700	2.44293e+07	6.29884e+06	3.22605e+07	5.64987e+07	6.49375e+07
P84089	ERH_MOUSE	ERH_MOUSE Enhancer of rudimentary homolog OS=Mus musculus OX=10090 GN=Erh PE=1 SV=1	3490700000	1.73842e+09	3.77674e+09	2.01435e+09	3.94115e+09	2.03448e+09	6928400000	6.62542e+09	7.25872e+09	7.11052e+09	6.85999e+09	6.64451e+09	841290000	1.1505e+09	6.89664e+08	8.8033e+08	6.73916e+08	9.1127e+08
P70349	HINT1_MOUSE	HINT1_MOUSE Histidine triad nucleotide-binding protein 1 OS=Mus musculus OX=10090 GN=Hint1 PE=1 SV=3	1732000000	1.46416e+09	1.28612e+09	1.29642e+09	1.68218e+09	1.29188e+09	3696800000	3.00517e+09	3.21682e+09	2.71617e+09	3.09584e+09	2.45688e+09	291120000	5.44824e+08	3.45011e+08	5.7127e+08	2.19546e+08	4.7856e+08
P21278	GNA11_MOUSE	GNA11_MOUSE Guanine nucleotide-binding protein subunit alpha-11 OS=Mus musculus OX=10090 GN=Gna11 PE=1 SV=1	309010000	2.99405e+08	3.79943e+08	3.80751e+08	3.99067e+08	2.61121e+08	486110000	3.18694e+08	3.87895e+08	3.93228e+08	4.30564e+08	2.8801e+08	18716000	3.47446e+07	1.90217e+07	3.09815e+07	2.19988e+07	3.8823e+07
Q3V4B5	COMD6_MOUSE	COMD6_MOUSE COMM domain-containing protein 6 OS=Mus musculus OX=10090 GN=Commd6 PE=1 SV=1	59099000	3.13837e+07	5.44097e+07	4.49875e+07	8.40877e+07	3.1084e+07	131520000	1.2265e+08	1.09123e+08	1.25881e+08	1.56742e+08	8.14638e+07	0	1.77211e+07	9.21925e+06	9.30475e+06	9.38414e+06	7.95683e+06
P08207	S10AA_MOUSE	S10AA_MOUSE Protein S100-A10 OS=Mus musculus OX=10090 GN=S100a10 PE=1 SV=2	3455700000	2.72462e+09	2.44526e+09	1.95577e+09	3.7205e+09	3.05742e+09	3090300000	2.42101e+09	4.47334e+09	3.48433e+09	4.25981e+09	3.35685e+09	1444200000	2.35442e+09	1.91234e+09	3.15103e+09	1.356e+09	2.37012e+09
Q8R3L2	TCF25_MOUSE	TCF25_MOUSE Transcription factor 25 OS=Mus musculus OX=10090 GN=Tcf25 PE=1 SV=2	172080000	7.99234e+07	1.50162e+08	6.83157e+07	1.64117e+08	1.01098e+08	301960000	1.93831e+08	3.04386e+08	2.12303e+08	3.07554e+08	2.14418e+08	13214000	8.74529e+06	1.71065e+07	1.89078e+07	3.97605e+07	4.14507e+07
Q9CZD5	IF3M_MOUSE	IF3M_MOUSE Translation initiation factor IF-3, mitochondrial OS=Mus musculus OX=10090 GN=Mtif3 PE=1 SV=1	23157000	0	3.10322e+07	0	0	0	37824000	1.19515e+07	4.13722e+07	1.29117e+08	2.71536e+07	3.07927e+07	2794600	5.18285e+06	3.37085e+06	4.14976e+06	2.71837e+06	4.51042e+06
P21619	LMNB2_MOUSE	LMNB2_MOUSE Lamin-B2 OS=Mus musculus OX=10090 GN=Lmnb2 PE=1 SV=2	208970000	1.96154e+08	3.21413e+08	2.49091e+08	2.32844e+08	2.12495e+08	1226100000	1.01261e+09	1.64803e+09	1.32033e+09	1.1832e+09	8.93721e+08	181950000	3.28656e+08	1.47386e+08	2.27643e+08	1.34255e+08	2.98869e+08
Q8CI70	LRC20_MOUSE	LRC20_MOUSE Leucine-rich repeat-containing protein 20 OS=Mus musculus OX=10090 GN=Lrrc20 PE=1 SV=1	105690000	8.60309e+07	3.98512e+07	2.19229e+07	9.29168e+07	7.57349e+07	114730000	5.78274e+07	7.13858e+07	4.29863e+07	8.42014e+07	6.77921e+07	10939000	1.54396e+07	9.08386e+06	9.90023e+06	9.19171e+06	9.96832e+06
Q8BP78	F10C1_MOUSE	F10C1_MOUSE Protein FRA10AC1 homolog OS=Mus musculus OX=10090 GN=Fra10ac1 PE=1 SV=3	70711000	1.90699e+07	8.02455e+07	5.77873e+07	6.60163e+07	5.83216e+07	70909000	6.34725e+07	9.58422e+07	1.12171e+08	8.98386e+07	7.2448e+07	10371000	1.33862e+07	1.11793e+07	1.28688e+07	9.37815e+06	1.70996e+07
P14719	ILRL1_MOUSE	ILRL1_MOUSE Interleukin-1 receptor-like 1 OS=Mus musculus OX=10090 GN=Il1rl1 PE=1 SV=2	148780000	8.09408e+07	1.40807e+08	7.44503e+07	1.37849e+08	1.17408e+08	580770000	4.44275e+08	3.13545e+08	2.5043e+08	3.66115e+08	4.08678e+08	6547400	1.4801e+07	6.06175e+06	9.26593e+06	1.5022e+07	1.35727e+07
Q8C9X6	EPC1_MOUSE	EPC1_MOUSE Enhancer of polycomb homolog 1 OS=Mus musculus OX=10090 GN=Epc1 PE=1 SV=1	4029500	3.80268e+06	4.66517e+06	3.28197e+06	6.14261e+06	3.48243e+06	4732600	0	0	0	1.07166e+07	2.10976e+06	5583700	0	0	1.28571e+07	6.25727e+06	0
Q9CZG3	COMD8_MOUSE	COMD8_MOUSE COMM domain-containing protein 8 OS=Mus musculus OX=10090 GN=Commd8 PE=1 SV=1	256120000	1.34749e+08	2.20977e+08	1.01218e+08	1.30609e+08	1.06137e+08	426760000	3.03105e+08	4.89627e+08	3.72352e+08	4.04494e+08	2.957e+08	60904000	6.68865e+07	4.83006e+07	5.15825e+07	3.78882e+07	4.65033e+07
Q60866	PTER_MOUSE	PTER_MOUSE Phosphotriesterase-related protein OS=Mus musculus OX=10090 GN=Pter PE=1 SV=1	23772000	2.70135e+07	1.924e+07	1.11815e+07	1.53727e+07	1.05094e+07	37171000	3.42689e+07	3.78661e+07	4.82899e+07	2.41534e+07	3.26947e+07	15096000	2.55005e+07	8.44488e+06	2.63226e+07	9.87437e+06	2.49596e+07
Q9JLQ2	GIT2_MOUSE	GIT2_MOUSE ARF GTPase-activating protein GIT2 OS=Mus musculus OX=10090 GN=Git2 PE=1 SV=2	110830000	5.4488e+07	9.66077e+07	4.86003e+07	2.27771e+08	1.08774e+08	442630000	3.27411e+08	3.21256e+08	2.05807e+08	3.04637e+08	1.81284e+08	71991000	6.62833e+07	8.02664e+07	4.68168e+07	6.07279e+07	6.96555e+07
Q9D187	CIA2B_MOUSE	CIA2B_MOUSE Cytosolic iron-sulfur assembly component 2B OS=Mus musculus OX=10090 GN=Ciao2b PE=1 SV=1	107750000	8.25069e+07	1.42574e+08	6.1827e+07	2.01847e+08	1.25775e+08	481610000	3.51632e+08	4.46301e+08	3.71009e+08	4.79136e+08	4.00929e+08	38134000	4.72825e+07	3.94991e+07	4.99244e+07	4.08703e+07	5.03054e+07
A2A6A1	GPTC8_MOUSE	GPTC8_MOUSE G patch domain-containing protein 8 OS=Mus musculus OX=10090 GN=Gpatch8 PE=1 SV=1	97490000	9.5702e+07	8.58675e+07	5.96825e+07	7.14238e+07	8.56384e+07	213460000	1.81163e+08	1.64334e+08	7.32618e+07	2.55424e+08	1.82746e+08	20516000	2.73533e+07	2.01204e+07	3.45021e+07	1.60887e+07	2.85769e+07
Q91WK0	LRRF2_MOUSE	LRRF2_MOUSE Leucine-rich repeat flightless-interacting protein 2 OS=Mus musculus OX=10090 GN=Lrrfip2 PE=1 SV=1	111380000	8.30304e+07	1.13264e+08	8.09391e+07	5.97593e+07	3.35225e+07	332480000	2.4675e+08	4.37536e+08	3.29714e+08	3.33592e+08	2.72974e+08	61192000	7.39329e+07	8.31477e+07	1.14561e+08	8.17798e+07	1.22854e+08
Q3UGS4	MCRI1_MOUSE	MCRI1_MOUSE Mapk-regulated corepressor-interacting protein 1 OS=Mus musculus OX=10090 GN=Mcrip1 PE=1 SV=1	112140000	7.54237e+07	1.72185e+08	1.31628e+08	1.98151e+08	1.21737e+08	470810000	4.30844e+08	4.9393e+08	4.03983e+08	1.81882e+08	1.41714e+08	26246000	4.43034e+07	4.00823e+07	6.01396e+07	3.98949e+07	5.27652e+07
Q9D968	HCFC2_MOUSE	HCFC2_MOUSE Host cell factor 2 OS=Mus musculus OX=10090 GN=Hcfc2 PE=1 SV=2	99524000	5.0086e+07	6.31505e+07	5.78215e+07	1.31824e+08	9.55866e+07	81226000	7.80028e+07	7.67515e+07	4.53323e+07	1.71807e+08	8.772e+07	32203000	4.10594e+07	4.11751e+07	4.39357e+07	3.45225e+07	4.46133e+07
Q9D6K8	FUND2_MOUSE	FUND2_MOUSE FUN14 domain-containing protein 2 OS=Mus musculus OX=10090 GN=Fundc2 PE=1 SV=1	86815000	7.92254e+07	1.01028e+08	7.97267e+07	5.72368e+07	4.85028e+07	301240000	3.09997e+08	2.94865e+08	3.06553e+08	3.1327e+08	3.27292e+08	19174000	3.82587e+07	1.60108e+07	3.33728e+07	1.37709e+07	4.08939e+07
P63154	CRNL1_MOUSE	CRNL1_MOUSE Crooked neck-like protein 1 OS=Mus musculus OX=10090 GN=Crnkl1 PE=1 SV=1	1775800000	1.05809e+08	2.04345e+08	1.24788e+08	1.61484e+08	1.48632e+08	398620000	4.00933e+08	2.99018e+08	3.87823e+08	3.19157e+08	3.56213e+08	48771000	5.22677e+07	5.45877e+07	4.94074e+07	5.42477e+07	4.93416e+07
P14824	ANXA6_MOUSE	ANXA6_MOUSE Annexin A6 OS=Mus musculus OX=10090 GN=Anxa6 PE=1 SV=3	6658300000	7.60976e+09	6.47685e+09	7.25452e+09	6.91028e+09	7.80406e+09	14223000000	1.49631e+10	1.17622e+10	1.20383e+10	1.33279e+10	1.37926e+10	457490000	1.43644e+09	5.30005e+08	1.67105e+09	4.71709e+08	1.37536e+09
Q9CZH3	PSMG3_MOUSE	PSMG3_MOUSE Proteasome assembly chaperone 3 OS=Mus musculus OX=10090 GN=Psmg3 PE=1 SV=1	91022000	1.50016e+08	9.86644e+07	1.36327e+08	1.66264e+08	1.33862e+08	195400000	1.68365e+08	2.89284e+08	1.77815e+08	2.75863e+08	1.70393e+08	6401400	6.75775e+06	4.57184e+06	1.01752e+07	9.9725e+06	4.52644e+07
Q9DB29	IAH1_MOUSE	IAH1_MOUSE Isoamyl acetate-hydrolyzing esterase 1 homolog OS=Mus musculus OX=10090 GN=Iah1 PE=1 SV=1	3472700	0	3.6853e+06	0	4.22216e+06	9.92244e+06	61867000	1.09735e+07	4.41668e+07	4.1119e+07	2.98333e+07	0	11055000	9.944e+06	1.09062e+07	1.11304e+07	1.1986e+07	1.12569e+07
Q8K120	NFAC4_MOUSE	NFAC4_MOUSE Nuclear factor of activated T-cells, cytoplasmic 4 OS=Mus musculus OX=10090 GN=Nfatc4 PE=1 SV=2	19093000	7.84374e+06	5.32775e+06	6.8361e+06	1.66517e+07	7.88739e+06	100440000	1.88904e+07	6.53184e+07	0	9.11805e+07	0	14838000	7.89837e+06	1.90546e+07	1.49327e+07	6.1246e+06	0
P57722	PCBP3_MOUSE	PCBP3_MOUSE Poly(rC)-binding protein 3 OS=Mus musculus OX=10090 GN=Pcbp3 PE=1 SV=3	22835000	0	0	0	2.46535e+07	0	0	6.96941e+07	0	0	0	0	5098600	3.71048e+06	0	5.12725e+06	4.89882e+06	1.14167e+07
Q9EQS3	MYCBP_MOUSE	MYCBP_MOUSE c-Myc-binding protein OS=Mus musculus OX=10090 GN=Mycbp PE=1 SV=5	87833000	1.32423e+08	1.32516e+08	1.29212e+08	9.60762e+07	2.15251e+08	322550000	3.0173e+08	2.50996e+08	2.70033e+08	2.8127e+08	3.04324e+08	10463000	6.94302e+07	9.07309e+06	2.89119e+07	1.34942e+07	4.01317e+07
Q9CZ42	NNRD_MOUSE	NNRD_MOUSE ATP-dependent (S)-NAD(P)H-hydrate dehydratase OS=Mus musculus OX=10090 GN=Naxd PE=1 SV=1	133850000	9.15743e+07	1.38639e+08	9.03169e+07	1.9403e+08	1.42798e+08	566740000	4.50931e+08	5.05826e+08	4.29691e+08	4.92267e+08	4.14446e+08	45065000	5.45112e+07	4.16566e+07	8.16848e+07	2.20871e+07	3.04476e+07
Q920A5	RISC_MOUSE	RISC_MOUSE Retinoid-inducible serine carboxypeptidase OS=Mus musculus OX=10090 GN=Scpep1 PE=1 SV=2	415060000	2.68961e+08	2.62563e+08	1.88826e+08	3.32183e+08	2.13745e+08	767710000	5.81902e+08	1.03957e+09	7.42293e+08	1.03075e+09	6.67812e+08	108040000	1.34295e+08	1.06719e+08	1.29205e+08	1.0258e+08	1.25256e+08
P02340	P53_MOUSE	P53_MOUSE Cellular tumor antigen p53 OS=Mus musculus OX=10090 GN=Tp53 PE=1 SV=4	979850000	9.6322e+08	1.12511e+09	1.02972e+09	1.18245e+09	1.14162e+09	2447800000	1.46238e+09	2.2682e+09	1.55239e+09	2.50135e+09	1.43694e+09	152620000	2.7744e+08	2.14325e+08	2.65805e+08	3.12716e+08	4.94385e+08
P41230	KDM5C_MOUSE	KDM5C_MOUSE Lysine-specific demethylase 5C OS=Mus musculus OX=10090 GN=Kdm5c PE=1 SV=4	52403000	4.73719e+07	5.02632e+07	3.41799e+07	5.98099e+07	3.92551e+07	162010000	1.27256e+08	1.49562e+08	9.03225e+07	1.44049e+08	1.33562e+08	4686500	8.85386e+06	6.80452e+06	8.5221e+06	4.37846e+06	5.73166e+06
Q922H9	ZN330_MOUSE	ZN330_MOUSE Zinc finger protein 330 OS=Mus musculus OX=10090 GN=Znf330 PE=1 SV=1	135410000	2.79234e+07	4.39034e+07	1.56515e+07	5.55549e+07	5.55127e+07	108720000	1.40677e+08	1.0711e+08	8.58441e+07	1.05787e+08	8.85397e+07	50706000	4.8751e+07	4.19388e+07	4.80906e+07	4.77518e+07	4.78857e+07
Q8BHZ4	ZN592_MOUSE	ZN592_MOUSE Zinc finger protein 592 OS=Mus musculus OX=10090 GN=Znf592 PE=1 SV=3	11448000	0	1.18082e+07	0	1.06843e+07	0	42539000	3.38813e+07	2.99572e+07	2.12774e+07	2.68448e+07	1.65304e+07	6147700	5.48705e+06	5.14411e+06	4.47889e+06	4.50651e+06	4.37839e+06
P58281	OPA1_MOUSE	OPA1_MOUSE Dynamin-like 120 kDa protein, mitochondrial OS=Mus musculus OX=10090 GN=Opa1 PE=1 SV=1	547540000	4.94111e+08	5.48745e+08	5.0608e+08	6.2858e+08	5.32025e+08	1259000000	1.13127e+09	1.25386e+09	1.1058e+09	1.0282e+09	1.04631e+09	45996000	1.07289e+08	4.51202e+07	1.09448e+08	4.07054e+07	7.08531e+07
O54998	FKBP7_MOUSE	FKBP7_MOUSE Peptidyl-prolyl cis-trans isomerase FKBP7 OS=Mus musculus OX=10090 GN=Fkbp7 PE=1 SV=1	316590000	1.75137e+08	1.70438e+08	1.91319e+08	3.4477e+08	1.74356e+08	592140000	3.9053e+08	5.15188e+08	3.94801e+08	5.32965e+08	3.55096e+08	55387000	5.25903e+07	5.44351e+07	4.51054e+07	4.22028e+07	9.77454e+07
Q8CFX1	G6PE_MOUSE	G6PE_MOUSE GDH/6PGL endoplasmic bifunctional protein OS=Mus musculus OX=10090 GN=H6pd PE=1 SV=2	180910000	1.37625e+08	2.11452e+08	1.2556e+08	1.84096e+08	1.28742e+08	482030000	3.59072e+08	4.88434e+08	3.03971e+08	5.16083e+08	3.10172e+08	62081000	8.62741e+07	6.83931e+07	7.17041e+07	6.35981e+07	6.62023e+07
Q80XI3	IF4G3_MOUSE	IF4G3_MOUSE Eukaryotic translation initiation factor 4 gamma 3 OS=Mus musculus OX=10090 GN=Eif4g3 PE=1 SV=2	30693000	2.90318e+07	3.75867e+07	2.39295e+07	4.36332e+07	3.59376e+07	197770000	1.08382e+08	1.64675e+08	9.42695e+07	1.34849e+08	5.23474e+07	282400000	2.78791e+08	1.5939e+08	1.63224e+08	1.17201e+08	1.20155e+08
Q99ME2	WDR6_MOUSE	WDR6_MOUSE WD repeat-containing protein 6 OS=Mus musculus OX=10090 GN=Wdr6 PE=1 SV=1	156100000	1.07797e+08	1.37856e+08	1.20309e+08	1.45474e+08	1.03211e+08	498430000	3.02514e+08	4.27003e+08	3.03707e+08	4.80653e+08	3.09182e+08	53721000	6.66858e+07	5.28828e+07	6.56477e+07	5.05396e+07	6.67707e+07
O70481	UBR1_MOUSE	UBR1_MOUSE E3 ubiquitin-protein ligase UBR1 OS=Mus musculus OX=10090 GN=Ubr1 PE=1 SV=2	62059000	8.42354e+07	8.0917e+07	7.94322e+07	9.55365e+07	8.90575e+07	191210000	2.44893e+08	2.18065e+08	1.92379e+08	2.48255e+08	2.45112e+08	9865700	6.20232e+07	2.91881e+06	6.0404e+07	1.4449e+07	2.63626e+06
Q99JT9	MTND_MOUSE	MTND_MOUSE 1,2-dihydroxy-3-keto-5-methylthiopentene dioxygenase OS=Mus musculus OX=10090 GN=Adi1 PE=1 SV=1	112730000	8.11021e+07	2.92023e+08	2.39824e+08	8.69211e+07	6.29142e+07	147520000	8.88937e+07	1.80959e+08	1.40331e+08	1.42115e+08	1.71509e+08	17225000	2.04773e+07	1.92311e+07	2.26523e+07	7.43958e+06	2.15179e+07
Q924T3	XRCC4_MOUSE	XRCC4_MOUSE DNA repair protein XRCC4 OS=Mus musculus OX=10090 GN=Xrcc4 PE=1 SV=1	59141000	4.88031e+07	4.98376e+07	4.87437e+07	6.50867e+07	4.65239e+07	80839000	7.63602e+07	1.00805e+08	1.01601e+08	1.15232e+08	8.9113e+07	10725000	1.78391e+07	1.38892e+07	3.39316e+07	1.51839e+07	2.65706e+07
Q8VDC1	FYCO1_MOUSE	FYCO1_MOUSE FYVE and coiled-coil domain-containing protein 1 OS=Mus musculus OX=10090 GN=Fyco1 PE=1 SV=1	122710000	7.92309e+07	1.97861e+08	1.04703e+08	1.74992e+08	1.03753e+08	609480000	2.94226e+08	5.51388e+08	3.251e+08	5.32078e+08	3.62165e+08	114750000	9.51878e+07	1.33987e+08	1.00728e+08	9.92343e+07	1.04488e+08
Q2KN98	CYTSA_MOUSE	CYTSA_MOUSE Cytospin-A OS=Mus musculus OX=10090 GN=Specc1l PE=1 SV=1	482220000	3.88906e+08	4.26336e+08	3.72952e+08	4.81819e+08	3.56721e+08	1541500000	1.08146e+09	1.5526e+09	9.65764e+08	1.39465e+09	1.08068e+09	250480000	3.54002e+08	2.40825e+08	3.38951e+08	1.87331e+08	2.78198e+08
Q99L27	GMPR2_MOUSE	GMPR2_MOUSE GMP reductase 2 OS=Mus musculus OX=10090 GN=Gmpr2 PE=1 SV=2	213510000	1.47349e+08	2.15878e+08	1.93249e+08	1.84592e+08	1.60958e+08	421330000	2.45569e+08	2.8807e+08	2.25651e+08	1.28834e+08	1.70116e+08	29406000	4.16927e+07	1.91264e+07	4.19235e+07	2.81974e+07	4.92758e+07
Q91Z96	BMP2K_MOUSE	BMP2K_MOUSE BMP-2-inducible protein kinase OS=Mus musculus OX=10090 GN=Bmp2k PE=1 SV=1	18927000	1.13096e+07	1.34122e+07	1.06799e+07	2.5897e+07	2.98401e+07	65500000	4.41451e+07	7.67035e+07	3.64501e+07	6.32405e+07	4.7733e+07	2179600	3.17301e+06	1.33309e+07	1.61999e+07	1.13835e+07	1.42277e+07
Q8C9S4	CC186_MOUSE	CC186_MOUSE Coiled-coil domain-containing protein 186 OS=Mus musculus OX=10090 GN=Ccdc186 PE=1 SV=2	17103000	1.14336e+07	1.70428e+07	0	1.52158e+07	1.19528e+07	24728000	2.11632e+07	4.59795e+07	4.17686e+07	6.1828e+07	3.74196e+07	22255000	2.56933e+07	9.28365e+06	1.31079e+07	1.52114e+07	1.92209e+07
Q8R105	VP37C_MOUSE	VP37C_MOUSE Vacuolar protein sorting-associated protein 37C OS=Mus musculus OX=10090 GN=Vps37c PE=1 SV=1	18804000	1.0542e+07	1.72165e+07	1.154e+07	1.66932e+07	4.72434e+06	35316000	2.81192e+07	5.4995e+07	7.1593e+07	7.28993e+07	6.61641e+07	8827500	5.61017e+06	1.00158e+07	1.7152e+07	1.3819e+07	2.11588e+07
Q8CHG3	GCC2_MOUSE	GCC2_MOUSE GRIP and coiled-coil domain-containing protein 2 OS=Mus musculus OX=10090 GN=Gcc2 PE=1 SV=2	191280000	1.61462e+08	2.35953e+08	1.22714e+08	1.22184e+08	1.37644e+08	564500000	4.60433e+08	6.67498e+08	4.20108e+08	6.08087e+08	3.25634e+08	91760000	1.41834e+08	1.10198e+08	1.38659e+08	6.97663e+07	8.11405e+07
Q3TCH7	CUL4A_MOUSE	CUL4A_MOUSE Cullin-4A OS=Mus musculus OX=10090 GN=Cul4a PE=1 SV=1	99827000	1.06197e+08	1.19337e+08	1.19493e+08	1.35095e+08	1.41013e+08	384480000	2.84896e+08	3.71014e+08	2.99552e+08	4.10926e+08	2.6663e+08	11687000	5.48036e+07	2.81323e+07	4.1366e+07	2.00176e+07	2.08138e+07
Q99JI6	RAP1B_MOUSE	RAP1B_MOUSE Ras-related protein Rap-1b OS=Mus musculus OX=10090 GN=Rap1b PE=1 SV=2	903180000	7.4009e+08	7.48041e+08	6.21205e+08	9.06232e+08	7.89018e+08	2781700000	2.39471e+09	2.94566e+09	2.55561e+09	2.01777e+09	1.72407e+09	91769000	1.40038e+08	5.53773e+07	1.14038e+08	5.61661e+07	1.1222e+08
Q8CGI1	F193A_MOUSE	F193A_MOUSE Protein FAM193A OS=Mus musculus OX=10090 GN=Fam193a PE=1 SV=2	14922000	1.31007e+07	1.69906e+07	4.58865e+06	2.39355e+07	1.21012e+07	64589000	2.99615e+07	2.44925e+07	4.33261e+07	3.10364e+07	4.60095e+07	3840200	5.84711e+06	8.0073e+06	8.42793e+06	6.78469e+06	1.02302e+07
O55028	BCKD_MOUSE	BCKD_MOUSE [3-methyl-2-oxobutanoate dehydrogenase [lipoamide]] kinase, mitochondrial OS=Mus musculus OX=10090 GN=Bckdk PE=1 SV=1	0	0	0	0	1.31115e+07	1.18156e+07	79585000	1.03952e+08	6.80406e+07	9.01676e+07	7.31333e+07	7.23685e+07	0	0	1.89988e+06	1.20118e+07	1.63644e+06	2.59608e+06
Q8CCB4	VPS53_MOUSE	VPS53_MOUSE Vacuolar protein sorting-associated protein 53 homolog OS=Mus musculus OX=10090 GN=Vps53 PE=1 SV=1	47767000	3.24746e+07	7.89326e+07	4.29764e+07	9.67446e+07	8.98774e+07	236790000	1.87057e+08	2.64852e+08	2.46987e+08	2.36074e+08	1.57602e+08	10456000	1.22086e+07	5.71071e+06	7.58264e+06	6.90235e+06	1.24458e+07
O55091	IMPCT_MOUSE	IMPCT_MOUSE Protein IMPACT OS=Mus musculus OX=10090 GN=Impact PE=1 SV=2	200650000	7.73026e+07	1.70529e+08	8.29104e+07	1.33576e+08	1.06889e+08	312670000	1.64865e+08	4.95282e+08	2.70974e+08	2.32399e+08	1.60307e+08	123720000	8.74844e+07	1.09949e+08	9.17958e+07	9.49934e+07	7.91898e+07
Q99MP8	BRAP_MOUSE	BRAP_MOUSE BRCA1-associated protein OS=Mus musculus OX=10090 GN=Brap PE=1 SV=1	38261000	1.31446e+07	2.76415e+07	1.70094e+07	3.31504e+07	2.28659e+07	59524000	5.3009e+07	4.74525e+07	3.96499e+07	7.03863e+07	8.35442e+07	13264000	2.2983e+07	2.01623e+07	1.63002e+07	1.77764e+07	2.67463e+07
Q8R4C2	RUFY2_MOUSE	RUFY2_MOUSE RUN and FYVE domain-containing protein 2 OS=Mus musculus OX=10090 GN=Rufy2 PE=1 SV=2	18411000	1.03185e+07	2.17304e+07	9.55811e+06	3.76415e+07	0	79222000	7.06228e+07	1.08122e+08	6.26076e+07	5.19556e+07	3.31817e+07	34547000	2.84901e+07	3.01472e+07	2.50918e+07	1.59954e+07	1.54408e+07
Q8BP27	SFR1_MOUSE	SFR1_MOUSE Swi5-dependent recombination DNA repair protein 1 homolog OS=Mus musculus OX=10090 GN=Sfr1 PE=1 SV=2	411080000	3.67856e+08	4.55746e+08	3.3133e+08	4.67085e+08	3.32927e+08	1123700000	7.65395e+08	6.02286e+08	4.48824e+08	8.28829e+08	5.7032e+08	121480000	1.70956e+08	8.12255e+07	1.17093e+08	1.10656e+08	1.42962e+08
Q9JLJ2	AL9A1_MOUSE	AL9A1_MOUSE 4-trimethylaminobutyraldehyde dehydrogenase OS=Mus musculus OX=10090 GN=Aldh9a1 PE=1 SV=1	229360000	2.13297e+08	3.42292e+08	2.33139e+08	2.44165e+08	2.03538e+08	855000000	4.85427e+08	9.4579e+08	7.52037e+08	8.52998e+08	5.79657e+08	79862000	1.39487e+08	7.51259e+07	7.83518e+07	1.32322e+08	1.9022e+08
Q8BUH8	SENP7_MOUSE	SENP7_MOUSE Sentrin-specific protease 7 OS=Mus musculus OX=10090 GN=Senp7 PE=1 SV=1	26723000	1.98261e+07	2.05861e+08	2.36129e+08	6.19415e+07	2.67145e+07	37757000	2.07799e+07	3.44335e+07	1.39963e+07	4.81967e+07	4.13029e+07	34848000	2.90198e+07	1.87496e+07	2.26211e+07	2.43646e+07	2.7577e+07
Q6NWV3	IF122_MOUSE	IF122_MOUSE Intraflagellar transport protein 122 homolog OS=Mus musculus OX=10090 GN=Ift122 PE=1 SV=1	0	0	1.24807e+07	1.60486e+07	1.01546e+07	1.74523e+07	47928000	3.43408e+07	5.28479e+07	4.49191e+07	3.38923e+07	1.86016e+07	4422100	2.86396e+06	1.76539e+06	1.05081e+07	3.36394e+06	7.64703e+06
P97742	CPT1A_MOUSE	CPT1A_MOUSE Carnitine O-palmitoyltransferase 1, liver isoform OS=Mus musculus OX=10090 GN=Cpt1a PE=1 SV=4	77726000	3.85503e+07	1.22448e+08	9.83567e+07	9.65005e+07	4.08024e+07	184160000	1.31497e+08	2.73276e+08	1.60943e+08	2.49911e+08	1.98335e+08	5715500	0	5.55179e+06	7.8232e+06	6.06789e+06	7.80012e+06
Q99JY0	ECHB_MOUSE	ECHB_MOUSE Trifunctional enzyme subunit beta, mitochondrial OS=Mus musculus OX=10090 GN=Hadhb PE=1 SV=1	207620000	8.31105e+07	1.87171e+08	1.31881e+08	4.02642e+08	2.3813e+08	1087300000	9.323e+08	1.0447e+09	1.10946e+09	9.2952e+08	8.38504e+08	0	0	1.63777e+07	2.40173e+07	8.36304e+06	9.24021e+06
P98078	DAB2_MOUSE	DAB2_MOUSE Disabled homolog 2 OS=Mus musculus OX=10090 GN=Dab2 PE=1 SV=2	148960000	9.76335e+07	1.71783e+08	1.09677e+08	1.29181e+08	1.08432e+08	433200000	3.23385e+08	3.95318e+08	2.92241e+08	4.01278e+08	3.03115e+08	160450000	2.16587e+08	1.74854e+08	2.08614e+08	1.58286e+08	2.29881e+08
Q8C1A5	THOP1_MOUSE	THOP1_MOUSE Thimet oligopeptidase OS=Mus musculus OX=10090 GN=Thop1 PE=1 SV=1	2305900000	1.98733e+09	2.36827e+09	1.8823e+09	2.12915e+09	1.77033e+09	4013700000	3.03115e+09	4.33478e+09	3.54264e+09	3.70143e+09	3.09976e+09	279870000	4.66439e+08	2.99688e+08	5.04116e+08	2.48493e+08	4.14223e+08
Q6ZPY7	KDM3B_MOUSE	KDM3B_MOUSE Lysine-specific demethylase 3B OS=Mus musculus OX=10090 GN=Kdm3b PE=1 SV=2	174050000	7.94636e+07	1.72978e+08	1.29157e+08	1.68795e+08	1.22194e+08	270240000	2.4573e+08	3.29563e+08	2.20498e+08	3.52514e+08	2.86663e+08	49790000	7.24539e+07	4.83973e+07	5.46042e+07	4.14747e+07	4.88753e+07
Q9D0R9	WDR89_MOUSE	WDR89_MOUSE WD repeat-containing protein 89 OS=Mus musculus OX=10090 GN=Wdr89 PE=2 SV=1	57071000	2.6107e+07	3.07542e+07	2.41656e+07	3.2236e+07	2.7772e+07	56348000	5.89203e+07	7.12591e+07	8.17617e+07	4.84371e+07	6.87546e+07	3902500	7.14587e+06	4.87064e+06	9.66982e+06	1.60651e+06	3.68438e+06
Q8BQ47	CNPY4_MOUSE	CNPY4_MOUSE Protein canopy homolog 4 OS=Mus musculus OX=10090 GN=Cnpy4 PE=1 SV=1	1082500000	7.04389e+08	1.00376e+09	6.1164e+08	1.17374e+09	7.90613e+08	1494000000	8.64952e+08	1.78371e+09	1.04776e+09	1.35971e+09	7.78925e+08	265910000	2.48213e+08	2.89688e+08	2.64242e+08	2.61092e+08	2.51004e+08
Q8C3I8	HGH1_MOUSE	HGH1_MOUSE Protein HGH1 homolog OS=Mus musculus OX=10090 GN=Hgh1 PE=1 SV=1	94793000	6.90078e+07	4.84203e+07	2.26245e+07	7.73608e+07	6.64593e+07	50090000	8.77556e+07	7.79049e+07	7.28532e+07	1.01676e+08	1.22924e+08	10521000	2.06976e+07	8.65963e+06	9.02667e+06	3.53026e+06	1.56488e+07
Q80TL7	MON2_MOUSE	MON2_MOUSE Protein MON2 homolog OS=Mus musculus OX=10090 GN=Mon2 PE=1 SV=2	285480000	1.72262e+08	1.98995e+08	1.08856e+08	1.58021e+08	1.12902e+08	682940000	5.14501e+08	5.7599e+08	4.77895e+08	6.89076e+08	5.17971e+08	17943000	1.72399e+07	2.34863e+07	2.65219e+07	1.24188e+07	1.98656e+07
Q0HA38	TT21B_MOUSE	TT21B_MOUSE Tetratricopeptide repeat protein 21B OS=Mus musculus OX=10090 GN=Ttc21b PE=1 SV=1	221680000	1.55942e+08	2.06985e+08	1.67612e+08	5.36734e+07	2.92088e+07	459560000	2.76071e+08	4.69157e+08	3.3302e+08	4.95879e+08	3.87171e+08	2640900	5.18639e+06	6.57491e+06	3.60832e+06	5.66116e+06	8.42217e+06
O88895	HDAC3_MOUSE	HDAC3_MOUSE Histone deacetylase 3 OS=Mus musculus OX=10090 GN=Hdac3 PE=1 SV=1	81048000	4.64424e+07	6.49653e+07	3.31981e+07	7.72737e+07	3.86918e+07	84622000	1.27954e+08	1.189e+08	1.33169e+08	7.97727e+07	8.21039e+07	7662700	1.14406e+07	1.02711e+07	1.66245e+07	1.0418e+07	1.70467e+07
Q8R5A3	AB1IP_MOUSE	AB1IP_MOUSE Amyloid beta A4 precursor protein-binding family B member 1-interacting protein OS=Mus musculus OX=10090 GN=Apbb1ip PE=1 SV=2	42260000	4.94604e+07	3.05343e+07	2.76791e+06	5.51063e+07	3.75194e+07	125890000	1.2352e+08	1.45728e+08	1.04335e+08	1.70407e+08	1.4336e+08	45987000	3.87451e+07	2.46039e+07	2.53471e+07	1.99548e+07	1.51269e+07
Q9CR39	WIPI3_MOUSE	WIPI3_MOUSE WD repeat domain phosphoinositide-interacting protein 3 OS=Mus musculus OX=10090 GN=Wdr45b PE=1 SV=2	102240000	7.96457e+07	1.26243e+08	8.00676e+07	1.13141e+08	8.48799e+07	273470000	2.23549e+08	2.88421e+08	2.4763e+08	2.15197e+08	2.24262e+08	17041000	2.79368e+07	2.3592e+07	3.30134e+07	1.89579e+07	3.4362e+07
Q5NCR9	NSRP1_MOUSE	NSRP1_MOUSE Nuclear speckle splicing regulatory protein 1 OS=Mus musculus OX=10090 GN=Nsrp1 PE=1 SV=1	90861000	9.1278e+07	5.78797e+07	7.48044e+07	8.32807e+07	7.83798e+07	226370000	1.49394e+08	2.15136e+08	1.23e+08	1.71209e+08	1.1513e+08	46020000	7.09106e+07	3.33366e+07	6.80833e+07	7.31251e+07	1.1029e+08
P62141	PP1B_MOUSE	PP1B_MOUSE Serine/threonine-protein phosphatase PP1-beta catalytic subunit OS=Mus musculus OX=10090 GN=Ppp1cb PE=1 SV=3	1190300000	7.8568e+08	1.18945e+09	8.8125e+08	1.12544e+09	8.09243e+08	2128500000	1.69213e+09	1.8769e+09	1.52921e+09	1.80889e+09	1.44822e+09	124740000	1.86049e+08	2.53846e+08	3.40136e+08	1.23197e+08	1.71733e+08
P59808	SASH1_MOUSE	SASH1_MOUSE SAM and SH3 domain-containing protein 1 OS=Mus musculus OX=10090 GN=Sash1 PE=1 SV=1	154130000	9.3451e+07	1.02956e+08	7.60874e+07	1.09972e+08	9.69018e+07	372170000	1.56405e+08	4.22264e+08	1.01601e+08	3.64021e+08	1.66398e+08	68864000	3.81079e+07	1.3939e+08	8.85579e+07	6.29701e+07	4.98817e+07
Q8K389	CK5P2_MOUSE	CK5P2_MOUSE CDK5 regulatory subunit-associated protein 2 OS=Mus musculus OX=10090 GN=Cdk5rap2 PE=1 SV=3	7813400	2.50095e+06	2.76676e+07	2.44016e+07	1.21384e+08	1.09483e+08	405880000	1.88603e+08	2.76759e+08	2.14071e+08	2.47496e+08	2.1595e+08	39125000	5.37258e+07	2.24793e+07	1.35455e+07	4.62289e+07	6.79063e+07
Q60634	FLOT2_MOUSE	FLOT2_MOUSE Flotillin-2 OS=Mus musculus OX=10090 GN=Flot2 PE=1 SV=2	816810000	5.5073e+08	6.66646e+08	5.86091e+08	5.23266e+08	3.78708e+08	1049800000	9.96245e+08	1.05654e+09	1.03659e+09	9.26379e+08	8.66953e+08	19476000	3.75637e+07	1.86788e+07	4.43604e+07	1.39996e+08	1.73192e+08
Q3UFY7	5NT3B_MOUSE	5NT3B_MOUSE 7-methylguanosine phosphate-specific 5-nucleotidase OS=Mus musculus OX=10090 GN=Nt5c3b PE=1 SV=3	283600000	2.26434e+08	2.34237e+08	1.36162e+08	1.6436e+08	1.65253e+08	409690000	3.29086e+08	5.62038e+08	4.22633e+08	5.94101e+08	4.46786e+08	40798000	6.02242e+07	4.79776e+07	6.72028e+07	3.18535e+07	4.94282e+07
Q6PD28	2A5B_MOUSE	2A5B_MOUSE Serine/threonine-protein phosphatase 2A 56 kDa regulatory subunit beta isoform OS=Mus musculus OX=10090 GN=Ppp2r5b PE=1 SV=1	15950000	6.24953e+06	8.71272e+06	7.90383e+06	1.85747e+07	1.6793e+07	50359000	1.40709e+07	1.91194e+07	1.39653e+07	0	0	6767300	4.39782e+06	3.41941e+06	3.69481e+06	3.2248e+06	3.37006e+06
Q9Z0P4	PALM_MOUSE	PALM_MOUSE Paralemmin-1 OS=Mus musculus OX=10090 GN=Palm PE=1 SV=1	128900000	1.14984e+08	1.55322e+08	1.48704e+08	1.32432e+08	8.50662e+07	460990000	3.60586e+08	4.70989e+08	3.88684e+08	4.52339e+08	3.38552e+08	30230000	5.47734e+07	3.55211e+07	4.65263e+07	1.89902e+07	3.20004e+07
Q921Z5	TFIP8_MOUSE	TFIP8_MOUSE Tumor necrosis factor alpha-induced protein 8 OS=Mus musculus OX=10090 GN=Tnfaip8 PE=1 SV=1	71716000	4.78362e+07	7.32704e+07	4.76714e+07	2.19994e+07	1.1117e+07	91746000	9.75309e+07	3.23972e+07	6.34121e+07	8.44023e+07	8.8055e+07	33530000	7.01802e+07	2.20426e+07	5.22519e+07	3.7795e+07	5.44627e+07
Q61699	HS105_MOUSE	HS105_MOUSE Heat shock protein 105 kDa OS=Mus musculus OX=10090 GN=Hsph1 PE=1 SV=2	6390600000	3.85361e+09	5.57377e+09	3.25881e+09	5.6686e+09	3.56118e+09	15924000000	1.0763e+10	1.49679e+10	9.8516e+09	1.62896e+10	1.03356e+10	1219800000	1.34019e+09	1.51145e+09	1.63315e+09	1.56491e+09	1.23285e+09
P97470	PP4C_MOUSE	PP4C_MOUSE Serine/threonine-protein phosphatase 4 catalytic subunit OS=Mus musculus OX=10090 GN=Ppp4c PE=1 SV=2	93196000	1.13052e+08	1.82714e+08	1.26487e+08	1.77119e+08	1.13694e+08	671690000	4.68968e+08	5.72955e+08	4.60151e+08	5.61599e+08	3.27188e+08	63803000	1.16797e+08	4.26456e+07	4.34942e+07	4.41045e+07	6.21832e+07
Q8CIA9	MF14B_MOUSE	MF14B_MOUSE Hippocampus abundant transcript-like protein 1 OS=Mus musculus OX=10090 GN=Mfsd14b PE=2 SV=3	6402800	0	1.71522e+07	0	0	0	15722000	1.68172e+07	1.88234e+07	1.87593e+07	1.9839e+07	1.827e+07	0	0	2.01184e+06	3.17122e+06	2.15317e+06	2.74103e+06
Q9DBR7	MYPT1_MOUSE	MYPT1_MOUSE Protein phosphatase 1 regulatory subunit 12A OS=Mus musculus OX=10090 GN=Ppp1r12a PE=1 SV=2	1249300000	8.01429e+08	1.22378e+09	8.59242e+08	1.56137e+09	1.29735e+09	4126400000	2.85594e+09	3.48595e+09	2.68748e+09	3.79642e+09	2.87733e+09	458890000	6.28623e+08	5.36575e+08	7.60947e+08	4.64359e+08	5.37755e+08
Q9ES28	ARHG7_MOUSE	ARHG7_MOUSE Rho guanine nucleotide exchange factor 7 OS=Mus musculus OX=10090 GN=Arhgef7 PE=1 SV=2	104330000	5.5242e+07	1.03688e+08	9.41007e+07	1.09951e+08	4.89858e+07	315360000	2.86614e+08	2.3779e+08	2.08585e+08	3.32513e+08	3.5018e+08	41264000	5.25182e+07	1.96219e+07	3.04814e+07	3.13403e+07	4.21742e+07
P97434	MPRIP_MOUSE	MPRIP_MOUSE Myosin phosphatase Rho-interacting protein OS=Mus musculus OX=10090 GN=Mprip PE=1 SV=2	679910000	5.87792e+08	7.01517e+08	5.7474e+08	6.77084e+08	5.69127e+08	1487000000	1.26451e+09	1.4395e+09	1.14943e+09	1.45822e+09	1.28635e+09	251150000	4.80521e+08	2.87674e+08	4.31022e+08	2.61328e+08	4.80911e+08
Q9WUM3	COR1B_MOUSE	COR1B_MOUSE Coronin-1B OS=Mus musculus OX=10090 GN=Coro1b PE=1 SV=1	1260900000	9.03111e+08	1.4956e+09	9.98624e+08	1.4115e+09	9.68304e+08	3140700000	2.26341e+09	2.84129e+09	2.12476e+09	2.31854e+09	1.7106e+09	403180000	4.99731e+08	6.92465e+08	8.46818e+08	4.10636e+08	5.17187e+08
Q8BJU0	SGTA_MOUSE	SGTA_MOUSE Small glutamine-rich tetratricopeptide repeat-containing protein alpha OS=Mus musculus OX=10090 GN=Sgta PE=1 SV=2	879940000	8.02636e+08	9.09275e+08	7.36241e+08	8.71023e+08	6.49433e+08	1709800000	1.21244e+09	2.15807e+09	1.25663e+09	2.26736e+09	1.4389e+09	169280000	2.13964e+08	1.41863e+08	2.44224e+08	2.06407e+08	1.98759e+08
P70297	STAM1_MOUSE	STAM1_MOUSE Signal transducing adapter molecule 1 OS=Mus musculus OX=10090 GN=Stam PE=1 SV=3	27076000	4.29414e+07	3.05584e+07	2.24082e+07	2.91718e+07	4.30301e+07	131500000	1.03886e+08	1.17824e+08	6.8221e+07	6.12361e+07	4.35572e+07	37481000	6.29659e+07	1.6274e+07	3.19909e+07	1.16701e+07	2.8542e+07
Q91ZA3	PCCA_MOUSE	PCCA_MOUSE Propionyl-CoA carboxylase alpha chain, mitochondrial OS=Mus musculus OX=10090 GN=Pcca PE=1 SV=2	137770000	9.53628e+07	1.08878e+08	7.72755e+07	6.90279e+07	9.02678e+07	291180000	3.13336e+08	2.55299e+08	2.23092e+08	3.49693e+08	2.86939e+08	5980600	1.78312e+07	1.11355e+07	1.64839e+07	4.27121e+06	6.92357e+06
Q6P6J0	ADAT2_MOUSE	ADAT2_MOUSE tRNA-specific adenosine deaminase 2 OS=Mus musculus OX=10090 GN=Adat2 PE=1 SV=1	17552000	0	6.7302e+06	0	2.0123e+07	0	0	0	1.41638e+07	1.2564e+07	0	0	5109800	5.16868e+06	5.73364e+06	5.28628e+06	6.45107e+06	6.11548e+06
Q9D1L9	LTOR5_MOUSE	LTOR5_MOUSE Ragulator complex protein LAMTOR5 OS=Mus musculus OX=10090 GN=Lamtor5 PE=1 SV=1	519200000	4.12512e+08	6.06933e+08	4.43322e+08	5.79872e+08	4.49867e+08	1060800000	8.94594e+08	1.18304e+09	9.6356e+08	1.1488e+09	8.94515e+08	158440000	2.40254e+08	1.80895e+08	2.58694e+08	1.77705e+08	2.83456e+08
Q8C4Y3	NELFB_MOUSE	NELFB_MOUSE Negative elongation factor B OS=Mus musculus OX=10090 GN=Nelfb PE=1 SV=2	128640000	8.80163e+07	7.10059e+07	4.4876e+07	1.11521e+08	8.47449e+07	258370000	2.55275e+08	2.43274e+08	1.67933e+08	2.49088e+08	1.77911e+08	34088000	3.67127e+07	3.4867e+07	6.92216e+07	3.45333e+07	3.71319e+07
Q9EPE9	AT131_MOUSE	AT131_MOUSE Manganese-transporting ATPase 13A1 OS=Mus musculus OX=10090 GN=Atp13a1 PE=1 SV=2	183690000	2.62552e+08	2.1896e+08	2.46752e+08	2.00835e+08	1.82756e+08	510990000	6.36797e+08	6.11062e+08	5.60679e+08	6.01175e+08	6.39134e+08	5276400	2.63528e+07	8.47529e+06	1.96671e+07	1.28976e+07	2.84645e+07
Q8BK30	NDUV3_MOUSE	NDUV3_MOUSE NADH dehydrogenase [ubiquinone] flavoprotein 3, mitochondrial OS=Mus musculus OX=10090 GN=Ndufv3 PE=1 SV=1	69565000	4.87559e+07	7.29401e+07	6.21723e+07	7.1685e+07	5.98543e+07	134410000	1.04699e+08	9.06714e+07	5.77436e+07	1.02644e+08	7.3118e+07	4501800	5.65213e+06	2.23547e+07	3.34887e+07	0	0
Q9ERG0	LIMA1_MOUSE	LIMA1_MOUSE LIM domain and actin-binding protein 1 OS=Mus musculus OX=10090 GN=Lima1 PE=1 SV=3	2332600000	1.58356e+09	2.0284e+09	1.3358e+09	1.88643e+09	1.44449e+09	4556100000	3.15322e+09	4.74173e+09	3.31814e+09	4.70204e+09	3.3093e+09	1019700000	1.22746e+09	1.12681e+09	1.36849e+09	1.02865e+09	1.17045e+09
Q9ERS2	NDUAD_MOUSE	NDUAD_MOUSE NADH dehydrogenase [ubiquinone] 1 alpha subcomplex subunit 13 OS=Mus musculus OX=10090 GN=Ndufa13 PE=1 SV=3	32221000	3.88884e+07	4.70632e+07	6.55943e+07	4.31248e+07	6.01176e+07	179680000	1.73433e+08	1.44354e+08	1.28027e+08	1.64392e+08	1.42807e+08	1525700	1.44863e+07	0	0	2.19281e+06	4.26186e+06
Q9CRD0	OCAD1_MOUSE	OCAD1_MOUSE OCIA domain-containing protein 1 OS=Mus musculus OX=10090 GN=Ociad1 PE=1 SV=1	202030000	1.40456e+08	1.15221e+08	1.2941e+08	1.23095e+08	9.95601e+07	642480000	4.94542e+08	3.78278e+08	3.29634e+08	4.95921e+08	4.22746e+08	11793000	2.00236e+07	2.30107e+07	3.17903e+07	1.90805e+07	4.17207e+07
Q9QZH6	ECSIT_MOUSE	ECSIT_MOUSE Evolutionarily conserved signaling intermediate in Toll pathway, mitochondrial OS=Mus musculus OX=10090 GN=Ecsit PE=1 SV=2	17981000	2.22219e+07	0	0	1.45849e+07	2.56726e+07	74794000	4.68721e+07	6.5017e+07	5.28934e+07	6.04209e+07	1.8597e+07	0	0	0	5.13467e+06	0	0
Q8VBV7	CSN8_MOUSE	CSN8_MOUSE COP9 signalosome complex subunit 8 OS=Mus musculus OX=10090 GN=Cops8 PE=1 SV=1	265950000	2.50161e+08	4.16399e+08	3.05715e+08	4.08059e+08	2.54305e+08	560020000	2.74149e+08	8.13918e+08	3.67175e+08	5.85949e+08	2.61219e+08	116240000	1.08128e+08	1.67067e+08	1.38946e+08	1.28829e+08	9.99933e+07
P97346	NXN_MOUSE	NXN_MOUSE Nucleoredoxin OS=Mus musculus OX=10090 GN=Nxn PE=1 SV=1	82655000	9.68631e+07	7.29833e+07	9.62397e+07	1.22397e+08	1.19104e+08	653840000	3.79922e+08	3.55199e+08	2.04109e+08	3.06592e+08	1.7593e+08	69410000	1.15083e+08	6.18518e+07	9.25773e+07	9.72865e+07	1.59976e+08
Q9JKY5	HIP1R_MOUSE	HIP1R_MOUSE Huntingtin-interacting protein 1-related protein OS=Mus musculus OX=10090 GN=Hip1r PE=1 SV=2	30833000	2.36432e+07	5.22416e+07	2.67591e+07	4.02297e+07	3.99869e+07	142940000	1.58574e+08	1.53066e+08	1.74234e+08	1.43418e+08	1.5797e+08	32677000	7.83124e+07	3.26707e+07	6.89377e+07	3.55489e+07	5.39098e+07
Q60676	PPP5_MOUSE	PPP5_MOUSE Serine/threonine-protein phosphatase 5 OS=Mus musculus OX=10090 GN=Ppp5c PE=1 SV=3	129050000	7.91727e+07	6.08498e+07	6.4939e+07	1.2831e+08	8.85076e+07	285690000	3.07839e+08	3.73911e+08	3.71181e+08	3.23869e+08	3.05601e+08	70759000	1.18977e+08	6.11828e+07	1.20878e+08	7.20653e+07	1.39358e+08
P45376	ALDR_MOUSE	ALDR_MOUSE Aldo-keto reductase family 1 member B1 OS=Mus musculus OX=10090 GN=Akr1b1 PE=1 SV=3	1703200000	1.59772e+09	2.14925e+09	1.8074e+09	1.6521e+09	1.52436e+09	3734100000	3.08806e+09	2.45926e+09	2.36566e+09	4.25286e+09	3.61463e+09	421120000	7.10063e+08	4.01751e+08	7.84026e+08	3.61151e+08	7.58967e+08
O70305	ATX2_MOUSE	ATX2_MOUSE Ataxin-2 OS=Mus musculus OX=10090 GN=Atxn2 PE=1 SV=1	642310000	4.25386e+08	7.27865e+08	4.91607e+08	7.13175e+08	5.42968e+08	1424500000	1.09402e+09	1.35515e+09	1.20096e+09	1.40245e+09	1.15545e+09	201660000	3.09801e+08	2.64733e+08	3.65078e+08	2.56274e+08	3.23764e+08
Q8VEE4	RFA1_MOUSE	RFA1_MOUSE Replication protein A 70 kDa DNA-binding subunit OS=Mus musculus OX=10090 GN=Rpa1 PE=1 SV=1	1214800000	9.72483e+08	1.18594e+09	9.85056e+08	1.33009e+09	1.09051e+09	3934200000	3.3351e+09	3.37839e+09	2.73178e+09	2.65766e+09	2.22385e+09	244570000	4.04563e+08	3.3554e+08	5.25515e+08	2.57658e+08	4.34854e+08
Q9Z2Q6	SEPT5_MOUSE	SEPT5_MOUSE Septin-5 OS=Mus musculus OX=10090 GN=Septin5 PE=1 SV=2	594890000	3.30519e+08	4.73935e+08	2.69146e+08	5.99325e+08	3.30428e+08	961270000	7.45104e+08	8.75392e+08	6.50189e+08	8.49963e+08	7.16674e+08	284200000	3.34819e+08	3.11163e+08	3.36841e+08	2.58953e+08	2.39415e+08
Q9CWR0	ARHGP_MOUSE	ARHGP_MOUSE Rho guanine nucleotide exchange factor 25 OS=Mus musculus OX=10090 GN=Arhgef25 PE=1 SV=1	77883000	5.40084e+07	5.49487e+07	3.86223e+07	9.07802e+07	6.19705e+07	153950000	1.16907e+08	2.61625e+08	1.43579e+08	2.44365e+08	1.78187e+08	16748000	7.14665e+06	6.10602e+06	1.93245e+07	6.81698e+06	7.11438e+06
Q04207	TF65_MOUSE	TF65_MOUSE Transcription factor p65 OS=Mus musculus OX=10090 GN=Rela PE=1 SV=1	361400000	2.46968e+08	2.01374e+08	2.11948e+08	2.36945e+08	2.29585e+08	631170000	4.70031e+08	6.47752e+08	4.7529e+08	6.28441e+08	5.51163e+08	16724000	3.79873e+07	2.37515e+07	4.36544e+07	4.33901e+07	4.83818e+07
Q8K409	DPOLB_MOUSE	DPOLB_MOUSE DNA polymerase beta OS=Mus musculus OX=10090 GN=Polb PE=1 SV=3	72124000	7.53315e+07	5.46496e+07	4.78976e+07	4.32727e+07	3.74792e+07	305680000	1.74066e+08	2.90519e+08	2.27775e+08	2.81964e+08	2.09399e+08	11449000	2.07094e+07	2.24355e+07	3.18529e+07	2.28387e+07	3.25094e+07
Q9ESK9	RBCC1_MOUSE	RBCC1_MOUSE RB1-inducible coiled-coil protein 1 OS=Mus musculus OX=10090 GN=Rb1cc1 PE=1 SV=3	268570000	1.58675e+08	2.76576e+08	2.27811e+08	2.71506e+08	2.00002e+08	923990000	5.91866e+08	7.2617e+08	3.47745e+08	5.62347e+08	4.34087e+08	96476000	1.01486e+08	8.10211e+07	1.01799e+08	8.51239e+07	7.59665e+07
Q8BH97	RCN3_MOUSE	RCN3_MOUSE Reticulocalbin-3 OS=Mus musculus OX=10090 GN=Rcn3 PE=1 SV=1	1017000000	7.20731e+08	9.27884e+08	7.29236e+08	9.62048e+08	6.63678e+08	2101300000	1.44756e+09	2.10663e+09	1.35166e+09	1.76626e+09	1.12777e+09	1253100000	1.39881e+09	4.90155e+08	5.58207e+08	9.66585e+08	1.14539e+09
Q9EQI8	RM46_MOUSE	RM46_MOUSE 39S ribosomal protein L46, mitochondrial OS=Mus musculus OX=10090 GN=Mrpl46 PE=1 SV=1	62253000	8.70329e+07	3.257e+07	5.08353e+07	6.41977e+07	8.62888e+07	122060000	1.71178e+08	1.34428e+08	1.52898e+08	9.37331e+07	1.42048e+08	2218700	8.00957e+06	2.24753e+06	1.08656e+07	2.19144e+06	1.23038e+07
Q8VC85	LSM1_MOUSE	LSM1_MOUSE U6 snRNA-associated Sm-like protein LSm1 OS=Mus musculus OX=10090 GN=Lsm1 PE=1 SV=1	64345000	4.59715e+07	2.28174e+07	0	8.7554e+07	5.09737e+07	145780000	1.384e+08	1.61917e+08	1.61425e+08	1.26804e+08	6.2807e+07	11961000	1.27537e+07	9.66501e+06	1.08535e+07	1.0417e+07	1.17057e+07
Q9D0M5	DYL2_MOUSE	DYL2_MOUSE Dynein light chain 2, cytoplasmic OS=Mus musculus OX=10090 GN=Dynll2 PE=1 SV=1	74753000	6.11388e+07	7.86535e+07	6.73196e+07	4.42965e+07	3.85769e+07	336460000	2.5564e+08	2.61337e+08	2.45805e+08	2.67668e+08	2.17274e+08	95667000	1.66275e+08	1.1634e+08	1.94248e+08	1.04582e+08	1.75402e+08
Q9ESP1	SDF2L_MOUSE	SDF2L_MOUSE Stromal cell-derived factor 2-like protein 1 OS=Mus musculus OX=10090 GN=Sdf2l1 PE=1 SV=2	111170000	9.98977e+07	1.75618e+08	1.48406e+08	1.18903e+08	1.01134e+08	485680000	4.07224e+08	4.27291e+08	3.50648e+08	5.75361e+08	4.69777e+08	45658000	6.43676e+07	4.71142e+07	1.07177e+08	3.22342e+07	5.00561e+07
P55096	ABCD3_MOUSE	ABCD3_MOUSE ATP-binding cassette sub-family D member 3 OS=Mus musculus OX=10090 GN=Abcd3 PE=1 SV=2	133200000	1.34058e+08	2.12144e+08	1.73393e+08	2.07437e+08	1.5016e+08	435390000	3.91936e+08	3.71014e+08	4.86755e+08	4.03244e+08	4.125e+08	24432000	5.55287e+07	1.55412e+07	3.83938e+07	1.6073e+07	2.8042e+07
B1AVH7	TBD2A_MOUSE	TBD2A_MOUSE TBC1 domain family member 2A OS=Mus musculus OX=10090 GN=Tbc1d2 PE=2 SV=1	14924000	0	7.65336e+06	6.32192e+06	3.44071e+07	1.28073e+07	67003000	4.80596e+07	7.28567e+07	4.20452e+07	8.0793e+07	3.57997e+07	2948700	2.83734e+06	4.43545e+06	3.09685e+06	5.6115e+06	3.20573e+06
Q9CQ33	LZTR1_MOUSE	LZTR1_MOUSE Leucine-zipper-like transcriptional regulator 1 OS=Mus musculus OX=10090 GN=Lztr1 PE=1 SV=2	24685000	1.5221e+07	1.94799e+07	2.2427e+07	5.08745e+06	3.233e+06	16723000	0	0	0	2.42784e+07	6.81006e+06	2829500	2.42588e+06	2.93267e+06	2.44862e+06	2.87832e+06	2.58574e+06
Q5SVR0	TBC9B_MOUSE	TBC9B_MOUSE TBC1 domain family member 9B OS=Mus musculus OX=10090 GN=Tbc1d9b PE=1 SV=1	49337000	3.18974e+07	4.63405e+07	2.30337e+07	5.63923e+07	3.75919e+07	123280000	6.43593e+07	5.51782e+07	4.8982e+07	9.54746e+07	5.14171e+07	21433000	2.21097e+07	1.61972e+07	1.03446e+07	4.27739e+06	4.70705e+06
Q62048	PEA15_MOUSE	PEA15_MOUSE Astrocytic phosphoprotein PEA-15 OS=Mus musculus OX=10090 GN=Pea15 PE=1 SV=1	34725000	4.91992e+07	8.5984e+07	2.53228e+07	8.55712e+07	8.46233e+07	207870000	1.17626e+08	1.19326e+08	8.39561e+07	1.78047e+08	1.69541e+08	0	0	0	0	1.04199e+08	1.23458e+08
Q9QZ08	NAGK_MOUSE	NAGK_MOUSE N-acetyl-D-glucosamine kinase OS=Mus musculus OX=10090 GN=Nagk PE=1 SV=3	54656000	2.85599e+07	3.51857e+07	1.82516e+07	1.54679e+07	1.17732e+07	174570000	8.66251e+07	2.11132e+08	1.16538e+08	7.9621e+07	3.77109e+07	12241000	6.90578e+06	1.10936e+07	3.54138e+06	8.62906e+06	1.72947e+07
Q8K274	KT3K_MOUSE	KT3K_MOUSE Ketosamine-3-kinase OS=Mus musculus OX=10090 GN=Fn3krp PE=1 SV=2	36761000	3.4888e+07	1.04993e+07	5.45076e+06	0	1.71723e+07	22228000	3.10105e+07	2.29237e+07	1.76575e+07	1.90494e+07	1.34253e+07	5263000	1.21322e+07	4.45708e+06	9.4742e+06	7.46686e+06	1.5331e+07
Q8VEJ9	VPS4A_MOUSE	VPS4A_MOUSE Vacuolar protein sorting-associated protein 4A OS=Mus musculus OX=10090 GN=Vps4a PE=1 SV=1	78721000	6.95137e+07	7.86545e+07	5.59186e+07	8.52259e+07	5.07494e+07	75672000	6.06853e+07	1.03017e+08	9.32365e+07	9.5715e+07	6.60133e+07	17040000	2.29437e+07	2.02919e+07	2.73346e+07	1.76744e+07	2.45255e+07
P48025	KSYK_MOUSE	KSYK_MOUSE Tyrosine-protein kinase SYK OS=Mus musculus OX=10090 GN=Syk PE=1 SV=2	5349300	3.6565e+06	7.01818e+06	6.73582e+06	1.87691e+07	1.56318e+07	90904000	7.15203e+07	1.37655e+08	6.86078e+07	1.32915e+08	9.04681e+07	3907100	7.13682e+06	2.44255e+06	0	2.96633e+06	6.31779e+06
Q60680	IKKA_MOUSE	IKKA_MOUSE Inhibitor of nuclear factor kappa-B kinase subunit alpha OS=Mus musculus OX=10090 GN=Chuk PE=1 SV=1	68791000	2.32031e+07	4.62953e+07	2.93757e+07	5.92621e+07	3.20556e+07	164460000	1.6027e+08	1.1971e+08	1.1366e+08	1.77523e+08	1.53319e+08	15369000	1.94519e+07	2.16877e+07	1.69072e+07	7.86466e+06	9.78293e+06
O55234	PSB5_MOUSE	PSB5_MOUSE Proteasome subunit beta type-5 OS=Mus musculus OX=10090 GN=Psmb5 PE=1 SV=3	1706900000	1.73172e+09	1.75798e+09	1.72477e+09	1.79478e+09	1.84719e+09	3812200000	3.2549e+09	3.59033e+09	3.17606e+09	2.90843e+09	2.70878e+09	276260000	6.06621e+08	3.66696e+08	7.6066e+08	3.42556e+08	7.18143e+08
Q9Z1Z0	USO1_MOUSE	USO1_MOUSE General vesicular transport factor p115 OS=Mus musculus OX=10090 GN=Uso1 PE=1 SV=2	2906000000	2.42226e+09	2.64129e+09	2.27326e+09	2.87435e+09	2.24286e+09	5654100000	5.19063e+09	5.50557e+09	5.04832e+09	5.51075e+09	5.236e+09	1277200000	2.2768e+09	1.26459e+09	2.29115e+09	1.38946e+09	2.54182e+09
P97765	WBP2_MOUSE	WBP2_MOUSE WW domain-binding protein 2 OS=Mus musculus OX=10090 GN=Wbp2 PE=1 SV=1	111220000	1.00217e+08	1.25871e+08	1.04647e+08	1.7801e+08	1.59129e+08	454170000	5.03732e+08	5.17765e+08	4.72604e+08	6.03899e+08	4.78193e+08	8336000	2.39009e+07	8.47608e+06	1.81198e+07	1.32882e+07	1.53349e+07
Q9DCC4	P5CR3_MOUSE	P5CR3_MOUSE Pyrroline-5-carboxylate reductase 3 OS=Mus musculus OX=10090 GN=Pycr3 PE=1 SV=2	402170000	4.48005e+08	4.16208e+08	3.70602e+08	3.44375e+08	4.33335e+08	1273400000	1.02077e+09	1.18037e+09	9.41031e+08	1.24913e+09	1.07384e+09	105830000	1.93391e+08	8.08895e+07	1.98416e+08	9.27159e+07	1.86564e+08
Q8CFE3	RCOR1_MOUSE	RCOR1_MOUSE REST corepressor 1 OS=Mus musculus OX=10090 GN=Rcor1 PE=1 SV=3	32431000	2.56658e+07	4.41664e+07	5.07183e+07	4.74974e+07	2.07933e+07	228260000	2.14821e+08	2.03016e+08	2.2168e+08	1.86744e+08	1.84807e+08	12203000	1.87176e+07	2.43477e+07	4.9238e+07	1.8478e+07	3.16413e+07
P48193	41_MOUSE	41_MOUSE Protein 4.1 OS=Mus musculus OX=10090 GN=Epb41 PE=1 SV=2	72993000	4.76057e+07	7.42821e+07	3.79759e+07	5.21271e+07	5.33174e+07	168470000	1.59916e+08	1.69713e+08	1.19809e+08	1.8918e+08	1.61436e+08	7618000	2.06608e+07	5.30812e+06	2.05241e+06	5.13746e+06	1.25378e+07
Q91W96	APC4_MOUSE	APC4_MOUSE Anaphase-promoting complex subunit 4 OS=Mus musculus OX=10090 GN=Anapc4 PE=1 SV=1	259060000	1.79681e+08	3.96515e+08	2.6641e+08	2.63415e+08	1.46791e+08	537070000	4.4333e+08	5.41206e+08	3.64869e+08	4.97749e+08	4.18187e+08	108800000	1.21227e+08	6.62595e+07	7.99656e+07	6.56401e+07	7.75594e+07
O88587	COMT_MOUSE	COMT_MOUSE Catechol O-methyltransferase OS=Mus musculus OX=10090 GN=Comt PE=1 SV=2	139810000	8.62822e+07	2.30583e+08	1.43012e+08	2.53927e+08	1.29623e+08	485800000	9.93604e+07	4.33777e+08	2.27775e+08	2.16404e+08	1.2936e+08	27474000	1.08229e+07	1.57057e+07	1.4917e+07	3.16062e+07	1.38027e+07
O88522	NEMO_MOUSE	NEMO_MOUSE NF-kappa-B essential modulator OS=Mus musculus OX=10090 GN=Ikbkg PE=1 SV=2	86550000	9.62771e+07	1.2009e+08	3.69819e+07	8.2429e+07	7.85393e+07	238320000	1.99608e+08	2.88623e+08	2.54206e+08	2.04801e+08	1.83725e+08	28257000	4.55818e+07	3.20425e+07	3.08474e+07	1.97438e+07	3.57444e+07
Q62433	NDRG1_MOUSE	NDRG1_MOUSE Protein NDRG1 OS=Mus musculus OX=10090 GN=Ndrg1 PE=1 SV=1	255890000	2.1221e+08	2.62985e+08	2.03045e+08	2.41431e+08	2.953e+08	640540000	5.04269e+08	8.09168e+08	6.87501e+08	8.44707e+08	7.06807e+08	49142000	8.94433e+07	6.778e+07	1.19284e+08	6.1091e+07	1.08597e+08
Q99K74	MED24_MOUSE	MED24_MOUSE Mediator of RNA polymerase II transcription subunit 24 OS=Mus musculus OX=10090 GN=Med24 PE=1 SV=1	108240000	7.55225e+07	1.16536e+08	1.00892e+08	9.36399e+07	8.53506e+07	177930000	1.747e+08	2.98858e+08	1.97819e+08	2.64794e+08	1.21048e+08	34691000	4.34419e+07	4.15559e+07	4.71984e+07	3.10646e+07	4.64064e+07
P32020	NLTP_MOUSE	NLTP_MOUSE Non-specific lipid-transfer protein OS=Mus musculus OX=10090 GN=Scp2 PE=1 SV=3	1322300000	9.846e+08	1.33962e+09	1.05593e+09	1.33373e+09	9.57975e+08	2776900000	1.96408e+09	2.57056e+09	1.83152e+09	2.95619e+09	2.00718e+09	310740000	3.38595e+08	2.40017e+08	3.33911e+08	2.76881e+08	3.41902e+08
Q3U829	AP5Z1_MOUSE	AP5Z1_MOUSE AP-5 complex subunit zeta-1 OS=Mus musculus OX=10090 GN=Ap5z1 PE=2 SV=1	13822000	8.20514e+06	1.2561e+07	1.94353e+07	1.4994e+07	1.83748e+07	6997000	4.71524e+06	3.16591e+07	1.78549e+07	2.07579e+07	0	3983600	5.02642e+06	6.90083e+06	1.12265e+07	3.70532e+06	5.00354e+06
Q9QYJ3	DNJB1_MOUSE	DNJB1_MOUSE DnaJ homolog subfamily B member 1 OS=Mus musculus OX=10090 GN=Dnajb1 PE=1 SV=3	152530000	2.05109e+07	1.59176e+08	6.19671e+07	1.5233e+08	0	495830000	4.2408e+08	4.87997e+08	4.49294e+08	3.57621e+08	2.8672e+08	79540000	4.12797e+07	6.14839e+07	3.50738e+07	4.02589e+07	2.90239e+07
Q9CYZ6	REX1B_MOUSE	REX1B_MOUSE Required for excision 1-B domain-containing protein OS=Mus musculus OX=10090 GN=Rex1bd PE=1 SV=1	34706000	3.40704e+07	3.32104e+07	4.09852e+07	5.43114e+07	1.10175e+08	93050000	6.93033e+07	1.01307e+08	6.73281e+07	1.22712e+08	8.44295e+07	0	4.59752e+06	1.69869e+06	4.59012e+06	0	4.58522e+06
Q8BUR9	MZT1_MOUSE	MZT1_MOUSE Mitotic-spindle organizing protein 1 OS=Mus musculus OX=10090 GN=Mzt1 PE=1 SV=1	30318000	2.30417e+07	3.14066e+07	2.59218e+07	3.63423e+07	2.61366e+07	71847000	6.44656e+07	7.80263e+07	5.38712e+07	7.42851e+07	6.18076e+07	0	2.08457e+07	0	0	1.70562e+07	1.92222e+07
Q8K4J6	MRTFA_MOUSE	MRTFA_MOUSE Myocardin-related transcription factor A OS=Mus musculus OX=10090 GN=Mrtfa PE=1 SV=2	62855000	5.75687e+07	8.89772e+07	7.00013e+07	9.64297e+07	7.1941e+07	211300000	1.8725e+08	1.81375e+08	1.32744e+08	1.75931e+08	1.58327e+08	25840000	4.20101e+07	2.75461e+07	4.68689e+07	2.69374e+07	3.91989e+07
Q8BZQ7	ANC2_MOUSE	ANC2_MOUSE Anaphase-promoting complex subunit 2 OS=Mus musculus OX=10090 GN=Anapc2 PE=1 SV=2	185300000	1.06783e+08	1.74483e+08	1.47723e+08	1.72127e+08	1.21447e+08	304690000	2.64766e+08	5.17957e+08	3.56915e+08	4.17444e+08	2.62048e+08	53823000	5.39605e+07	4.64173e+07	5.91862e+07	4.1564e+07	5.39499e+07
Q80WT5	AFTIN_MOUSE	AFTIN_MOUSE Aftiphilin OS=Mus musculus OX=10090 GN=Aftph PE=1 SV=2	34733000	6.81243e+07	3.83747e+07	5.97388e+07	3.50319e+07	4.39604e+07	72182000	5.66367e+07	8.61227e+07	7.51016e+07	9.51359e+07	9.32002e+07	14565000	2.94984e+07	1.53867e+07	3.4166e+07	2.2875e+06	1.66991e+07
P70296	PEBP1_MOUSE	PEBP1_MOUSE Phosphatidylethanolamine-binding protein 1 OS=Mus musculus OX=10090 GN=Pebp1 PE=1 SV=3	3243100000	2.51785e+09	2.85268e+09	2.17254e+09	2.77116e+09	2.17415e+09	6093900000	4.70364e+09	6.00528e+09	4.59497e+09	6.01175e+09	4.73738e+09	1340500000	1.72976e+09	8.41028e+08	1.1925e+09	8.9147e+08	1.34332e+09
Q8BFU3	RN214_MOUSE	RN214_MOUSE RING finger protein 214 OS=Mus musculus OX=10090 GN=Rnf214 PE=1 SV=1	104880000	1.08352e+08	9.66228e+07	8.57344e+07	9.29624e+07	7.37615e+07	257660000	2.39568e+08	2.56161e+08	2.26363e+08	2.42902e+08	2.17815e+08	34042000	4.38772e+07	3.69897e+07	4.69965e+07	1.09292e+07	4.55357e+07
Q62141	SIN3B_MOUSE	SIN3B_MOUSE Paired amphipathic helix protein Sin3b OS=Mus musculus OX=10090 GN=Sin3b PE=1 SV=2	10879000	0	1.10132e+07	8.34807e+06	9.25432e+06	2.12919e+06	39778000	4.16103e+07	8.8388e+06	2.27866e+07	2.55146e+07	3.44792e+07	0	0	1.9276e+06	2.19229e+06	2.20802e+06	5.91717e+06
Q924K8	MTA3_MOUSE	MTA3_MOUSE Metastasis-associated protein MTA3 OS=Mus musculus OX=10090 GN=Mta3 PE=1 SV=1	102240000	1.2282e+08	9.58389e+07	1.1914e+08	8.05891e+07	1.23243e+08	71300000	6.08013e+07	8.05046e+07	1.03359e+08	1.12038e+08	9.6296e+07	12141000	1.56966e+07	2.48213e+06	1.23397e+07	2.56284e+06	1.08842e+07
Q9Z2L7	CRLF3_MOUSE	CRLF3_MOUSE Cytokine receptor-like factor 3 OS=Mus musculus OX=10090 GN=Crlf3 PE=1 SV=1	174770000	1.33081e+08	1.86187e+08	1.31517e+08	1.35328e+08	1.00171e+08	427660000	3.25704e+08	4.66675e+08	3.81924e+08	4.63804e+08	3.52724e+08	54049000	7.26099e+07	3.05052e+07	3.98408e+07	3.83936e+07	5.24474e+07
Q8BJ37	TYDP1_MOUSE	TYDP1_MOUSE Tyrosyl-DNA phosphodiesterase 1 OS=Mus musculus OX=10090 GN=Tdp1 PE=1 SV=2	11688000	1.17881e+07	2.99913e+06	4.11728e+06	2.27923e+07	9.10175e+06	37577000	2.9297e+07	3.59054e+07	2.64593e+07	3.8913e+07	3.08491e+07	17488000	2.60211e+07	2.15372e+07	3.70471e+07	2.91531e+07	3.63968e+07
Q80U87	UBP8_MOUSE	UBP8_MOUSE Ubiquitin carboxyl-terminal hydrolase 8 OS=Mus musculus OX=10090 GN=Usp8 PE=1 SV=2	113360000	9.07424e+07	1.74273e+08	1.2267e+08	1.12463e+08	6.9643e+07	316920000	2.35209e+08	3.31981e+08	3.16516e+08	3.43667e+08	2.09479e+08	33396000	4.08352e+07	2.80805e+07	3.33976e+07	2.6067e+07	3.41941e+07
Q6P8M1	TATD1_MOUSE	TATD1_MOUSE Putative deoxyribonuclease TATDN1 OS=Mus musculus OX=10090 GN=Tatdn1 PE=1 SV=1	25369000	1.83467e+07	5.80102e+07	1.79361e+07	9.46697e+06	1.57456e+07	92350000	6.5084e+07	6.06514e+07	5.74303e+07	1.31238e+08	8.12923e+07	15636000	1.59444e+07	7.51438e+06	1.08403e+07	1.37621e+07	1.81706e+07
Q61036	PAK3_MOUSE	PAK3_MOUSE Serine/threonine-protein kinase PAK 3 OS=Mus musculus OX=10090 GN=Pak3 PE=1 SV=2	30380000	0	2.9101e+07	1.69223e+07	3.29915e+07	2.33701e+07	63523000	4.66048e+07	8.36326e+07	6.01182e+07	4.11599e+06	4.43643e+07	3628000	2.27863e+07	1.24834e+07	2.35054e+07	1.7013e+07	2.12143e+07
Q99MK8	ARBK1_MOUSE	ARBK1_MOUSE Beta-adrenergic receptor kinase 1 OS=Mus musculus OX=10090 GN=Grk2 PE=1 SV=2	43039000	3.87062e+07	2.63617e+07	2.11683e+07	5.66546e+07	2.74295e+07	180760000	2.42166e+08	8.28136e+07	1.01362e+08	1.091e+08	4.88532e+07	22578000	5.46213e+07	4.29078e+07	5.9362e+07	5.18368e+07	4.99411e+07
Q80UK0	SESD1_MOUSE	SESD1_MOUSE SEC14 domain and spectrin repeat-containing protein 1 OS=Mus musculus OX=10090 GN=Sestd1 PE=1 SV=1	28842000	3.13322e+07	3.04169e+07	5.66003e+07	4.24565e+07	2.81501e+07	64500000	6.02484e+07	1.00184e+08	8.11236e+07	1.10136e+08	5.18535e+07	9009900	1.47643e+07	0	0	2.51986e+06	6.95832e+06
Q9D7B6	ACAD8_MOUSE	ACAD8_MOUSE Isobutyryl-CoA dehydrogenase, mitochondrial OS=Mus musculus OX=10090 GN=Acad8 PE=1 SV=2	21659000	8.02526e+07	7.34069e+07	5.46334e+07	5.39529e+07	3.11453e+07	231320000	1.28931e+08	1.51426e+08	1.03007e+08	2.05121e+08	1.64314e+08	10718000	2.45617e+07	1.73807e+07	3.19206e+07	1.58326e+07	2.28266e+07
O88291	ZN326_MOUSE	ZN326_MOUSE DBIRD complex subunit ZNF326 OS=Mus musculus OX=10090 GN=Znf326 PE=1 SV=1	336960000	3.07768e+08	3.93453e+08	3.99064e+08	4.55784e+08	4.2788e+08	950040000	8.45154e+08	8.85115e+08	7.76782e+08	1.07892e+09	8.60621e+08	248920000	4.77348e+08	2.31882e+08	4.29394e+08	2.06829e+08	3.94702e+08
P43275	H11_MOUSE	H11_MOUSE Histone H1.1 OS=Mus musculus OX=10090 GN=H1-1 PE=1 SV=2	153240000	8.96855e+07	9.79949e+07	1.09116e+08	7.8896e+07	1.01957e+08	334080000	1.82312e+08	2.05775e+08	1.03232e+08	2.18883e+08	1.86131e+08	21513000	2.91444e+07	1.91912e+07	3.26747e+07	2.89068e+07	3.06375e+07
Q8R4R6	NUP35_MOUSE	NUP35_MOUSE Nucleoporin NUP35 OS=Mus musculus OX=10090 GN=Nup35 PE=1 SV=2	408930000	3.84779e+08	3.93152e+08	3.94397e+08	3.89741e+08	4.2788e+08	796850000	8.12774e+08	8.38765e+08	6.23574e+08	5.35486e+08	4.70548e+08	4627900	1.11194e+07	5.09267e+07	5.69903e+07	1.05298e+07	3.35908e+07
Q8BGD8	COA6_MOUSE	COA6_MOUSE Cytochrome c oxidase assembly factor 6 homolog OS=Mus musculus OX=10090 GN=Coa6 PE=1 SV=1	15339000	1.64546e+07	2.18006e+07	1.88892e+07	6.60052e+07	1.73296e+07	203950000	1.75247e+08	1.94496e+08	1.82509e+08	1.2628e+08	1.54194e+08	16997000	2.50613e+07	1.74325e+07	2.66222e+07	0	0
Q99LI8	HGS_MOUSE	HGS_MOUSE Hepatocyte growth factor-regulated tyrosine kinase substrate OS=Mus musculus OX=10090 GN=Hgs PE=1 SV=2	687480000	5.1831e+08	8.23704e+08	6.45562e+08	7.67016e+08	5.37357e+08	1570800000	1.27385e+09	1.16845e+09	9.07219e+08	1.44796e+09	1.17628e+09	274940000	3.84934e+08	2.96866e+08	3.75472e+08	2.61622e+08	3.84005e+08
Q8BIH0	SP130_MOUSE	SP130_MOUSE Histone deacetylase complex subunit SAP130 OS=Mus musculus OX=10090 GN=Sap130 PE=1 SV=2	118390000	1.30096e+08	1.17209e+08	1.08088e+08	6.52984e+07	8.94591e+07	162110000	1.10765e+08	1.82962e+08	1.44634e+08	1.45758e+08	1.49531e+08	0	1.113e+07	3.96217e+06	1.45068e+07	1.11157e+07	1.42471e+07
Q9DBG9	TX1B3_MOUSE	TX1B3_MOUSE Tax1-binding protein 3 OS=Mus musculus OX=10090 GN=Tax1bp3 PE=1 SV=1	377200000	3.13497e+08	4.08369e+08	3.38733e+08	3.80536e+08	3.22976e+08	744730000	5.56425e+08	8.19605e+08	5.44715e+08	8.12258e+08	5.85356e+08	97548000	1.46699e+08	7.71169e+07	1.02024e+08	8.789e+07	1.11117e+08
Q9EPV8	UBL5_MOUSE	UBL5_MOUSE Ubiquitin-like protein 5 OS=Mus musculus OX=10090 GN=Ubl5 PE=1 SV=1	84904000	8.05588e+07	2.70011e+08	3.29036e+08	8.22346e+07	7.73144e+07	408910000	3.98872e+08	3.7749e+08	2.9052e+08	4.64263e+08	3.14236e+08	62812000	1.14575e+08	6.35088e+07	1.28763e+08	6.1197e+07	1.0976e+08
Q9DAR7	DCPS_MOUSE	DCPS_MOUSE m7GpppX diphosphatase OS=Mus musculus OX=10090 GN=Dcps PE=1 SV=1	444620000	3.19643e+08	4.04655e+08	3.55699e+08	3.80131e+08	2.87771e+08	1065300000	8.77664e+08	1.06674e+09	8.52795e+08	9.2702e+08	7.17146e+08	177500000	2.44909e+08	1.74963e+08	2.45747e+08	2.18231e+08	3.2928e+08
O09117	SYPL1_MOUSE	SYPL1_MOUSE Synaptophysin-like protein 1 OS=Mus musculus OX=10090 GN=Sypl1 PE=1 SV=2	122710000	9.99262e+07	1.00617e+08	6.9057e+07	1.12797e+08	8.07603e+07	186000000	1.36586e+08	1.7818e+08	1.61827e+08	1.82726e+08	1.35474e+08	11381000	1.4662e+07	1.12063e+07	1.63289e+07	1.05534e+07	1.33014e+07
P61021	RAB5B_MOUSE	RAB5B_MOUSE Ras-related protein Rab-5B OS=Mus musculus OX=10090 GN=Rab5b PE=1 SV=1	170210000	1.477e+08	1.88807e+08	1.37441e+08	1.78061e+08	1.26879e+08	587290000	4.32293e+08	4.98722e+08	3.53655e+08	5.35476e+08	3.81472e+08	84858000	8.16744e+07	8.81327e+07	1.27776e+08	9.3912e+07	1.3441e+08
Q8R1I1	QCR9_MOUSE	QCR9_MOUSE Cytochrome b-c1 complex subunit 9 OS=Mus musculus OX=10090 GN=Uqcr10 PE=1 SV=1	295290000	3.11192e+08	2.82357e+08	3.0544e+08	3.01045e+08	3.11754e+08	733110000	7.27389e+08	3.4229e+08	3.33926e+08	6.02596e+08	6.15186e+08	28342000	7.75768e+07	2.88631e+07	6.43856e+07	3.34549e+07	7.59251e+07
Q70FJ1	AKAP9_MOUSE	AKAP9_MOUSE A-kinase anchor protein 9 OS=Mus musculus OX=10090 GN=Akap9 PE=1 SV=2	46516000	4.73785e+07	5.44238e+07	6.711e+07	6.43435e+07	4.5502e+07	205960000	1.50597e+08	1.82887e+08	2.3761e+08	3.2842e+08	1.50797e+08	63173000	9.17943e+07	6.35347e+07	8.54046e+07	4.07486e+07	9.6e+07
P22907	HEM3_MOUSE	HEM3_MOUSE Porphobilinogen deaminase OS=Mus musculus OX=10090 GN=Hmbs PE=1 SV=2	82479000	7.22684e+07	4.28806e+07	3.56262e+07	8.66659e+07	8.24079e+07	144230000	1.36586e+08	1.45611e+08	1.46792e+08	1.30672e+08	9.51608e+07	24503000	4.41801e+07	2.40117e+07	4.17984e+07	2.73142e+07	4.96362e+07
Q9CRD2	EMC2_MOUSE	EMC2_MOUSE ER membrane protein complex subunit 2 OS=Mus musculus OX=10090 GN=Emc2 PE=1 SV=1	148070000	1.44122e+08	6.31364e+07	5.92059e+07	1.36087e+08	1.082e+08	671950000	4.20934e+08	6.54259e+08	3.4499e+08	5.48917e+08	4.57861e+08	112640000	1.51996e+08	1.04156e+08	1.46696e+08	1.25208e+08	1.55054e+08
Q99KN9	EPN4_MOUSE	EPN4_MOUSE Clathrin interactor 1 OS=Mus musculus OX=10090 GN=Clint1 PE=1 SV=2	772020000	6.95445e+08	9.18961e+08	7.86754e+08	8.4272e+08	7.15383e+08	1797900000	1.62042e+09	2.16713e+09	1.90164e+09	2.06478e+09	1.63059e+09	417370000	7.07244e+08	4.07174e+08	7.10112e+08	4.15463e+08	6.75807e+08
Q3TDQ1	STT3B_MOUSE	STT3B_MOUSE Dolichyl-diphosphooligosaccharide--protein glycosyltransferase subunit STT3B OS=Mus musculus OX=10090 GN=Stt3b PE=1 SV=2	46873000	1.48216e+07	5.17207e+07	2.14375e+07	3.94034e+07	9.76849e+06	59546000	4.16071e+07	8.26986e+07	1.18157e+08	7.92534e+07	9.12453e+07	3359900	4.03055e+06	7.49195e+06	0	3.93307e+06	2.87746e+06
O35963	RB33B_MOUSE	RB33B_MOUSE Ras-related protein Rab-33B OS=Mus musculus OX=10090 GN=Rab33b PE=1 SV=1	44724000	1.33608e+07	5.01929e+07	2.57475e+07	3.6319e+07	1.57478e+07	49399000	1.97815e+07	1.00849e+08	8.29967e+07	4.51014e+07	7.572e+07	2023400	1.41152e+06	2.18273e+06	1.02632e+06	0	0
Q9R0M6	RAB9A_MOUSE	RAB9A_MOUSE Ras-related protein Rab-9A OS=Mus musculus OX=10090 GN=Rab9a PE=1 SV=1	238080000	1.80131e+08	2.45841e+08	2.13823e+08	2.34586e+08	1.90029e+08	374490000	2.94301e+08	3.7471e+08	2.49627e+08	3.64278e+08	2.87906e+08	30339000	2.5056e+07	1.78762e+07	3.05061e+07	1.51574e+07	2.77785e+07
Q9D7E4	CS025_MOUSE	CS025_MOUSE UPF0449 protein C19orf25 homolog OS=Mus musculus OX=10090 PE=1 SV=1	23406000	1.5783e+07	2.12034e+07	1.74728e+07	2.34019e+07	2.4991e+07	63045000	0	5.56479e+07	0	6.48881e+07	0	0	0	5.25099e+06	0	0	0
P62320	SMD3_MOUSE	SMD3_MOUSE Small nuclear ribonucleoprotein Sm D3 OS=Mus musculus OX=10090 GN=Snrpd3 PE=1 SV=1	2617400000	1.93937e+09	2.67963e+09	1.83652e+09	2.86199e+09	2.13042e+09	3425500000	3.44589e+09	2.44936e+09	2.4553e+09	3.68925e+09	3.70823e+09	351480000	5.61201e+08	3.53885e+08	5.87069e+08	3.54979e+08	5.94405e+08
Q5SUR0	PUR4_MOUSE	PUR4_MOUSE Phosphoribosylformylglycinamidine synthase OS=Mus musculus OX=10090 GN=Pfas PE=1 SV=1	1120900000	9.32908e+08	1.28471e+09	9.68994e+08	1.24715e+09	9.78556e+08	2313600000	1.82784e+09	2.09257e+09	1.8151e+09	2.38628e+09	1.79511e+09	228170000	3.25378e+08	2.13418e+08	2.96973e+08	1.9473e+08	2.87177e+08
Q8BP92	RCN2_MOUSE	RCN2_MOUSE Reticulocalbin-2 OS=Mus musculus OX=10090 GN=Rcn2 PE=1 SV=1	555630000	4.83059e+08	4.77779e+08	4.41888e+08	4.20282e+08	3.79455e+08	2185700000	1.87315e+09	2.11792e+09	1.49455e+09	2.01371e+09	1.38409e+09	480280000	7.15491e+08	5.00613e+08	7.34976e+08	4.78166e+08	7.59794e+08
Q61140	BCAR1_MOUSE	BCAR1_MOUSE Breast cancer anti-estrogen resistance protein 1 OS=Mus musculus OX=10090 GN=Bcar1 PE=1 SV=2	59861000	6.31242e+07	5.27937e+07	5.8982e+07	7.064e+07	7.56077e+07	169900000	1.44327e+08	1.54621e+08	1.22438e+08	1.62383e+08	1.39607e+08	7338300	1.94467e+07	1.28304e+07	2.34025e+07	1.31488e+07	2.2806e+07
Q9CZR8	EFTS_MOUSE	EFTS_MOUSE Elongation factor Ts, mitochondrial OS=Mus musculus OX=10090 GN=Tsfm PE=1 SV=1	81256000	8.52846e+07	1.41018e+08	1.08317e+08	1.10964e+08	5.18672e+07	428060000	4.16608e+08	4.21827e+08	3.8687e+08	3.8976e+08	3.60127e+08	10263000	1.74536e+07	2.30217e+07	2.61898e+07	1.40437e+07	2.58988e+07
Q9CXX9	CUED2_MOUSE	CUED2_MOUSE CUE domain-containing protein 2 OS=Mus musculus OX=10090 GN=Cuedc2 PE=1 SV=1	25886000	8.91675e+06	2.37901e+07	1.18202e+07	2.58382e+07	2.29552e+07	84075000	6.93784e+07	1.09155e+08	1.18226e+08	9.88905e+07	9.57722e+07	6994900	7.94138e+06	5.06465e+06	5.96694e+06	5.01019e+06	5.65841e+06
P45878	FKBP2_MOUSE	FKBP2_MOUSE Peptidyl-prolyl cis-trans isomerase FKBP2 OS=Mus musculus OX=10090 GN=Fkbp2 PE=1 SV=1	204820000	2.5555e+08	3.90864e+08	2.56493e+08	4.3858e+08	2.96594e+08	806820000	6.28508e+08	1.06823e+09	8.56731e+08	1.10275e+09	8.73988e+08	164970000	2.43336e+08	1.78981e+08	2.46959e+08	7.46941e+07	1.1547e+08
Q9JJU8	SH3L1_MOUSE	SH3L1_MOUSE SH3 domain-binding glutamic acid-rich-like protein OS=Mus musculus OX=10090 GN=Sh3bgrl PE=1 SV=1	567090000	4.09472e+08	3.86337e+08	3.44855e+08	3.85397e+08	3.69784e+08	1392400000	1.10068e+09	1.37911e+09	1.01857e+09	1.3877e+09	1.03451e+09	373990000	5.41441e+08	2.13278e+08	3.16575e+08	2.92542e+08	4.20308e+08
Q11011	PSA_MOUSE	PSA_MOUSE Puromycin-sensitive aminopeptidase OS=Mus musculus OX=10090 GN=Npepps PE=1 SV=2	1605700000	1.31753e+09	1.47382e+09	1.36901e+09	1.40563e+09	1.25284e+09	3736000000	3.34379e+09	3.24323e+09	2.91794e+09	3.28923e+09	2.75944e+09	216620000	3.88146e+08	3.00615e+08	4.75318e+08	1.83868e+08	3.40675e+08
P62897	CYC_MOUSE	CYC_MOUSE Cytochrome c, somatic OS=Mus musculus OX=10090 GN=Cycs PE=1 SV=2	1482800000	1.03122e+09	1.26453e+09	1.03213e+09	1.15895e+09	8.42485e+08	2933600000	2.38355e+09	3.09786e+09	2.42305e+09	2.59644e+09	2.00154e+09	73063000	1.13414e+08	9.91047e+07	1.14e+08	7.97927e+07	1.03197e+08
Q8CGB3	UACA_MOUSE	UACA_MOUSE Uveal autoantigen with coiled-coil domains and ankyrin repeats OS=Mus musculus OX=10090 GN=Uaca PE=1 SV=2	83751000	1.45362e+08	9.27152e+07	6.61105e+07	7.04415e+07	1.17687e+08	211260000	9.09002e+07	1.68722e+08	1.10589e+08	2.32965e+08	1.6421e+08	45617000	7.16527e+07	3.87105e+07	6.76378e+07	3.47875e+07	5.93926e+07
O08795	GLU2B_MOUSE	GLU2B_MOUSE Glucosidase 2 subunit beta OS=Mus musculus OX=10090 GN=Prkcsh PE=1 SV=1	2595200000	1.80449e+09	2.28586e+09	1.71087e+09	2.1485e+09	1.62319e+09	3375500000	2.78948e+09	3.76776e+09	2.80764e+09	4.26504e+09	3.29549e+09	898380000	1.13071e+09	8.70849e+08	1.21167e+09	9.40092e+08	1.14437e+09
Q9WTP7	KAD3_MOUSE	KAD3_MOUSE GTP:AMP phosphotransferase AK3, mitochondrial OS=Mus musculus OX=10090 GN=Ak3 PE=1 SV=3	28534000	2.11376e+07	4.79164e+07	5.83775e+07	6.62138e+07	8.21413e+07	187580000	2.0343e+08	2.30739e+08	2.16952e+08	3.77932e+08	3.82278e+08	14223000	4.3417e+07	2.55341e+07	4.98906e+07	2.5965e+07	5.7283e+07
Q03145	EPHA2_MOUSE	EPHA2_MOUSE Ephrin type-A receptor 2 OS=Mus musculus OX=10090 GN=Epha2 PE=1 SV=3	586240000	6.74296e+08	3.74191e+08	4.62693e+08	5.23742e+08	5.16865e+08	1204400000	1.64436e+09	1.30605e+09	1.5198e+09	1.22872e+09	1.60273e+09	13289000	3.02668e+07	1.48353e+07	3.46505e+07	3.3503e+06	2.08552e+07
Q80UW2	FBX2_MOUSE	FBX2_MOUSE F-box only protein 2 OS=Mus musculus OX=10090 GN=Fbxo2 PE=1 SV=1	28097000	1.2676e+07	2.90006e+07	1.57309e+07	0	9.93961e+06	87396000	4.32981e+07	1.27963e+08	3.94135e+07	1.01203e+08	4.66864e+07	36992000	3.44024e+07	4.34053e+07	2.59371e+07	3.90785e+07	2.75808e+07
Q8C6E0	CFA36_MOUSE	CFA36_MOUSE Cilia- and flagella-associated protein 36 OS=Mus musculus OX=10090 GN=Cfap36 PE=1 SV=1	37658000	3.67625e+07	5.97598e+07	6.05253e+07	4.48716e+07	4.51217e+07	105180000	1.11152e+08	1.19007e+08	1.18731e+08	5.66471e+07	4.99135e+07	14682000	2.53917e+07	9.98993e+06	3.49097e+07	1.02953e+07	1.79096e+07
Q8C754	VPS52_MOUSE	VPS52_MOUSE Vacuolar protein sorting-associated protein 52 homolog OS=Mus musculus OX=10090 GN=Vps52 PE=1 SV=1	29890000	2.72824e+07	1.60953e+07	3.82583e+07	2.68833e+07	1.33539e+07	193410000	1.58048e+08	1.75879e+08	1.29829e+08	2.20496e+08	1.48794e+08	10142000	2.10201e+07	1.31285e+07	1.38152e+07	1.65253e+07	3.76254e+07
Q9ERR7	SEP15_MOUSE	SEP15_MOUSE Selenoprotein F OS=Mus musculus OX=10090 GN=Selenof PE=1 SV=3	136240000	1.28527e+08	1.66333e+08	1.15235e+08	1.66851e+08	1.00316e+08	365880000	3.27444e+08	3.81334e+08	3.22897e+08	3.75892e+08	2.9448e+08	22754000	2.98184e+07	5.76863e+07	8.24754e+07	6.20448e+07	8.71854e+07
Q9Z2X8	KEAP1_MOUSE	KEAP1_MOUSE Kelch-like ECH-associated protein 1 OS=Mus musculus OX=10090 GN=Keap1 PE=1 SV=1	167680000	1.25761e+08	1.32576e+08	1.23685e+08	1.6521e+08	1.06102e+08	436950000	3.17062e+08	5.40003e+08	4.14243e+08	5.0402e+08	3.80091e+08	12672000	1.06354e+07	1.86708e+07	3.52523e+07	2.04866e+07	2.74697e+07
Q9D710	TMX2_MOUSE	TMX2_MOUSE Thioredoxin-related transmembrane protein 2 OS=Mus musculus OX=10090 GN=Tmx2 PE=1 SV=1	123710000	7.47367e+07	1.08486e+08	8.48144e+07	1.12918e+08	8.39283e+07	280200000	2.22551e+08	3.57009e+08	2.30931e+08	2.95544e+08	2.38101e+08	12235000	1.35029e+07	6.42566e+06	7.31173e+06	1.77372e+07	2.31005e+07
O35710	NOCT_MOUSE	NOCT_MOUSE Nocturnin OS=Mus musculus OX=10090 GN=Noct PE=1 SV=3	5735800	3.70171e+06	8.50083e+06	1.0064e+07	8.50143e+06	4.97087e+06	39931000	1.90858e+07	4.09228e+07	1.71169e+07	0	1.38951e+07	3325800	4.09336e+06	4.04622e+06	5.12764e+06	4.06583e+06	5.23027e+06
P14152	MDHC_MOUSE	MDHC_MOUSE Malate dehydrogenase, cytoplasmic OS=Mus musculus OX=10090 GN=Mdh1 PE=1 SV=3	1793500000	1.51453e+09	2.01464e+09	1.73139e+09	2.05675e+09	1.7633e+09	4040700000	3.40102e+09	3.79492e+09	3.26707e+09	2.93119e+09	2.55416e+09	296770000	4.94945e+08	3.18112e+08	5.26505e+08	3.434e+08	5.48594e+08
Q8BHT6	B3GLT_MOUSE	B3GLT_MOUSE Beta-1,3-glucosyltransferase OS=Mus musculus OX=10090 GN=B3glct PE=1 SV=3	48591000	1.48073e+07	9.89585e+07	5.44128e+07	9.37067e+08	1.05388e+09	235910000	1.13815e+08	1.84069e+08	1.03317e+08	1.8403e+08	1.22625e+08	43484000	3.58185e+07	5.39755e+07	3.22957e+07	4.03963e+07	3.11336e+07
Q99J10	CTU1_MOUSE	CTU1_MOUSE Cytoplasmic tRNA 2-thiolation protein 1 OS=Mus musculus OX=10090 GN=Ctu1 PE=2 SV=1	37064000	1.52079e+07	3.6586e+07	1.81611e+07	3.05581e+07	1.63502e+07	39317000	3.077e+07	4.12146e+07	4.73786e+07	3.69363e+07	3.49904e+07	5588400	2.56094e+06	2.38323e+06	3.23817e+06	1.91561e+06	3.18829e+06
Q3UI43	BABA1_MOUSE	BABA1_MOUSE BRISC and BRCA1-A complex member 1 OS=Mus musculus OX=10090 GN=Babam1 PE=1 SV=1	94347000	7.48179e+07	1.01209e+08	8.11917e+07	8.50953e+07	7.79938e+07	226980000	1.53742e+08	1.83633e+08	1.49237e+08	1.72352e+08	1.29084e+08	30565000	3.31764e+07	2.27146e+07	3.21459e+07	1.90923e+07	3.32639e+07
Q8R016	BLMH_MOUSE	BLMH_MOUSE Bleomycin hydrolase OS=Mus musculus OX=10090 GN=Blmh PE=1 SV=1	113800000	7.9333e+07	8.79312e+07	8.55414e+07	8.65494e+07	9.37204e+07	327410000	3.30997e+08	4.05766e+08	4.22266e+08	4.39326e+08	4.08654e+08	64503000	1.25487e+08	5.74949e+07	1.26554e+08	8.14834e+07	1.51992e+08
Q8BR65	SDS3_MOUSE	SDS3_MOUSE Sin3 histone deacetylase corepressor complex component SDS3 OS=Mus musculus OX=10090 GN=Suds3 PE=1 SV=1	35262000	3.86886e+07	3.95441e+07	4.07205e+07	3.27808e+07	3.80403e+07	50634000	5.45958e+07	4.75888e+07	0	3.08686e+07	0	13910000	2.21438e+07	1.08832e+07	1.8504e+07	1.66666e+07	2.40216e+07
Q9CQ02	COMD4_MOUSE	COMD4_MOUSE COMM domain-containing protein 4 OS=Mus musculus OX=10090 GN=Commd4 PE=1 SV=1	62689000	7.94065e+07	1.04883e+08	8.25883e+07	1.15328e+08	8.27124e+07	234210000	1.01639e+08	1.6083e+08	1.49684e+08	2.35743e+08	1.55667e+08	10941000	1.61922e+07	1.57845e+07	1.64709e+07	1.72946e+07	2.3492e+07
Q9DBL1	ACDSB_MOUSE	ACDSB_MOUSE Short/branched chain specific acyl-CoA dehydrogenase, mitochondrial OS=Mus musculus OX=10090 GN=Acadsb PE=1 SV=1	65767000	4.37821e+07	8.90153e+07	8.60808e+07	5.43002e+07	6.5877e+07	146270000	1.54848e+08	1.46964e+08	1.18122e+08	1.52479e+08	1.47033e+08	5146300	1.19974e+07	1.10617e+07	2.28177e+07	6.24029e+06	9.11657e+06
O08756	HCD2_MOUSE	HCD2_MOUSE 3-hydroxyacyl-CoA dehydrogenase type-2 OS=Mus musculus OX=10090 GN=Hsd17b10 PE=1 SV=4	695920000	7.43789e+08	8.31172e+08	7.87978e+08	8.07704e+08	6.85476e+08	1800900000	1.67399e+09	1.74399e+09	1.60989e+09	1.93208e+09	1.76506e+09	123930000	2.44057e+08	1.70696e+08	3.15924e+08	1.27308e+08	2.5798e+08
Q7TSS2	UB2Q1_MOUSE	UB2Q1_MOUSE Ubiquitin-conjugating enzyme E2 Q1 OS=Mus musculus OX=10090 GN=Ube2q1 PE=1 SV=2	38925000	2.63792e+07	0	0	1.63236e+07	3.71725e+06	206340000	1.52121e+08	5.95683e+08	5.44129e+08	8.93695e+07	8.92236e+07	6186900	3.37743e+06	3.61731e+06	8.42728e+06	9.66733e+06	6.60072e+06
P62075	TIM13_MOUSE	TIM13_MOUSE Mitochondrial import inner membrane translocase subunit Tim13 OS=Mus musculus OX=10090 GN=Timm13 PE=1 SV=1	1106300000	9.24962e+08	8.38861e+08	6.99727e+08	8.18761e+08	6.56851e+08	2047700000	2.08873e+09	2.00194e+09	2.01722e+09	1.99961e+09	2.07349e+09	259080000	4.85189e+08	3.11233e+08	5.51434e+08	2.68413e+08	5.24797e+08
Q91UZ5	IMPA2_MOUSE	IMPA2_MOUSE Inositol monophosphatase 2 OS=Mus musculus OX=10090 GN=Impa2 PE=1 SV=1	17948000	1.95408e+07	4.4066e+07	1.74849e+06	3.05936e+07	3.70643e+07	99241000	6.48521e+07	4.2695e+07	3.34672e+07	7.77319e+07	5.62745e+07	18903000	1.47092e+07	2.24195e+07	8.42806e+06	1.21578e+07	8.76892e+06
Q9D7A8	ARMC1_MOUSE	ARMC1_MOUSE Armadillo repeat-containing protein 1 OS=Mus musculus OX=10090 GN=Armc1 PE=1 SV=1	105220000	1.15324e+08	1.11307e+08	1.16239e+08	1.57778e+08	1.57857e+08	189280000	1.44928e+08	2.23358e+08	2.26535e+08	2.07322e+08	1.80443e+08	12193000	3.17747e+07	1.03439e+07	5.17323e+06	1.61564e+06	1.04131e+07
P63087	PP1G_MOUSE	PP1G_MOUSE Serine/threonine-protein phosphatase PP1-gamma catalytic subunit OS=Mus musculus OX=10090 GN=Ppp1cc PE=1 SV=1	129340000	1.16301e+08	1.76872e+08	1.47557e+08	1.61828e+08	1.6204e+08	452550000	3.66276e+08	3.79726e+08	3.01377e+08	4.34208e+08	3.07651e+08	115690000	1.82364e+08	1.28872e+08	1.96931e+08	1.37209e+08	2.10206e+08
Q6GYP7	RGPA1_MOUSE	RGPA1_MOUSE Ral GTPase-activating protein subunit alpha-1 OS=Mus musculus OX=10090 GN=Ralgapa1 PE=1 SV=1	4170100	4.17298e+06	4.16078e+06	3.50349e+06	1.05313e+07	8.0246e+06	27759000	3.47091e+07	3.30703e+07	2.08631e+07	2.21479e+07	2.67067e+07	12918000	2.46404e+07	4.97273e+07	8.66342e+07	4.0832e+07	8.09235e+07
Q99MQ1	BICC1_MOUSE	BICC1_MOUSE Protein bicaudal C homolog 1 OS=Mus musculus OX=10090 GN=Bicc1 PE=1 SV=1	55361000	1.12416e+07	5.44248e+07	2.13812e+07	3.05905e+07	1.05335e+07	70054000	6.21938e+07	6.3347e+07	4.84644e+07	8.11488e+07	5.05226e+07	14484000	0	9.22932e+06	0	9.17434e+06	0
Q9WTX5	SKP1_MOUSE	SKP1_MOUSE S-phase kinase-associated protein 1 OS=Mus musculus OX=10090 GN=Skp1 PE=1 SV=3	278040000	1.75565e+08	2.55697e+08	1.89322e+08	1.89777e+08	1.68566e+08	910850000	7.9624e+08	9.1287e+08	8.23448e+08	8.62047e+08	7.311e+08	376350000	5.38726e+08	3.54722e+08	5.22168e+08	3.28318e+08	4.65382e+08
Q80WR5	CA174_MOUSE	CA174_MOUSE UPF0688 protein C1orf174 homolog OS=Mus musculus OX=10090 PE=1 SV=1	0	0	7.85712e+06	0	0	0	11571000	1.74324e+07	4.07971e+07	3.95512e+07	3.5355e+07	3.66344e+07	7433400	0	8.71138e+06	4.1646e+07	0	1.13634e+07
Q9DBS5	KLC4_MOUSE	KLC4_MOUSE Kinesin light chain 4 OS=Mus musculus OX=10090 GN=Klc4 PE=1 SV=1	10743000	7.74595e+06	1.00215e+07	6.96605e+06	1.79215e+07	8.7208e+06	44118000	3.94266e+07	5.38874e+07	3.50866e+07	9.39745e+06	9.80241e+06	20637000	2.29358e+07	1.31016e+07	1.58978e+07	2.10312e+07	2.46689e+07
Q9CWV6	PKRI1_MOUSE	PKRI1_MOUSE PRKR-interacting protein 1 OS=Mus musculus OX=10090 GN=Prkrip1 PE=1 SV=2	153150000	1.10286e+08	1.31081e+08	1.20971e+08	1.55925e+08	1.4012e+08	198100000	2.04707e+08	2.3337e+08	2.0544e+08	2.26437e+08	2.31527e+08	14775000	2.47623e+07	2.03637e+07	3.62864e+07	1.12697e+07	2.23486e+07
Q9R099	TBL2_MOUSE	TBL2_MOUSE Transducin beta-like protein 2 OS=Mus musculus OX=10090 GN=Tbl2 PE=1 SV=2	116230000	1.16465e+08	1.39753e+08	1.3411e+08	1.48188e+08	1.2814e+08	220970000	1.85382e+08	2.2568e+08	1.81992e+08	2.23071e+08	2.2326e+08	10077000	1.28495e+07	7.31348e+06	1.60189e+07	5.16003e+06	1.09781e+07
Q9WTR5	CAD13_MOUSE	CAD13_MOUSE Cadherin-13 OS=Mus musculus OX=10090 GN=Cdh13 PE=1 SV=2	151880000	7.07001e+07	1.32396e+08	7.43191e+07	1.42224e+08	7.50432e+07	378980000	2.04203e+08	3.68927e+08	1.94835e+08	4.26173e+08	2.66803e+08	5426600	4.04038e+06	1.0633e+07	1.04422e+07	1.08792e+07	3.84561e+06
A2AAY5	SPD2B_MOUSE	SPD2B_MOUSE SH3 and PX domain-containing protein 2B OS=Mus musculus OX=10090 GN=Sh3pxd2b PE=1 SV=1	48734000	9.74053e+06	6.16378e+07	3.69896e+07	3.42147e+07	1.36651e+07	130050000	1.48804e+08	1.12702e+08	2.24148e+08	1.32082e+08	2.1527e+08	8018300	9.21379e+06	1.21415e+07	1.59303e+07	1.13659e+07	1.40572e+07
P51863	VA0D1_MOUSE	VA0D1_MOUSE V-type proton ATPase subunit d 1 OS=Mus musculus OX=10090 GN=Atp6v0d1 PE=1 SV=2	241300000	1.96505e+08	3.54959e+08	2.87216e+08	2.20804e+08	1.68165e+08	931390000	8.45573e+08	9.45141e+08	8.00803e+08	7.62991e+08	7.82655e+08	23516000	5.01239e+07	2.76667e+07	3.07757e+07	3.87763e+07	6.79166e+07
P14069	S10A6_MOUSE	S10A6_MOUSE Protein S100-A6 OS=Mus musculus OX=10090 GN=S100a6 PE=1 SV=3	8263500000	8.05248e+09	8.20231e+09	8.04117e+09	7.04375e+09	6.54576e+09	10701000000	1.0694e+10	1.10593e+10	1.1078e+10	1.17722e+10	1.14335e+10	4100000000	8.69927e+09	3.02659e+09	6.33905e+09	4.90804e+09	9.97142e+09
O88384	VTI1B_MOUSE	VTI1B_MOUSE Vesicle transport through interaction with t-SNAREs homolog 1B OS=Mus musculus OX=10090 GN=Vti1b PE=1 SV=1	83601000	9.55264e+07	7.69923e+07	8.38745e+07	1.83134e+08	1.39853e+08	292160000	2.31397e+08	2.60592e+08	2.09342e+08	2.84208e+08	2.33415e+08	0	3.59273e+06	0	0	0	4.30992e+06
Q9QYJ0	DNJA2_MOUSE	DNJA2_MOUSE DnaJ homolog subfamily A member 2 OS=Mus musculus OX=10090 GN=Dnaja2 PE=1 SV=1	2988900000	2.25292e+09	3.34974e+09	2.45119e+09	2.7666e+09	1.95963e+09	4842100000	4.12356e+09	4.756e+09	3.89246e+09	5.02546e+09	4.33868e+09	613270000	8.05192e+08	9.10589e+08	1.22566e+09	9.24195e+08	1.27462e+09
Q8QZS1	HIBCH_MOUSE	HIBCH_MOUSE 3-hydroxyisobutyryl-CoA hydrolase, mitochondrial OS=Mus musculus OX=10090 GN=Hibch PE=1 SV=1	138810000	1.61374e+08	1.20431e+08	1.38919e+08	1.29394e+08	9.93761e+07	313800000	1.61108e+08	3.19786e+08	1.80432e+08	2.41278e+08	2.36915e+08	41306000	4.6897e+07	4.57612e+07	6.96267e+07	4.18692e+07	7.34834e+07
P05202	AATM_MOUSE	AATM_MOUSE Aspartate aminotransferase, mitochondrial OS=Mus musculus OX=10090 GN=Got2 PE=1 SV=1	1874400000	2.22428e+09	1.80034e+09	2.11308e+09	1.89078e+09	2.27254e+09	5131700000	5.54933e+09	4.53352e+09	4.81889e+09	4.73067e+09	4.74912e+09	445700000	9.32708e+08	2.77784e+08	8.42611e+08	3.03257e+08	9.54161e+08
Q9CQU0	TXD12_MOUSE	TXD12_MOUSE Thioredoxin domain-containing protein 12 OS=Mus musculus OX=10090 GN=Txndc12 PE=1 SV=1	1003400000	6.56945e+08	1.16285e+09	8.86037e+08	1.1467e+09	8.65186e+08	2296500000	1.82043e+09	2.37885e+09	1.76403e+09	2.34856e+09	1.84922e+09	284780000	3.42831e+08	3.17534e+08	3.82727e+08	1.99165e+08	2.46237e+08
Q91W89	MA2C1_MOUSE	MA2C1_MOUSE Alpha-mannosidase 2C1 OS=Mus musculus OX=10090 GN=Man2c1 PE=1 SV=1	2540000	1.97361e+06	2.04365e+06	1.98192e+06	0	0	19410000	1.44316e+07	6.98501e+07	5.6224e+07	2.63801e+07	3.82186e+07	0	0	0	6.72198e+06	0	1.52948e+07
Q8VDZ4	ZDHC5_MOUSE	ZDHC5_MOUSE Palmitoyltransferase ZDHHC5 OS=Mus musculus OX=10090 GN=Zdhhc5 PE=1 SV=1	20972000	7.48014e+06	2.26348e+07	1.67524e+07	2.61279e+07	2.36959e+07	33175000	3.31706e+07	7.11473e+07	6.44267e+07	6.03429e+07	6.03524e+07	0	0	2.16379e+06	2.86514e+06	0	0
Q8K157	GALM_MOUSE	GALM_MOUSE Galactose mutarotase OS=Mus musculus OX=10090 GN=Galm PE=1 SV=1	96331000	6.43237e+07	5.02773e+07	3.64888e+07	4.85647e+07	3.75885e+07	166600000	9.04901e+07	1.76241e+08	1.32802e+08	1.85312e+08	1.24847e+08	83502000	7.77879e+07	8.7023e+07	9.46833e+07	7.36187e+07	7.69251e+07
Q8R1F0	L10K_MOUSE	L10K_MOUSE Leydig cell tumor 10 kDa protein homolog OS=Mus musculus OX=10090 GN=D8Ertd738e PE=3 SV=1	10098000	1.30568e+07	2.62754e+07	1.3197e+07	2.69289e+07	1.6088e+07	13319000	1.35652e+07	4.87571e+07	4.58866e+07	1.31655e+07	2.12807e+07	28050000	5.18101e+07	2.84065e+07	5.24186e+07	2.83593e+07	5.11826e+07
Q9D020	5NT3A_MOUSE	5NT3A_MOUSE Cytosolic 5-nucleotidase 3A OS=Mus musculus OX=10090 GN=Nt5c3a PE=1 SV=4	60910000	4.00297e+07	7.72001e+07	3.80432e+07	5.73199e+07	6.43521e+07	133970000	1.23831e+08	1.31276e+08	7.39504e+07	1.31783e+08	1.25791e+08	11019000	1.41454e+07	1.9268e+07	1.90484e+07	9.58667e+06	1.39629e+07
P53690	MMP14_MOUSE	MMP14_MOUSE Matrix metalloproteinase-14 OS=Mus musculus OX=10090 GN=Mmp14 PE=2 SV=3	675360000	4.76737e+08	6.50325e+08	4.44127e+08	7.89831e+08	5.06557e+08	2087500000	1.19054e+09	1.82621e+09	1.14304e+09	1.48034e+09	9.74565e+08	57499000	5.04123e+07	5.69974e+07	5.16241e+07	5.7897e+07	5.41695e+07
Q2PZL6	FAT4_MOUSE	FAT4_MOUSE Protocadherin Fat 4 OS=Mus musculus OX=10090 GN=Fat4 PE=1 SV=2	40764000	1.30941e+07	4.9418e+07	2.38114e+07	6.40984e+07	2.49899e+07	253310000	1.43683e+08	1.73494e+08	8.68208e+07	2.85479e+08	2.05139e+08	4448100	0	2.87435e+06	0	2.50377e+06	0
Q9D1M7	FKB11_MOUSE	FKB11_MOUSE Peptidyl-prolyl cis-trans isomerase FKBP11 OS=Mus musculus OX=10090 GN=Fkbp11 PE=1 SV=1	95672000	8.21623e+07	6.31986e+07	5.72655e+07	1.07987e+08	1.06356e+08	136020000	1.279e+08	1.47081e+08	1.31436e+08	1.63505e+08	1.29406e+08	0	0	0	2.66847e+07	0	1.25032e+07
Q8BLY2	SYTC2_MOUSE	SYTC2_MOUSE Threonine--tRNA ligase 2, cytoplasmic OS=Mus musculus OX=10090 GN=Tars3 PE=1 SV=1	86259000	4.56796e+07	8.27298e+07	3.44965e+07	5.55134e+07	2.97632e+07	94912000	1.05766e+08	1.5165e+08	1.3761e+08	1.46901e+08	1.40539e+08	0	0	1.61564e+07	1.468e+07	1.10862e+07	1.09552e+07
Q5Y5T1	ZDH20_MOUSE	ZDH20_MOUSE Palmitoyltransferase ZDHHC20 OS=Mus musculus OX=10090 GN=Zdhhc20 PE=1 SV=1	0	0	1.02413e+07	0	0	0	0	0	0	0	1.54808e+07	2.19657e+07	4897600	6.25817e+06	3.91013e+06	6.49795e+06	3.86664e+06	4.67294e+06
Q9CXF4	TBC15_MOUSE	TBC15_MOUSE TBC1 domain family member 15 OS=Mus musculus OX=10090 GN=Tbc1d15 PE=1 SV=1	763720000	6.30967e+08	5.13051e+08	4.60928e+08	6.24954e+08	4.63721e+08	1890800000	1.25367e+09	2.04784e+09	1.31895e+09	1.96456e+09	1.29786e+09	202910000	2.3598e+08	1.98443e+08	2.29363e+08	1.5547e+08	1.81745e+08
Q8C5W3	TBCEL_MOUSE	TBCEL_MOUSE Tubulin-specific chaperone cofactor E-like protein OS=Mus musculus OX=10090 GN=Tbcel PE=1 SV=1	55642000	5.02419e+07	2.89153e+07	4.62495e+07	5.7814e+07	4.21097e+07	54795000	1.47913e+07	8.54432e+07	5.06829e+07	7.46708e+07	5.73394e+07	20795000	2.25831e+07	1.85452e+07	1.92399e+07	2.37209e+07	2.74568e+07
Q8BH75	RNF41_MOUSE	RNF41_MOUSE E3 ubiquitin-protein ligase NRDP1 OS=Mus musculus OX=10090 GN=Rnf41 PE=1 SV=1	0	0	0	0	1.53261e+07	0	40048000	4.17692e+07	5.8254e+07	4.88867e+07	4.47563e+07	2.18195e+07	8345900	9.59994e+06	8.84527e+06	1.00285e+07	4.09223e+06	4.03668e+06
Q8R0H9	GGA1_MOUSE	GGA1_MOUSE ADP-ribosylation factor-binding protein GGA1 OS=Mus musculus OX=10090 GN=Gga1 PE=1 SV=1	238360000	2.45936e+08	2.4035e+08	1.82659e+08	1.88157e+08	1.37376e+08	205360000	1.37821e+08	1.49914e+08	7.00803e+07	1.93796e+08	2.51018e+08	27333000	3.06077e+07	2.6253e+07	3.85605e+07	2.64026e+07	3.7513e+07
Q8K4Z3	NNRE_MOUSE	NNRE_MOUSE NAD(P)H-hydrate epimerase OS=Mus musculus OX=10090 GN=Naxe PE=1 SV=1	277570000	2.4013e+08	2.82668e+08	1.68395e+08	2.75131e+08	1.80536e+08	593920000	4.3822e+08	6.42214e+08	4.73098e+08	5.38905e+08	3.96911e+08	72678000	8.10502e+07	6.36484e+07	7.11597e+07	5.47531e+07	5.97105e+07
O55042	SYUA_MOUSE	SYUA_MOUSE Alpha-synuclein OS=Mus musculus OX=10090 GN=Snca PE=1 SV=2	0	0	0	0	0	0	5310100	9.84628e+06	0	0	0	0	0	8.15852e+06	0	9.37886e+06	0	0
Q8C1B7	SEP11_MOUSE	SEP11_MOUSE Septin-11 OS=Mus musculus OX=10090 GN=Septin11 PE=1 SV=4	8661600000	6.52928e+09	9.3466e+09	7.12203e+09	9.43862e+09	6.64337e+09	13718000000	1.03714e+10	1.48987e+10	1.09182e+10	1.89693e+10	1.4214e+10	2381700000	2.81125e+09	2.61951e+09	3.09203e+09	2.59061e+09	3.13222e+09
Q9D1H7	GET4_MOUSE	GET4_MOUSE Golgi to ER traffic protein 4 homolog OS=Mus musculus OX=10090 GN=Get4 PE=1 SV=2	160060000	1.34728e+08	1.47633e+08	1.61512e+08	1.87326e+08	1.6213e+08	298200000	2.28016e+08	2.88315e+08	2.21979e+08	3.32587e+08	2.01501e+08	84046000	1.21927e+08	9.70369e+07	1.406e+08	9.08829e+07	1.23341e+08
Q9DCT2	NDUS3_MOUSE	NDUS3_MOUSE NADH dehydrogenase [ubiquinone] iron-sulfur protein 3, mitochondrial OS=Mus musculus OX=10090 GN=Ndufs3 PE=1 SV=2	87288000	7.03039e+07	3.46538e+07	6.30339e+07	9.05908e+07	7.10709e+07	189310000	8.09972e+07	1.12414e+08	1.04681e+08	1.47489e+08	1.06992e+08	47726000	6.42457e+07	6.2466e+07	9.46742e+07	5.44302e+07	8.88532e+07
Q6PD19	ARMD3_MOUSE	ARMD3_MOUSE Armadillo-like helical domain-containing protein 3 OS=Mus musculus OX=10090 GN=Armh3 PE=1 SV=2	45476000	4.13566e+07	5.00715e+07	4.79461e+07	4.50164e+07	2.71105e+07	69523000	7.62357e+07	8.55476e+07	1.02468e+08	5.97702e+07	7.69956e+07	4039900	8.05402e+06	4.68819e+06	9.44476e+06	4.39229e+06	9.72066e+06
Q01768	NDKB_MOUSE	NDKB_MOUSE Nucleoside diphosphate kinase B OS=Mus musculus OX=10090 GN=Nme2 PE=1 SV=1	23696000000	1.44254e+10	2.16641e+10	1.79041e+10	2.61795e+10	1.92148e+10	39343000000	3.41089e+10	4.27482e+10	3.65442e+10	4.02988e+10	3.46979e+10	3123900000	4.22526e+09	1.58802e+09	2.08445e+09	3.45127e+09	4.58393e+09
Q9D6N5	NC2A_MOUSE	NC2A_MOUSE Dr1-associated corepressor OS=Mus musculus OX=10090 GN=Drap1 PE=1 SV=3	95694000	9.57985e+07	9.61691e+07	1.07181e+08	9.41674e+07	8.65889e+07	493820000	4.14911e+08	3.73325e+08	3.52737e+08	4.21408e+08	3.57399e+08	47990000	6.97502e+07	6.89784e+07	1.19864e+08	4.37453e+07	1.19247e+08
Q9DAI2	IFT22_MOUSE	IFT22_MOUSE Intraflagellar transport protein 22 homolog OS=Mus musculus OX=10090 GN=Ift22 PE=1 SV=1	0	1.298e+07	2.5638e+07	5.78259e+07	2.02364e+07	1.19528e+07	35283000	6.55542e+07	1.29742e+08	8.05452e+07	7.71048e+07	1.40597e+07	7665500	1.82338e+07	1.40826e+07	2.61221e+07	1.97693e+07	2.49131e+07
Q3UHH1	ZSWM8_MOUSE	ZSWM8_MOUSE Zinc finger SWIM domain-containing protein 8 OS=Mus musculus OX=10090 GN=Zswim8 PE=1 SV=1	61716000	5.25729e+07	3.95491e+07	2.77364e+07	4.82518e+07	4.7665e+07	129730000	1.22361e+08	1.7196e+08	1.43452e+08	1.47393e+08	9.30229e+07	20371000	3.97194e+07	2.24484e+07	4.10534e+07	9.58706e+06	7.80426e+06
Q8BPY9	FIGL1_MOUSE	FIGL1_MOUSE Fidgetin-like protein 1 OS=Mus musculus OX=10090 GN=Fignl1 PE=1 SV=1	188330000	1.31018e+08	1.6296e+08	1.31275e+08	2.01989e+08	1.46189e+08	0	0	1.45398e+07	1.35143e+07	3.88585e+07	3.77431e+07	4523000	6.64551e+06	3.97593e+06	5.33434e+06	3.59277e+06	5.12072e+06
Q9DB43	ZFPL1_MOUSE	ZFPL1_MOUSE Zinc finger protein-like 1 OS=Mus musculus OX=10090 GN=Zfpl1 PE=1 SV=1	260780000	1.90502e+08	2.67843e+08	1.94308e+08	1.77149e+08	1.86827e+08	276830000	2.46428e+08	2.64074e+08	2.37955e+08	2.69474e+08	2.43362e+08	4859200	7.47013e+06	1.84235e+07	2.76186e+07	9.3862e+06	1.63219e+07
P47857	PFKAM_MOUSE	PFKAM_MOUSE ATP-dependent 6-phosphofructokinase, muscle type OS=Mus musculus OX=10090 GN=Pfkm PE=1 SV=3	294510000	1.99501e+08	3.35446e+08	2.79516e+08	3.73235e+08	2.15094e+08	1009700000	9.31173e+08	8.87512e+08	6.80133e+08	1.02055e+09	9.36768e+08	176490000	2.38904e+08	1.84335e+08	2.04525e+08	1.54587e+08	2.14404e+08
Q9CPV4	GLOD4_MOUSE	GLOD4_MOUSE Glyoxalase domain-containing protein 4 OS=Mus musculus OX=10090 GN=Glod4 PE=1 SV=1	273710000	3.02961e+08	3.58844e+08	2.38445e+08	3.16993e+08	2.21141e+08	814120000	8.674e+08	8.0232e+08	8.30965e+08	1.02767e+09	1.07574e+09	150850000	2.88376e+08	1.8922e+08	3.37831e+08	1.59061e+08	2.72023e+08
Q9CPU0	LGUL_MOUSE	LGUL_MOUSE Lactoylglutathione lyase OS=Mus musculus OX=10090 GN=Glo1 PE=1 SV=3	88399000	7.56081e+07	2.61429e+08	2.33647e+08	2.80103e+08	2.55398e+08	965660000	8.28524e+08	8.69736e+08	6.78067e+08	9.29851e+08	8.17804e+08	9810300	1.66131e+07	5.04741e+07	7.73359e+07	3.88675e+07	6.03913e+07
Q8BVI4	DHPR_MOUSE	DHPR_MOUSE Dihydropteridine reductase OS=Mus musculus OX=10090 GN=Qdpr PE=1 SV=2	546130000	5.33543e+08	5.67886e+08	5.1966e+08	5.85229e+08	5.84555e+08	1036500000	8.21792e+08	1.17452e+09	8.78423e+08	1.308e+09	1.151e+09	124960000	1.87976e+08	9.9675e+07	1.9938e+08	1.34795e+08	2.0518e+08
Q9CR26	VTA1_MOUSE	VTA1_MOUSE Vacuolar protein sorting-associated protein VTA1 homolog OS=Mus musculus OX=10090 GN=Vta1 PE=1 SV=1	351720000	2.43851e+08	3.56053e+08	3.23311e+08	2.93693e+08	2.83989e+08	718950000	6.35873e+08	9.30124e+08	8.54918e+08	6.38431e+08	5.93784e+08	31053000	5.37481e+07	2.75471e+07	4.44385e+07	5.49994e+07	8.9109e+07
P15379	CD44_MOUSE	CD44_MOUSE CD44 antigen OS=Mus musculus OX=10090 GN=Cd44 PE=1 SV=3	2658000000	2.72572e+09	2.11984e+09	1.73249e+09	2.37735e+09	2.04954e+09	4019400000	3.76487e+09	5.95214e+09	4.89269e+09	5.1759e+09	4.50539e+09	170910000	2.83459e+08	1.53159e+08	2.61247e+08	1.68285e+08	2.82901e+08
O08917	FLOT1_MOUSE	FLOT1_MOUSE Flotillin-1 OS=Mus musculus OX=10090 GN=Flot1 PE=1 SV=1	704860000	6.31988e+08	6.92714e+08	5.90614e+08	7.13053e+08	5.83004e+08	1349800000	1.14566e+09	1.43577e+09	1.07909e+09	1.65492e+09	1.41034e+09	73944000	1.11428e+08	7.43921e+07	1.11966e+08	7.85681e+07	1.15027e+08
Q3ULJ0	GPD1L_MOUSE	GPD1L_MOUSE Glycerol-3-phosphate dehydrogenase 1-like protein OS=Mus musculus OX=10090 GN=Gpd1l PE=1 SV=2	42304000	2.9225e+07	4.0338e+07	4.20255e+07	3.33459e+07	2.92355e+07	151090000	9.6832e+07	1.06844e+08	1.44451e+08	6.62397e+07	1.23661e+08	10575000	2.94788e+07	4.04443e+06	1.08966e+07	8.33674e+06	1.10686e+07
Q9D198	SYF2_MOUSE	SYF2_MOUSE Pre-mRNA-splicing factor SYF2 OS=Mus musculus OX=10090 GN=Syf2 PE=2 SV=1	36528000	3.68591e+07	3.47521e+07	3.80619e+07	3.40638e+07	3.76499e+07	40895000	3.1674e+07	4.06672e+07	3.51911e+07	3.54405e+07	1.31329e+07	30571000	6.28925e+07	2.20297e+07	2.98901e+07	2.29977e+07	2.43834e+07
Q9CQ71	RFA3_MOUSE	RFA3_MOUSE Replication protein A 14 kDa subunit OS=Mus musculus OX=10090 GN=Rpa3 PE=1 SV=1	79182000	3.30245e+07	8.38791e+06	6.78491e+06	3.65448e+07	6.1396e+07	273040000	2.15744e+08	2.56715e+08	1.87846e+08	3.10438e+08	2.33968e+08	74135000	1.09808e+08	8.91516e+07	1.17567e+08	9.35882e+07	1.15355e+08
Q9Z1Y4	TRIP6_MOUSE	TRIP6_MOUSE Thyroid receptor-interacting protein 6 OS=Mus musculus OX=10090 GN=Trip6 PE=1 SV=1	132360000	9.12857e+07	1.56606e+08	1.28197e+08	1.74314e+08	1.50127e+08	418750000	3.27229e+08	3.67691e+08	2.94307e+08	4.27573e+08	3.33993e+08	32283000	3.37271e+07	2.74334e+07	3.24637e+07	1.81179e+07	3.38944e+07
Q9CZX7	PP4P2_MOUSE	PP4P2_MOUSE Type 2 phosphatidylinositol 4,5-bisphosphate 4-phosphatase OS=Mus musculus OX=10090 GN=Pip4p2 PE=1 SV=1	246920000	1.53132e+08	2.23085e+08	1.29289e+08	2.28895e+08	1.80179e+08	92427000	1.31808e+08	0	1.2494e+08	1.16846e+08	1.28888e+08	0	1.63548e+07	0	5.16645e+06	2.34873e+06	5.06658e+06
Q9JM52	MINK1_MOUSE	MINK1_MOUSE Misshapen-like kinase 1 OS=Mus musculus OX=10090 GN=Mink1 PE=1 SV=3	0	0	0	0	0	1.32858e+07	14343000	0	2.87122e+07	1.84024e+07	1.34208e+07	9.62028e+06	0	0	0	0	9.894e+06	1.6039e+07
Q99LF4	RTCB_MOUSE	RTCB_MOUSE RNA-splicing ligase RtcB homolog OS=Mus musculus OX=10090 GN=Rtcb PE=1 SV=1	3439900000	2.57931e+09	3.50482e+09	2.69852e+09	3.19616e+09	2.57852e+09	6099700000	5.31517e+09	7.00045e+09	6.03317e+09	7.07966e+09	5.86899e+09	967180000	1.31895e+09	9.3335e+08	1.32108e+09	8.13431e+08	1.1796e+09
Q8BIA4	FBXW8_MOUSE	FBXW8_MOUSE F-box/WD repeat-containing protein 8 OS=Mus musculus OX=10090 GN=Fbxw8 PE=1 SV=2	83219000	6.03783e+07	7.31278e+07	6.17641e+07	1.03855e+08	6.1705e+07	353090000	2.06532e+08	3.33685e+08	2.67072e+08	4.13191e+08	3.45114e+08	30507000	3.39015e+07	2.68282e+07	3.24194e+07	2.66892e+07	2.72772e+07
Q5KU39	VPS41_MOUSE	VPS41_MOUSE Vacuolar protein sorting-associated protein 41 homolog OS=Mus musculus OX=10090 GN=Vps41 PE=1 SV=1	39570000	3.57177e+07	4.192e+07	2.72764e+07	3.49519e+07	1.70552e+07	177290000	1.10068e+08	1.00347e+08	9.9627e+07	1.28684e+08	1.12527e+08	35761000	4.08064e+07	4.21342e+07	4.99922e+07	5.16121e+07	5.63179e+07
Q9DCT8	CRIP2_MOUSE	CRIP2_MOUSE Cysteine-rich protein 2 OS=Mus musculus OX=10090 GN=Crip2 PE=1 SV=1	181560000	8.02065e+07	1.75045e+08	1.11286e+08	2.06019e+08	1.03056e+08	266400000	3.17566e+08	2.0865e+08	3.09928e+08	4.52243e+08	3.46127e+08	0	0	0	0	2.17397e+07	2.39493e+07
Q9D0W5	PPIL1_MOUSE	PPIL1_MOUSE Peptidyl-prolyl cis-trans isomerase-like 1 OS=Mus musculus OX=10090 GN=Ppil1 PE=1 SV=1	342140000	3.98179e+08	3.83255e+08	4.57398e+08	4.45405e+08	3.88703e+08	1440200000	1.4335e+09	1.15492e+09	1.13482e+09	1.44807e+09	1.3765e+09	157650000	2.29738e+08	1.35492e+08	2.96361e+08	9.11311e+07	3.07757e+08
Q91XY4	PCDG4_MOUSE	PCDG4_MOUSE Protocadherin gamma-A4 OS=Mus musculus OX=10090 GN=Pcdhga4 PE=1 SV=1	42247000	2.94719e+07	5.25979e+07	2.58832e+07	4.26864e+07	2.80553e+07	180940000	1.31272e+08	1.30946e+08	9.7086e+07	1.38899e+08	8.72974e+07	4076700	4.78056e+06	6.5451e+06	6.35208e+06	4.97065e+06	3.15302e+06
Q3U0D9	HACE1_MOUSE	HACE1_MOUSE E3 ubiquitin-protein ligase HACE1 OS=Mus musculus OX=10090 GN=Hace1 PE=1 SV=1	4709000	0	0	0	4.93019e+06	5.66349e+06	16273000	0	7.78879e+06	7.82933e+06	9.74043e+06	1.05235e+07	0	0	3.49049e+06	4.76022e+06	3.76508e+06	4.94075e+06
O08585	CLCA_MOUSE	CLCA_MOUSE Clathrin light chain A OS=Mus musculus OX=10090 GN=Clta PE=1 SV=2	1349900000	1.06944e+09	1.47362e+09	1.27513e+09	1.37961e+09	1.08751e+09	1526100000	1.27686e+09	1.82504e+09	1.16447e+09	1.4906e+09	1.22119e+09	378760000	6.00799e+08	3.82648e+08	4.45349e+08	3.91295e+08	4.73405e+08
P48428	TBCA_MOUSE	TBCA_MOUSE Tubulin-specific chaperone A OS=Mus musculus OX=10090 GN=Tbca PE=1 SV=3	616020000	4.27482e+08	5.13322e+08	5.3581e+08	4.4016e+08	3.27851e+08	1487300000	1.47204e+09	1.40829e+09	1.32549e+09	1.56272e+09	1.37143e+09	54921000	2.26644e+08	1.031e+08	1.08116e+08	1.02943e+08	9.88396e+07
Q8BX10	PGAM5_MOUSE	PGAM5_MOUSE Serine/threonine-protein phosphatase PGAM5, mitochondrial OS=Mus musculus OX=10090 GN=Pgam5 PE=1 SV=1	175030000	1.33762e+08	1.66263e+08	1.68782e+08	1.8444e+08	1.68812e+08	786130000	8.32657e+08	4.4955e+08	3.32285e+08	6.94995e+08	7.23133e+08	68908000	6.60512e+07	2.31184e+07	1.1981e+08	6.1245e+07	6.71609e+07
Q9ESC8	AFF4_MOUSE	AFF4_MOUSE AF4/FMR2 family member 4 OS=Mus musculus OX=10090 GN=Aff4 PE=1 SV=1	7966100	4.49169e+06	8.16889e+06	0	1.42841e+07	1.2351e+07	36874000	4.00922e+07	2.55948e+07	2.4942e+07	1.90783e+07	3.86377e+07	2215200	8.08549e+06	9.11626e+06	9.69145e+06	7.07701e+06	8.9835e+06
P83887	TBG1_MOUSE	TBG1_MOUSE Tubulin gamma-1 chain OS=Mus musculus OX=10090 GN=Tubg1 PE=1 SV=1	398050000	3.30519e+08	2.60646e+08	2.13216e+08	2.59142e+08	2.56268e+08	1129500000	9.27082e+08	1.11243e+09	9.26328e+08	1.13395e+09	8.88954e+08	110320000	1.68832e+08	1.02701e+08	1.5227e+08	1.05936e+08	1.57367e+08
Q8CEI1	BOLA3_MOUSE	BOLA3_MOUSE BolA-like protein 3 OS=Mus musculus OX=10090 GN=Bola3 PE=1 SV=1	41586000	3.65617e+07	2.98799e+07	1.73007e+07	4.58691e+07	4.48941e+07	45957000	3.70206e+07	6.23661e+07	4.91748e+07	6.05085e+07	4.88002e+07	14501000	1.8517e+07	1.08095e+07	1.33645e+07	8.33567e+06	1.26025e+07
Q9D0C1	RN115_MOUSE	RN115_MOUSE E3 ubiquitin-protein ligase RNF115 OS=Mus musculus OX=10090 GN=Rnf115 PE=1 SV=1	33986000	0	3.2592e+07	0	2.72407e+07	0	38694000	3.4679e+07	3.94882e+07	2.60611e+07	2.91858e+07	2.95182e+07	11727000	6.29227e+06	1.17068e+07	1.32981e+07	1.08458e+07	1.23771e+07
P56395	CYB5_MOUSE	CYB5_MOUSE Cytochrome b5 OS=Mus musculus OX=10090 GN=Cyb5a PE=1 SV=2	937370000	7.70622e+08	8.82966e+08	6.98425e+08	7.34014e+08	5.87522e+08	1902600000	1.54805e+09	1.88415e+09	1.52324e+09	1.94202e+09	1.51488e+09	212430000	2.89359e+08	2.2243e+08	3.07249e+08	1.89186e+08	2.4904e+08
Q9ERD7	TBB3_MOUSE	TBB3_MOUSE Tubulin beta-3 chain OS=Mus musculus OX=10090 GN=Tubb3 PE=1 SV=1	53674000	6.29277e+07	6.70009e+07	6.51541e+07	6.42777e+07	6.19069e+07	353220000	1.73787e+08	3.82368e+08	3.86503e+08	1.56955e+08	1.59064e+08	0	2.41067e+07	0	2.57001e+07	0	0
P29594	CASP2_MOUSE	CASP2_MOUSE Caspase-2 OS=Mus musculus OX=10090 GN=Casp2 PE=1 SV=5	18933000	1.59421e+07	1.92481e+07	9.53142e+06	1.50062e+07	0	27272000	3.09579e+07	5.7582e+07	3.03673e+07	4.43706e+07	3.49754e+07	4062800	5.0352e+06	4.82697e+06	4.45088e+06	3.61053e+06	2.86764e+06
P23506	PIMT_MOUSE	PIMT_MOUSE Protein-L-isoaspartate(D-aspartate) O-methyltransferase OS=Mus musculus OX=10090 GN=Pcmt1 PE=1 SV=3	47782000	7.83639e+07	8.25551e+07	5.1966e+07	1.58304e+08	1.58348e+08	903010000	5.3155e+08	8.65412e+08	5.68117e+08	5.7957e+08	3.90786e+08	49232000	7.04687e+07	4.16147e+06	4.82234e+06	6.05739e+07	9.02136e+07
Q91WZ8	DTBP1_MOUSE	DTBP1_MOUSE Dysbindin OS=Mus musculus OX=10090 GN=Dtnbp1 PE=1 SV=1	5623100	0	3.03115e+07	6.89875e+07	0	0	35619000	4.23994e+07	6.7573e+07	3.31723e+07	8.90906e+07	4.28929e+07	13475000	2.8203e+07	1.30477e+07	1.43257e+07	1.29918e+07	1.29746e+07
Q8VC30	TKFC_MOUSE	TKFC_MOUSE Triokinase/FMN cyclase OS=Mus musculus OX=10090 GN=Tkfc PE=1 SV=1	60490000	7.83551e+07	4.63686e+07	7.09059e+07	6.7753e+07	1.00772e+08	347110000	3.43398e+08	3.78288e+08	2.65844e+08	2.95854e+08	3.01802e+08	15640000	4.18186e+07	1.85043e+07	6.2708e+07	1.58954e+07	3.35946e+07
Q8BYA0	TBCD_MOUSE	TBCD_MOUSE Tubulin-specific chaperone D OS=Mus musculus OX=10090 GN=Tbcd PE=1 SV=1	346470000	3.56848e+08	3.30407e+08	2.34022e+08	3.96424e+08	2.61879e+08	933140000	7.84838e+08	9.71063e+08	8.82566e+08	8.0418e+08	7.95607e+08	103440000	1.47813e+08	9.99591e+07	1.48233e+08	1.00049e+08	1.57031e+08
Q9D898	ARP5L_MOUSE	ARP5L_MOUSE Actin-related protein 2/3 complex subunit 5-like protein OS=Mus musculus OX=10090 GN=Arpc5l PE=1 SV=1	72685000	7.79194e+07	1.62519e+08	1.02596e+08	1.46862e+08	6.65363e+07	443340000	2.91348e+08	4.94377e+08	3.29278e+08	4.03949e+08	3.47256e+08	17057000	1.96473e+07	1.04176e+07	1.0389e+07	1.80728e+07	1.65183e+07
P54822	PUR8_MOUSE	PUR8_MOUSE Adenylosuccinate lyase OS=Mus musculus OX=10090 GN=Adsl PE=1 SV=2	757220000	6.34073e+08	4.70713e+08	5.73052e+08	7.56809e+08	7.05198e+08	1016200000	9.70199e+08	1.32245e+09	1.37312e+09	1.47617e+09	1.2365e+09	146900000	2.84141e+08	1.55592e+08	3.19623e+08	1.86959e+08	3.35546e+08
P28667	MRP_MOUSE	MRP_MOUSE MARCKS-related protein OS=Mus musculus OX=10090 GN=Marcksl1 PE=1 SV=2	344990000	4.09538e+08	3.77373e+08	4.25892e+08	3.48213e+08	3.89986e+08	646210000	6.981e+08	5.6191e+08	6.29898e+08	5.93364e+08	6.78508e+08	30234000	8.35297e+07	4.49587e+07	9.56732e+07	5.33626e+07	1.70479e+08
Q9CS00	CATIN_MOUSE	CATIN_MOUSE Cactin OS=Mus musculus OX=10090 GN=Cactin PE=1 SV=2	66548000	5.1268e+07	6.19339e+07	2.32874e+07	8.23774e+07	5.46817e+07	204870000	1.77706e+08	2.43061e+08	1.32687e+08	2.1337e+08	1.38145e+08	15791000	7.1717e+06	1.50427e+07	1.40535e+07	2.04925e+07	2.56662e+07
P62073	TIM10_MOUSE	TIM10_MOUSE Mitochondrial import inner membrane translocase subunit Tim10 OS=Mus musculus OX=10090 GN=Timm10 PE=1 SV=1	409350000	5.37461e+08	4.66898e+08	5.76637e+08	1.05394e+08	1.42017e+08	391550000	3.57956e+08	1.95731e+08	1.96442e+08	2.07418e+08	1.76149e+08	0	2.3973e+07	0	0	4.96103e+06	2.9812e+07
Q9CPW7	ZMAT2_MOUSE	ZMAT2_MOUSE Zinc finger matrin-type protein 2 OS=Mus musculus OX=10090 GN=Zmat2 PE=2 SV=1	124360000	1.08093e+08	1.16346e+08	6.3527e+07	1.05324e+08	1.1019e+08	291870000	2.73194e+08	3.35229e+08	2.81155e+08	2.67903e+08	2.26968e+08	34517000	4.66544e+07	2.94703e+07	4.29824e+07	2.7428e+07	4.12414e+07
Q8C0E2	VP26B_MOUSE	VP26B_MOUSE Vacuolar protein sorting-associated protein 26B OS=Mus musculus OX=10090 GN=Vps26b PE=1 SV=1	208720000	1.21053e+08	2.00601e+08	8.27284e+07	2.18525e+08	2.2567e+08	576880000	4.39272e+08	6.27878e+08	5.12085e+08	5.86676e+08	5.33237e+08	240250000	2.38864e+08	1.37955e+08	1.65399e+08	2.1565e+08	2.2545e+08
P06801	MAOX_MOUSE	MAOX_MOUSE NADP-dependent malic enzyme OS=Mus musculus OX=10090 GN=Me1 PE=1 SV=2	1265900000	1.0178e+09	1.13415e+09	8.69479e+08	1.25313e+09	9.64857e+08	3259900000	2.43991e+09	3.2967e+09	2.5501e+09	3.19616e+09	2.4228e+09	443660000	5.85261e+08	3.92618e+08	4.6555e+08	4.78107e+08	5.6898e+08
O54791	MAFF_MOUSE	MAFF_MOUSE Transcription factor MafF OS=Mus musculus OX=10090 GN=Maff PE=2 SV=1	49962000	1.63657e+07	1.59186e+07	1.58566e+07	1.76846e+07	1.45787e+07	77637000	6.23559e+07	6.07025e+07	7.07701e+07	6.08013e+07	4.1889e+07	2206700	3.20147e+06	0	0	4.18152e+06	3.50054e+06
Q9D842	APLF_MOUSE	APLF_MOUSE Aprataxin and PNK-like factor OS=Mus musculus OX=10090 GN=Aplf PE=1 SV=2	41114000	3.83275e+07	3.90281e+07	3.35412e+07	2.08035e+07	1.28586e+07	24234000	3.47166e+07	4.65067e+07	2.51854e+07	3.86854e+07	9.04393e+06	16588000	1.22712e+07	1.21514e+07	1.34296e+07	1.57648e+07	1.54085e+07
Q9WV95	PHLA3_MOUSE	PHLA3_MOUSE Pleckstrin homology-like domain family A member 3 OS=Mus musculus OX=10090 GN=Phlda3 PE=1 SV=1	21476000	1.77793e+07	4.87465e+06	4.46069e+06	1.34862e+07	1.82343e+07	26898000	3.29569e+07	6.29412e+07	4.23494e+07	5.76226e+07	3.48165e+07	0	3.95319e+07	2.37764e+07	4.23194e+07	0	0
Q0KL02	TRIO_MOUSE	TRIO_MOUSE Triple functional domain protein OS=Mus musculus OX=10090 GN=Trio PE=1 SV=3	420850000	2.32623e+08	3.94648e+08	3.12698e+08	2.69268e+08	2.30288e+08	733670000	5.89611e+08	6.12127e+08	5.87031e+08	6.7634e+08	6.20885e+08	75095000	9.23201e+07	5.92895e+07	7.69908e+07	3.64016e+07	5.35274e+07
P10493	NID1_MOUSE	NID1_MOUSE Nidogen-1 OS=Mus musculus OX=10090 GN=Nid1 PE=1 SV=2	299290000	2.23635e+08	4.37197e+08	3.55015e+08	3.54491e+08	3.05875e+08	973530000	6.72054e+08	8.78683e+08	6.63308e+08	1.04067e+09	7.46159e+08	46439000	5.62237e+07	4.24123e+07	6.2557e+07	3.23893e+07	3.14152e+07
P15116	CADH2_MOUSE	CADH2_MOUSE Cadherin-2 OS=Mus musculus OX=10090 GN=Cdh2 PE=1 SV=2	90689000	1.78528e+08	8.88115e+07	1.64601e+08	5.13514e+07	1.294e+08	250280000	5.96053e+08	1.72929e+08	3.76759e+08	2.70852e+08	5.5282e+08	6525000	3.40772e+07	3.85958e+06	2.74975e+07	2.18653e+06	5.06193e+07
Q9Z148	EHMT2_MOUSE	EHMT2_MOUSE Histone-lysine N-methyltransferase EHMT2 OS=Mus musculus OX=10090 GN=Ehmt2 PE=1 SV=2	116500000	5.22086e+07	5.13111e+07	6.1485e+07	1.21536e+08	5.97707e+07	150310000	1.36758e+08	1.92781e+08	1.81878e+08	1.96509e+08	1.8681e+08	27394000	3.4919e+07	2.66079e+07	2.69674e+07	3.46727e+07	5.07498e+07
O55229	CHKB_MOUSE	CHKB_MOUSE Choline/ethanolamine kinase OS=Mus musculus OX=10090 GN=Chkb PE=1 SV=3	16245000	0	1.04491e+07	1.2288e+07	1.2987e+07	1.50919e+07	37436000	1.88549e+07	5.25934e+07	3.54126e+07	5.98108e+07	4.36032e+07	0	1.11649e+07	7.9402e+06	0	7.97368e+06	1.17989e+07
Q3U0V2	TRADD_MOUSE	TRADD_MOUSE Tumor necrosis factor receptor type 1-associated DEATH domain protein OS=Mus musculus OX=10090 GN=Tradd PE=1 SV=1	59048000	3.45522e+07	4.31245e+07	3.32092e+07	6.22737e+07	3.10416e+07	252060000	2.64003e+08	2.08427e+08	2.15092e+08	2.2805e+08	2.19162e+08	34767000	3.78548e+07	3.71701e+07	4.27466e+07	2.71376e+07	4.4205e+07
Q64253	LY6E_MOUSE	LY6E_MOUSE Lymphocyte antigen 6E OS=Mus musculus OX=10090 GN=Ly6e PE=1 SV=2	107090000	9.69026e+07	1.02233e+08	1.00981e+08	1.18417e+08	1.05201e+08	366670000	3.6225e+08	3.21895e+08	3.16871e+08	3.8101e+08	3.54451e+08	43476000	7.96695e+07	4.13196e+07	7.44341e+07	4.08752e+07	7.75852e+07
Q0VGY8	TANC1_MOUSE	TANC1_MOUSE Protein TANC1 OS=Mus musculus OX=10090 GN=Tanc1 PE=1 SV=2	83293000	7.38466e+07	7.57697e+07	6.35733e+07	4.96634e+07	4.82685e+07	180410000	1.81131e+08	1.05063e+08	1.02199e+08	1.26975e+08	1.46595e+08	3169400	8.97095e+06	5.23394e+06	6.41629e+06	4.28377e+06	8.76659e+06
Q8BQR4	KANL2_MOUSE	KANL2_MOUSE KAT8 regulatory NSL complex subunit 2 OS=Mus musculus OX=10090 GN=Kansl2 PE=1 SV=1	13230000	1.76202e+07	2.18348e+07	1.47656e+07	0	2.97978e+06	23039000	1.98223e+07	2.93288e+07	3.5804e+07	1.49487e+07	0	4415300	9.93941e+06	3.2898e+06	5.32223e+06	2.40349e+06	5.43323e+06
Q8BL66	EEA1_MOUSE	EEA1_MOUSE Early endosome antigen 1 OS=Mus musculus OX=10090 GN=Eea1 PE=1 SV=2	1635500000	1.12339e+09	1.68109e+09	1.19923e+09	1.82709e+09	1.24648e+09	4284300000	3.00753e+09	3.9125e+09	2.88385e+09	4.09398e+09	3.18841e+09	886850000	9.62761e+08	9.01975e+08	9.01573e+08	8.92216e+08	9.63579e+08
Q9WTP6	KAD2_MOUSE	KAD2_MOUSE Adenylate kinase 2, mitochondrial OS=Mus musculus OX=10090 GN=Ak2 PE=1 SV=5	2206000000	1.82326e+09	2.04265e+09	1.83564e+09	2.21918e+09	1.91691e+09	3215700000	2.3741e+09	3.48201e+09	2.47974e+09	3.13708e+09	2.31377e+09	79879000	8.85124e+07	9.53699e+07	1.49769e+08	1.46757e+08	1.82262e+08
Q61286	HTF4_MOUSE	HTF4_MOUSE Transcription factor 12 OS=Mus musculus OX=10090 GN=Tcf12 PE=1 SV=2	121330000	1.18825e+08	1.57008e+08	1.51043e+08	1.22498e+08	8.78048e+07	227140000	1.96634e+08	2.66077e+08	2.22851e+08	3.26775e+08	2.8109e+08	20891000	2.50901e+07	2.47934e+07	3.02235e+07	1.48788e+07	3.71422e+07
Q9R257	HEBP1_MOUSE	HEBP1_MOUSE Heme-binding protein 1 OS=Mus musculus OX=10090 GN=Hebp1 PE=1 SV=2	46608000	3.54192e+07	1.19507e+08	3.41832e+07	1.25769e+08	2.43696e+07	232130000	1.12891e+08	2.22144e+08	1.12039e+08	3.03622e+08	1.12956e+08	39512000	1.60388e+07	2.67265e+07	6.63927e+06	2.591e+07	8.55072e+06
O35295	PURB_MOUSE	PURB_MOUSE Transcriptional activator protein Pur-beta OS=Mus musculus OX=10090 GN=Purb PE=1 SV=3	236880000	2.14723e+08	2.84686e+08	2.69322e+08	2.42818e+08	2.22178e+08	426980000	3.78451e+08	5.34539e+08	4.99415e+08	3.67162e+08	4.43412e+08	130150000	2.38812e+08	1.67915e+08	3.28388e+08	1.24109e+08	2.34687e+08
Q9R0Y5	KAD1_MOUSE	KAD1_MOUSE Adenylate kinase isoenzyme 1 OS=Mus musculus OX=10090 GN=Ak1 PE=1 SV=1	1045800000	7.1262e+08	1.13836e+09	7.18899e+08	1.03319e+09	7.35585e+08	1714300000	1.17776e+09	1.71119e+09	1.21726e+09	1.69723e+09	1.23178e+09	96786000	1.00962e+08	1.39699e+08	1.30016e+08	1.94887e+08	1.88308e+08
O35643	AP1B1_MOUSE	AP1B1_MOUSE AP-1 complex subunit beta-1 OS=Mus musculus OX=10090 GN=Ap1b1 PE=1 SV=2	3175900000	2.79925e+09	3.19245e+09	2.7742e+09	3.3433e+09	2.9385e+09	1065700000	9.00038e+08	8.9453e+08	7.75014e+08	8.73042e+08	8.22973e+08	78872000	1.23109e+08	1.06659e+08	1.79908e+08	1.08684e+08	1.6517e+08
Q9D5V6	SYAP1_MOUSE	SYAP1_MOUSE Synapse-associated protein 1 OS=Mus musculus OX=10090 GN=Syap1 PE=1 SV=1	382320000	3.02632e+08	4.73824e+08	3.47867e+08	4.58559e+08	3.6106e+08	1250600000	1.00272e+09	1.0462e+09	6.04717e+08	9.03055e+08	7.75966e+08	183350000	2.10201e+08	1.70596e+08	1.98377e+08	2.25228e+08	2.64168e+08
P47930	FOSL2_MOUSE	FOSL2_MOUSE Fos-related antigen 2 OS=Mus musculus OX=10090 GN=Fosl2 PE=1 SV=2	49414000	4.91378e+07	4.09513e+07	4.39262e+07	8.28311e+07	7.09392e+07	154350000	1.68827e+08	1.08271e+08	1.44853e+08	1.31932e+08	1.57337e+08	33532000	8.9758e+07	4.17573e+07	8.1832e+07	3.25276e+07	8.4599e+07
Q69ZQ2	ISY1_MOUSE	ISY1_MOUSE Pre-mRNA-splicing factor ISY1 homolog OS=Mus musculus OX=10090 GN=Isy1 PE=1 SV=2	105480000	9.36233e+07	1.05505e+08	1.21468e+08	1.35571e+08	1.38659e+08	254340000	2.93217e+08	2.35862e+08	2.47596e+08	2.40423e+08	2.42153e+08	8695700	1.08074e+07	8.53242e+06	3.73414e+07	0	2.9144e+07
Q8BHS3	RBM22_MOUSE	RBM22_MOUSE Pre-mRNA-splicing factor RBM22 OS=Mus musculus OX=10090 GN=Rbm22 PE=1 SV=1	314380000	1.63767e+08	3.36901e+08	2.0235e+08	3.07455e+08	1.7507e+08	668710000	6.54039e+08	5.91486e+08	6.22093e+08	6.4512e+08	6.3241e+08	113230000	1.37075e+08	1.05054e+08	1.40861e+08	7.7473e+07	7.3194e+07
Q8R146	APEH_MOUSE	APEH_MOUSE Acylamino-acid-releasing enzyme OS=Mus musculus OX=10090 GN=Apeh PE=1 SV=3	536420000	5.11177e+08	5.06507e+08	4.31871e+08	4.9715e+08	4.21332e+08	1009600000	8.49556e+08	9.84621e+08	8.22725e+08	1.02433e+09	7.5218e+08	88780000	1.29529e+08	9.3683e+07	1.34635e+08	5.97467e+07	8.64283e+07
P47934	CACP_MOUSE	CACP_MOUSE Carnitine O-acetyltransferase OS=Mus musculus OX=10090 GN=Crat PE=1 SV=3	46768000	4.80162e+06	1.8705e+07	3.60862e+07	4.54174e+07	1.52815e+07	126240000	1.32206e+08	7.81637e+07	1.0238e+08	9.62909e+07	8.77372e+07	15994000	1.45833e+07	1.75163e+07	2.067e+07	1.7326e+07	1.14363e+07
Q8R574	KPRB_MOUSE	KPRB_MOUSE Phosphoribosyl pyrophosphate synthase-associated protein 2 OS=Mus musculus OX=10090 GN=Prpsap2 PE=1 SV=1	27444000	2.9146e+07	1.79934e+07	1.63674e+07	1.54142e+07	1.85332e+07	33632000	2.71959e+07	2.38684e+07	3.47251e+07	9.5247e+07	8.43835e+07	1998700	5.05054e+06	1.91334e+06	4.60718e+06	2.59218e+06	4.37296e+06
P62880	GBB2_MOUSE	GBB2_MOUSE Guanine nucleotide-binding protein G(I)/G(S)/G(T) subunit beta-2 OS=Mus musculus OX=10090 GN=Gnb2 PE=1 SV=3	1306300000	1.20987e+09	1.31683e+09	1.13679e+09	1.45454e+09	1.19639e+09	2175600000	2.18181e+09	2.54351e+09	2.53242e+09	2.55221e+09	2.28602e+09	170680000	3.2134e+08	1.79201e+08	2.90422e+08	2.01668e+08	3.28105e+08
Q99KB8	GLO2_MOUSE	GLO2_MOUSE Hydroxyacylglutathione hydrolase, mitochondrial OS=Mus musculus OX=10090 GN=Hagh PE=1 SV=2	115230000	7.31245e+07	1.57058e+08	1.43608e+08	9.57137e+07	8.18903e+07	280290000	2.55393e+08	2.8562e+08	2.07827e+08	2.54355e+08	2.31838e+08	22886000	2.43899e+07	1.89809e+07	3.00841e+07	6.98585e+07	1.04508e+08
Q9QUG2	POLK_MOUSE	POLK_MOUSE DNA polymerase kappa OS=Mus musculus OX=10090 GN=Polk PE=1 SV=1	37718000	2.8651e+07	2.85268e+07	2.42637e+07	3.61397e+07	3.10204e+07	66118000	4.96732e+07	6.62843e+07	6.63962e+07	7.72607e+07	6.04548e+07	2703600	3.38648e+06	2.47445e+06	3.9484e+06	5.48914e+06	7.54058e+06
P60605	UB2G2_MOUSE	UB2G2_MOUSE Ubiquitin-conjugating enzyme E2 G2 OS=Mus musculus OX=10090 GN=Ube2g2 PE=1 SV=1	92919000	6.67481e+07	1.01841e+08	7.36009e+07	8.58841e+07	6.83256e+07	243360000	9.90147e+07	1.17292e+08	9.54803e+07	2.07953e+08	1.33067e+08	13642000	1.07088e+07	1.47466e+07	1.44299e+07	1.26876e+07	1.21169e+07
Q61083	M3K2_MOUSE	M3K2_MOUSE Mitogen-activated protein kinase kinase kinase 2 OS=Mus musculus OX=10090 GN=Map3k2 PE=1 SV=2	9498200	2.85621e+06	0	0	0	0	66692000	6.26093e+07	7.40964e+07	4.10869e+07	7.52959e+07	4.87645e+07	6165800	4.71802e+06	7.03931e+06	5.78838e+06	4.73456e+06	3.97622e+06
Q9CXZ1	NDUS4_MOUSE	NDUS4_MOUSE NADH dehydrogenase [ubiquinone] iron-sulfur protein 4, mitochondrial OS=Mus musculus OX=10090 GN=Ndufs4 PE=1 SV=3	190820000	1.5434e+08	2.03843e+08	1.64237e+08	1.93817e+08	1.65186e+08	261790000	2.54684e+08	2.77931e+08	2.40273e+08	2.8565e+08	2.42142e+08	42865000	5.9878e+07	3.87264e+07	5.91471e+07	4.48591e+07	6.95134e+07
P97390	VPS45_MOUSE	VPS45_MOUSE Vacuolar protein sorting-associated protein 45 OS=Mus musculus OX=10090 GN=Vps45 PE=1 SV=1	264330000	2.43467e+08	2.8314e+08	2.17243e+08	1.66324e+08	1.93275e+08	545880000	3.53372e+08	3.829e+08	2.99024e+08	3.81811e+08	3.02182e+08	42579000	6.11748e+07	3.98201e+07	5.51707e+07	4.1567e+07	5.69988e+07
Q78JW9	UBFD1_MOUSE	UBFD1_MOUSE Ubiquitin domain-containing protein UBFD1 OS=Mus musculus OX=10090 GN=Ubfd1 PE=1 SV=2	31662000	1.66774e+07	2.75823e+07	7.99716e+06	3.59544e+07	2.7618e+07	253850000	2.27897e+08	1.70597e+08	1.72834e+08	1.70589e+08	1.71993e+08	9747400	9.92263e+06	1.25552e+07	1.03583e+07	9.66782e+06	1.02603e+07
Q9JK38	GNA1_MOUSE	GNA1_MOUSE Glucosamine 6-phosphate N-acetyltransferase OS=Mus musculus OX=10090 GN=Gnpnat1 PE=1 SV=1	89740000	1.44254e+08	1.16717e+08	1.1689e+08	1.53899e+08	9.02043e+07	214920000	1.17776e+08	2.43498e+08	1.63193e+08	2.21436e+08	2.11252e+08	13164000	1.67914e+07	2.91054e+07	3.30029e+07	1.77509e+07	3.35856e+07
Q8BVL3	SNX17_MOUSE	SNX17_MOUSE Sorting nexin-17 OS=Mus musculus OX=10090 GN=Snx17 PE=1 SV=2	115190000	9.60005e+07	1.24687e+08	1.27281e+08	1.41677e+08	1.39239e+08	231250000	1.91169e+08	1.64057e+08	1.78825e+08	2.77829e+08	1.47528e+08	28182000	2.45001e+07	2.76029e+07	2.33075e+07	2.61917e+06	1.17411e+07
Q8C050	KS6A5_MOUSE	KS6A5_MOUSE Ribosomal protein S6 kinase alpha-5 OS=Mus musculus OX=10090 GN=Rps6ka5 PE=1 SV=2	50044000	6.28322e+07	5.21101e+07	3.42869e+07	3.46907e+07	3.00811e+07	62977000	4.45295e+07	1.44099e+08	7.21014e+07	1.23673e+08	6.19239e+07	5031000	4.84206e+06	5.08041e+06	5.33512e+06	5.81315e+06	5.96549e+06
Q9CQZ1	HSBP1_MOUSE	HSBP1_MOUSE Heat shock factor-binding protein 1 OS=Mus musculus OX=10090 GN=Hsbp1 PE=1 SV=1	274560000	3.07263e+08	3.13243e+08	2.35522e+08	3.09044e+08	2.70659e+08	623010000	3.49507e+08	4.35789e+08	2.7288e+08	4.34614e+08	3.43698e+08	84561000	9.80619e+07	7.45615e+07	9.30852e+07	6.45627e+07	7.44201e+07
Q8K0G5	EIPR1_MOUSE	EIPR1_MOUSE EARP and GARP complex-interacting protein 1 OS=Mus musculus OX=10090 GN=Eipr1 PE=1 SV=2	20645000	0	0	0	1.48917e+07	2.61076e+07	131900000	9.79915e+07	1.44738e+08	7.66292e+07	9.20727e+07	7.3384e+07	6387900	1.10404e+07	1.27167e+07	8.59022e+06	5.90353e+06	8.96361e+06
Q7TSV4	PGM2_MOUSE	PGM2_MOUSE Phosphoglucomutase-2 OS=Mus musculus OX=10090 GN=Pgm2 PE=1 SV=1	334980000	3.41275e+08	2.47416e+08	2.19979e+08	3.25601e+08	1.96488e+08	1376500000	1.1768e+09	1.70277e+09	1.6286e+09	1.73559e+09	1.48472e+09	118310000	1.73684e+08	1.10836e+08	1.60541e+08	1.08439e+08	1.58672e+08
Q6GV12	KDSR_MOUSE	KDSR_MOUSE 3-ketodihydrosphingosine reductase OS=Mus musculus OX=10090 GN=Kdsr PE=1 SV=1	181170000	1.32181e+08	1.63191e+08	1.42472e+08	1.80309e+08	1.51142e+08	311450000	2.31086e+08	2.67376e+08	2.12005e+08	2.91911e+08	1.65845e+08	23201000	2.32269e+07	1.79869e+07	2.18565e+07	1.66028e+07	1.97687e+07
P54276	MSH6_MOUSE	MSH6_MOUSE DNA mismatch repair protein Msh6 OS=Mus musculus OX=10090 GN=Msh6 PE=1 SV=3	456960000	4.20469e+08	4.65674e+08	3.91893e+08	4.64928e+08	4.37607e+08	1600000000	1.34525e+09	1.4199e+09	1.43567e+09	1.57564e+09	1.75516e+09	94377000	1.75401e+08	1.16101e+08	1.96085e+08	8.79754e+07	1.56294e+08
Q8BHC9	FUT11_MOUSE	FUT11_MOUSE Alpha-(1,3)-fucosyltransferase 11 OS=Mus musculus OX=10090 GN=Fut11 PE=1 SV=1	38778000	1.53099e+07	6.74696e+07	1.88098e+07	5.19995e+07	2.87938e+07	82556000	6.38214e+07	6.71449e+07	4.10777e+07	9.36689e+07	6.24385e+07	3530400	1.9743e+06	3.99079e+06	2.13004e+06	5.82964e+06	3.01659e+06
P29416	HEXA_MOUSE	HEXA_MOUSE Beta-hexosaminidase subunit alpha OS=Mus musculus OX=10090 GN=Hexa PE=1 SV=2	95930000	1.0699e+08	9.03332e+07	6.46742e+07	1.00369e+08	5.19988e+07	263700000	1.28974e+08	3.29286e+08	1.83312e+08	3.93329e+08	2.51985e+08	28324000	2.69429e+07	3.42499e+07	2.17119e+07	2.95093e+07	2.83637e+07
Q61838	PZP_MOUSE	PZP_MOUSE Pregnancy zone protein OS=Mus musculus OX=10090 GN=Pzp PE=1 SV=3	151690000	0	1.10464e+08	0	2.5257e+08	0	316210000	0	4.73907e+08	0	2.31394e+08	0	195570000	0	5.02597e+08	0	1.94917e+08	0
Q9DBZ1	IKIP_MOUSE	IKIP_MOUSE Inhibitor of nuclear factor kappa-B kinase-interacting protein OS=Mus musculus OX=10090 GN=Ikbip PE=1 SV=2	553360000	5.69135e+08	5.88353e+08	4.53989e+08	5.82718e+08	5.41685e+08	941220000	8.81121e+08	1.31361e+09	1.18237e+09	9.98393e+08	9.77225e+08	61396000	8.84429e+07	7.42993e+07	1.46604e+08	7.56705e+07	1.29164e+08
P15532	NDKA_MOUSE	NDKA_MOUSE Nucleoside diphosphate kinase A OS=Mus musculus OX=10090 GN=Nme1 PE=1 SV=1	2678400000	2.30736e+09	3.14488e+09	2.2374e+09	3.22654e+09	2.83654e+09	4181400000	3.66148e+09	5.26796e+09	4.61253e+09	5.5818e+09	4.73173e+09	3326700000	4.61601e+09	3.46936e+09	5.06721e+09	2.91237e+09	4.00929e+09
Q3TBT3	STING_MOUSE	STING_MOUSE Stimulator of interferon genes protein OS=Mus musculus OX=10090 GN=Sting1 PE=1 SV=2	29069000	4.30522e+07	3.44028e+07	1.44601e+07	3.12508e+07	2.38108e+07	90264000	8.13375e+07	6.1496e+07	6.44543e+07	6.6261e+07	7.22223e+07	1612200	3.154e+06	0	0	2.16877e+06	3.42096e+06
Q64669	NQO1_MOUSE	NQO1_MOUSE NAD(P)H dehydrogenase [quinone] 1 OS=Mus musculus OX=10090 GN=Nqo1 PE=1 SV=3	556620000	4.58135e+08	3.3384e+08	2.44678e+08	3.4876e+08	3.26535e+08	991670000	8.19667e+08	7.95472e+08	6.11913e+08	1.13779e+09	7.39251e+08	151420000	1.87268e+08	1.92082e+08	2.32996e+08	1.82396e+08	2.25708e+08
Q9D0K2	SCOT1_MOUSE	SCOT1_MOUSE Succinyl-CoA:3-ketoacid coenzyme A transferase 1, mitochondrial OS=Mus musculus OX=10090 GN=Oxct1 PE=1 SV=1	1851700000	1.4838e+09	1.53886e+09	1.20166e+09	1.81534e+09	1.4108e+09	4511500000	3.50086e+09	4.59859e+09	3.49088e+09	4.58227e+09	3.70719e+09	306770000	3.83505e+08	4.99277e+08	6.16361e+08	4.45912e+08	5.32109e+08
P70303	PYRG2_MOUSE	PYRG2_MOUSE CTP synthase 2 OS=Mus musculus OX=10090 GN=Ctps2 PE=1 SV=1	210970000	1.59498e+08	2.17966e+08	1.52808e+08	2.02202e+08	1.491e+08	389230000	3.80706e+08	3.50459e+08	2.57604e+08	3.91e+08	3.00985e+08	66353000	7.24683e+07	7.33911e+07	9.16812e+07	4.66852e+07	5.87273e+07
Q61207	SAP_MOUSE	SAP_MOUSE Prosaposin OS=Mus musculus OX=10090 GN=Psap PE=1 SV=2	6917400000	5.16466e+09	7.53712e+09	5.91861e+09	8.18306e+09	6.61871e+09	13303000000	1.0151e+10	1.14544e+10	8.53667e+09	1.17861e+10	8.8869e+09	576440000	6.94499e+08	6.91598e+08	7.80236e+08	8.7213e+08	1.03474e+09
Q9D9K3	AVEN_MOUSE	AVEN_MOUSE Cell death regulator Aven OS=Mus musculus OX=10090 GN=Aven PE=1 SV=2	115940000	9.87376e+07	1.05746e+08	1.65594e+07	1.12645e+08	9.03314e+07	97809000	7.22418e+07	8.8077e+07	6.24515e+07	5.58191e+07	8.42764e+07	5340600	6.62243e+06	1.16878e+08	7.7444e+07	1.2823e+08	1.04622e+08
O54916	REPS1_MOUSE	REPS1_MOUSE RalBP1-associated Eps domain-containing protein 1 OS=Mus musculus OX=10090 GN=Reps1 PE=1 SV=2	97033000	1.15072e+08	1.39603e+08	1.35125e+08	1.36442e+08	1.37599e+08	205560000	2.37442e+08	2.414e+08	1.92815e+08	1.87171e+08	2.05795e+08	4919700	1.30521e+07	1.54355e+07	1.676e+07	5.64546e+06	1.82365e+07
P61202	CSN2_MOUSE	CSN2_MOUSE COP9 signalosome complex subunit 2 OS=Mus musculus OX=10090 GN=Cops2 PE=1 SV=1	2305300000	1.69924e+09	1.95803e+09	1.73889e+09	2.11619e+09	1.75761e+09	3677100000	3.37385e+09	3.82868e+09	3.32687e+09	4.01588e+09	3.55315e+09	394610000	5.99672e+08	4.62229e+08	6.60632e+08	4.68716e+08	6.53651e+08
Q8BGZ4	CDC23_MOUSE	CDC23_MOUSE Cell division cycle protein 23 homolog OS=Mus musculus OX=10090 GN=Cdc23 PE=1 SV=2	303830000	2.99614e+08	2.99371e+08	3.25153e+08	3.81073e+08	3.39185e+08	848580000	6.35916e+08	8.54592e+08	6.78159e+08	8.38916e+08	6.28783e+08	68782000	9.6162e+07	6.17212e+07	9.1353e+07	6.2976e+07	1.02027e+08
Q925J9	MED1_MOUSE	MED1_MOUSE Mediator of RNA polymerase II transcription subunit 1 OS=Mus musculus OX=10090 GN=Med1 PE=1 SV=2	133170000	1.32324e+08	1.2019e+08	1.22924e+08	9.49705e+07	1.00029e+08	284150000	2.78444e+08	3.42258e+08	2.75278e+08	2.21896e+08	2.06682e+08	20810000	3.92788e+07	2.88342e+07	5.34606e+07	3.60386e+07	6.37644e+07
P35505	FAAA_MOUSE	FAAA_MOUSE Fumarylacetoacetase OS=Mus musculus OX=10090 GN=Fah PE=1 SV=2	0	0	7.07961e+07	5.5806e+07	6.48275e+07	5.08097e+07	266270000	2.05115e+08	2.33093e+08	1.64191e+08	2.2899e+08	1.6611e+08	0	0	0	0	3.27092e+06	3.14449e+06
O88428	PAPS2_MOUSE	PAPS2_MOUSE Bifunctional 3-phosphoadenosine 5-phosphosulfate synthase 2 OS=Mus musculus OX=10090 GN=Papss2 PE=1 SV=2	337100000	1.60903e+08	3.6862e+08	1.37463e+08	2.55517e+08	1.07316e+08	710520000	1.82913e+08	6.91823e+08	1.82096e+08	8.52987e+08	2.0393e+08	46250000	6.87995e+06	7.30451e+07	2.03691e+07	6.37531e+07	1.46101e+07
Q8C092	TAF5_MOUSE	TAF5_MOUSE Transcription initiation factor TFIID subunit 5 OS=Mus musculus OX=10090 GN=Taf5 PE=1 SV=1	30838000	0	7.03153e+06	7.25331e+06	1.36826e+07	0	44764000	3.33714e+07	3.19403e+07	5.24435e+07	5.8783e+07	3.61071e+07	5942700	7.40654e+06	8.09374e+06	8.57251e+06	6.46942e+06	7.40635e+06
Q9D4F8	GCP4_MOUSE	GCP4_MOUSE Gamma-tubulin complex component 4 OS=Mus musculus OX=10090 GN=Tubgcp4 PE=1 SV=2	33227000	5.28725e+07	2.90759e+07	2.77298e+07	2.65856e+07	3.4715e+07	29684000	2.14359e+07	5.3062e+07	2.42419e+07	3.50623e+07	2.84533e+07	15617000	2.14777e+07	7.87858e+06	2.92232e+07	1.55087e+07	1.25455e+07
Q8K1R7	NEK9_MOUSE	NEK9_MOUSE Serine/threonine-protein kinase Nek9 OS=Mus musculus OX=10090 GN=Nek9 PE=1 SV=2	252950000	1.82139e+08	2.27261e+08	1.31219e+08	2.12318e+08	1.65934e+08	276760000	2.57336e+08	2.39781e+08	2.04637e+08	2.70607e+08	2.8695e+08	22218000	3.13446e+07	2.54713e+07	3.25067e+07	2.7429e+07	3.23945e+07
Q9R062	GLYG_MOUSE	GLYG_MOUSE Glycogenin-1 OS=Mus musculus OX=10090 GN=Gyg1 PE=1 SV=3	39125000	7.93395e+07	5.17789e+07	1.25296e+08	3.63706e+07	6.46087e+07	324560000	2.85712e+08	3.46071e+08	2.97705e+07	2.34696e+08	1.44857e+08	12682000	1.82508e+07	4.48719e+06	6.78228e+06	1.11981e+07	1.62922e+07
P68510	1433F_MOUSE	1433F_MOUSE 14-3-3 protein eta OS=Mus musculus OX=10090 GN=Ywhah PE=1 SV=2	4342600000	3.33153e+09	4.12615e+09	3.2106e+09	3.76465e+09	2.90894e+09	8574300000	6.76521e+09	8.23855e+09	6.62309e+09	8.27697e+09	6.38719e+09	1362900000	1.58395e+09	1.51045e+09	1.97179e+09	1.55176e+09	1.792e+09
P14733	LMNB1_MOUSE	LMNB1_MOUSE Lamin-B1 OS=Mus musculus OX=10090 GN=Lmnb1 PE=1 SV=3	5303500000	4.52944e+09	5.56996e+09	4.73725e+09	5.35043e+09	4.57898e+09	10015000000	8.36104e+09	1.07685e+10	8.42672e+09	9.41465e+09	8.88022e+09	1528800000	2.17767e+09	1.69011e+09	2.47675e+09	1.50309e+09	2.13655e+09
Q9D967	MGDP1_MOUSE	MGDP1_MOUSE Magnesium-dependent phosphatase 1 OS=Mus musculus OX=10090 GN=Mdp1 PE=1 SV=1	45266000	3.16109e+07	3.99225e+07	3.94761e+07	4.42884e+07	3.69248e+07	95764000	1.07974e+08	1.27324e+08	9.97819e+07	1.33834e+08	1.07373e+08	0	5.14692e+06	0	0	0	0
Q60767	LY75_MOUSE	LY75_MOUSE Lymphocyte antigen 75 OS=Mus musculus OX=10090 GN=Ly75 PE=1 SV=2	202200000	1.72305e+08	1.20622e+08	1.27038e+08	1.62983e+08	2.24576e+08	676130000	7.95542e+08	6.69383e+08	8.26799e+08	6.29456e+08	7.61943e+08	3418800	1.16819e+07	2.04734e+06	3.85045e+06	2.77715e+06	7.21166e+06
P83917	CBX1_MOUSE	CBX1_MOUSE Chromobox protein homolog 1 OS=Mus musculus OX=10090 GN=Cbx1 PE=1 SV=1	228010000	1.98788e+08	2.23838e+08	2.02163e+08	1.49535e+07	1.89014e+07	452120000	3.83207e+08	3.80344e+08	3.72317e+08	3.20204e+08	3.27568e+08	42186000	9.21641e+07	4.94242e+07	8.47e+07	3.10106e+06	5.36075e+06
Q8CF89	TAB1_MOUSE	TAB1_MOUSE TGF-beta-activated kinase 1 and MAP3K7-binding protein 1 OS=Mus musculus OX=10090 GN=Tab1 PE=1 SV=2	118360000	1.7731e+07	5.61513e+06	0	1.36826e+07	3.036e+07	232800000	1.15028e+08	9.91342e+07	1.13989e+08	1.46346e+08	1.52179e+08	14380000	1.78837e+07	1.64894e+08	1.28672e+08	1.62839e+08	1.25821e+08
Q9JHR7	IDE_MOUSE	IDE_MOUSE Insulin-degrading enzyme OS=Mus musculus OX=10090 GN=Ide PE=1 SV=1	536640000	4.98051e+08	5.44991e+08	5.19572e+08	5.07489e+08	5.16753e+08	1097000000	1.19623e+09	1.14129e+09	1.16389e+09	8.37217e+08	9.20696e+08	192110000	3.73408e+08	2.1276e+08	4.44685e+08	1.78824e+08	3.70208e+08
Q91WN1	DNJC9_MOUSE	DNJC9_MOUSE DnaJ homolog subfamily C member 9 OS=Mus musculus OX=10090 GN=Dnajc9 PE=1 SV=2	299430000	2.9281e+08	3.19456e+08	2.69984e+08	3.57063e+08	3.12714e+08	580680000	4.77826e+08	4.86922e+08	3.4336e+08	5.12354e+08	3.42754e+08	92458000	1.27417e+08	7.42385e+07	9.07434e+07	8.12322e+07	1.03189e+08
Q9EST3	4ET_MOUSE	4ET_MOUSE Eukaryotic translation initiation factor 4E transporter OS=Mus musculus OX=10090 GN=Eif4enif1 PE=1 SV=2	107970000	9.10826e+07	7.40051e+07	6.54299e+07	6.76669e+07	9.5407e+07	223850000	2.56681e+08	2.38567e+08	1.6185e+08	2.09972e+08	1.57625e+08	10976000	1.30731e+07	7.56762e+06	1.32512e+07	7.94503e+06	1.78076e+07
Q99LW6	YAF2_MOUSE	YAF2_MOUSE YY1-associated factor 2 OS=Mus musculus OX=10090 GN=Yaf2 PE=1 SV=1	6823100	1.72547e+07	1.55833e+07	2.21909e+07	1.69828e+07	2.12785e+07	0	4.34537e+06	8.72633e+06	0	0	7.78959e+06	9488400	1.6642e+08	9.15374e+06	1.70648e+07	8.55586e+06	1.78347e+07
Q99P72	RTN4_MOUSE	RTN4_MOUSE Reticulon-4 OS=Mus musculus OX=10090 GN=Rtn4 PE=1 SV=2	3289800000	3.6227e+09	2.86202e+09	3.03046e+09	2.84144e+09	2.98881e+09	4156100000	4.27838e+09	3.70354e+09	3.87306e+09	3.80625e+09	3.67046e+09	361080000	6.95115e+08	1.02651e+08	2.78804e+08	2.94465e+08	5.41449e+08
Q921X9	PDIA5_MOUSE	PDIA5_MOUSE Protein disulfide-isomerase A5 OS=Mus musculus OX=10090 GN=Pdia5 PE=1 SV=1	1341500000	8.35352e+08	1.11718e+09	6.29335e+08	1.12726e+09	6.90205e+08	2325700000	1.244e+09	2.22506e+09	1.29049e+09	2.76558e+09	1.48299e+09	370020000	2.14292e+08	4.22458e+08	2.67329e+08	3.80393e+08	2.78495e+08
Q8BHN3	GANAB_MOUSE	GANAB_MOUSE Neutral alpha-glucosidase AB OS=Mus musculus OX=10090 GN=Ganab PE=1 SV=1	4377200000	3.54368e+09	4.35049e+09	3.69974e+09	3.99958e+09	3.40914e+09	7284200000	6.36421e+09	8.10073e+09	6.63216e+09	8.74986e+09	7.16248e+09	991790000	1.46817e+09	1.05074e+09	1.22684e+09	9.56606e+08	1.42729e+09
Q4VBE8	WDR18_MOUSE	WDR18_MOUSE WD repeat-containing protein 18 OS=Mus musculus OX=10090 GN=Wdr18 PE=1 SV=1	410280000	2.8426e+08	3.83396e+08	3.05241e+08	3.93639e+08	3.06667e+08	597880000	6.36389e+08	6.31968e+08	6.12246e+08	6.65741e+08	6.56104e+08	209250000	2.94997e+08	1.0311e+08	1.54133e+08	2.08801e+08	3.24345e+08
Q6PHN9	RAB35_MOUSE	RAB35_MOUSE Ras-related protein Rab-35 OS=Mus musculus OX=10090 GN=Rab35 PE=1 SV=1	241530000	2.77434e+08	2.49785e+08	2.48341e+08	2.91506e+08	3.23467e+08	621590000	6.36131e+08	5.75788e+08	6.04419e+08	6.3997e+08	6.86533e+08	28363000	6.89228e+07	2.64524e+07	7.46685e+07	3.12579e+07	4.97292e+07
Q9Z0H3	SNF5_MOUSE	SNF5_MOUSE SWI/SNF-related matrix-associated actin-dependent regulator of chromatin subfamily B member 1 OS=Mus musculus OX=10090 GN=Smarcb1 PE=1 SV=1	56289000	3.50856e+07	3.87019e+07	3.67172e+07	1.42315e+07	0	685400000	6.28422e+08	7.66056e+08	7.77631e+08	8.13273e+08	7.59548e+08	47879000	5.42057e+07	4.84322e+07	4.92328e+07	5.79107e+07	9.64418e+07
Q61543	GSLG1_MOUSE	GSLG1_MOUSE Golgi apparatus protein 1 OS=Mus musculus OX=10090 GN=Glg1 PE=1 SV=1	610410000	4.68857e+08	6.93145e+08	5.17487e+08	6.36984e+08	3.51232e+08	1945700000	1.58198e+09	2.02665e+09	1.56421e+09	1.67084e+09	1.11113e+09	175600000	1.60637e+08	1.39022e+08	1.48063e+08	1.04563e+08	1.05534e+08
Q6ZPE2	MTMR5_MOUSE	MTMR5_MOUSE Myotubularin-related protein 5 OS=Mus musculus OX=10090 GN=Sbf1 PE=1 SV=2	50122000	3.0632e+07	6.12463e+07	5.29776e+07	5.67285e+07	5.35037e+07	259340000	1.81764e+08	2.58845e+08	2.15035e+08	2.32174e+08	2.27428e+08	31029000	3.71468e+07	2.81921e+07	3.87793e+07	3.01275e+07	3.8655e+07
Q9D287	SPF27_MOUSE	SPF27_MOUSE Pre-mRNA-splicing factor SPF27 OS=Mus musculus OX=10090 GN=Bcas2 PE=1 SV=1	577080000	5.03088e+08	5.73959e+08	5.50405e+08	3.99097e+08	4.70872e+08	1401300000	1.08028e+09	1.35919e+09	1.25801e+09	1.46613e+09	1.24755e+09	112060000	1.99502e+08	9.7011e+07	1.4383e+08	1.14297e+08	1.92649e+08
P97386	DNLI3_MOUSE	DNLI3_MOUSE DNA ligase 3 OS=Mus musculus OX=10090 GN=Lig3 PE=1 SV=2	104960000	7.72806e+07	4.02357e+08	3.32092e+08	9.90878e+07	1.19595e+08	272340000	3.47993e+08	2.18885e+08	2.73419e+08	3.00705e+08	2.64845e+08	34007000	6.32478e+07	3.61093e+07	7.35197e+07	3.96093e+07	7.99998e+07
P09528	FRIH_MOUSE	FRIH_MOUSE Ferritin heavy chain OS=Mus musculus OX=10090 GN=Fth1 PE=1 SV=2	62410000	5.71187e+07	6.81201e+07	7.2137e+07	9.80671e+07	8.45497e+07	120560000	1.39871e+08	1.37059e+08	1.20842e+08	8.69698e+07	6.35795e+07	102370000	1.68596e+08	1.31733e+08	1.89051e+08	7.22282e+07	1.41399e+08
P70255	NFIC_MOUSE	NFIC_MOUSE Nuclear factor 1 C-type OS=Mus musculus OX=10090 GN=Nfic PE=1 SV=1	274690000	2.56505e+08	3.3658e+08	2.28429e+08	2.80974e+08	3.42197e+08	626760000	4.91375e+08	5.19948e+08	3.72122e+08	6.05438e+08	5.2687e+08	41158000	6.84809e+07	5.14202e+07	5.46185e+07	3.19242e+07	5.03351e+07
Q99J45	NRBP_MOUSE	NRBP_MOUSE Nuclear receptor-binding protein OS=Mus musculus OX=10090 GN=Nrbp1 PE=1 SV=1	381340000	3.32319e+08	3.69564e+08	2.69576e+08	3.90622e+08	2.92099e+08	808850000	5.73625e+08	9.80074e+08	8.11592e+08	8.09982e+08	4.51955e+08	121370000	1.16544e+08	8.65435e+07	8.80538e+07	7.77959e+07	9.16256e+07
Q9D824	FIP1_MOUSE	FIP1_MOUSE Pre-mRNA 3-end-processing factor FIP1 OS=Mus musculus OX=10090 GN=Fip1l1 PE=1 SV=1	417430000	3.80477e+08	4.58577e+08	3.72345e+08	4.50387e+08	2.44589e+08	705520000	6.67889e+08	5.56415e+08	6.2362e+08	6.51199e+08	6.81386e+08	84107000	1.70668e+08	1.17895e+08	1.21614e+08	1.06309e+08	1.67095e+08
Q61576	FKB10_MOUSE	FKB10_MOUSE Peptidyl-prolyl cis-trans isomerase FKBP10 OS=Mus musculus OX=10090 GN=Fkbp10 PE=1 SV=2	3532900000	2.9844e+09	3.21112e+09	1.73889e+09	3.69002e+09	2.08792e+09	7781800000	6.65656e+09	7.16329e+09	6.01274e+09	7.15456e+09	6.23706e+09	1491900000	1.47656e+09	1.22571e+09	1.47347e+09	1.43332e+09	1.43582e+09
P39429	TRAF2_MOUSE	TRAF2_MOUSE TNF receptor-associated factor 2 OS=Mus musculus OX=10090 GN=Traf2 PE=1 SV=1	9006900	7.9469e+06	1.50453e+07	9.25552e+06	1.02508e+07	8.75527e+06	97004000	9.32053e+07	7.06467e+07	2.73465e+07	1.06028e+08	7.01764e+07	9057400	7.99095e+06	9.45574e+06	8.49045e+06	8.25442e+06	8.74282e+06
O70492	SNX3_MOUSE	SNX3_MOUSE Sorting nexin-3 OS=Mus musculus OX=10090 GN=Snx3 PE=1 SV=3	1202500000	5.67675e+08	1.24486e+09	9.64052e+08	6.72588e+08	4.57352e+08	2108100000	1.55847e+09	2.8283e+09	2.18237e+09	1.7435e+09	1.34449e+09	264720000	2.51321e+08	3.66696e+08	3.27164e+08	2.55774e+08	2.42271e+08
Q99KK7	DPP3_MOUSE	DPP3_MOUSE Dipeptidyl peptidase 3 OS=Mus musculus OX=10090 GN=Dpp3 PE=1 SV=2	605560000	5.24676e+08	5.13683e+08	4.65981e+08	5.61878e+08	4.95782e+08	1653800000	1.53442e+09	1.89277e+09	1.54264e+09	1.74596e+09	1.59156e+09	150660000	2.35586e+08	1.64375e+08	2.44914e+08	1.13149e+08	1.69691e+08
Q8BSI6	R3HC1_MOUSE	R3HC1_MOUSE R3H and coiled-coil domain-containing protein 1 OS=Mus musculus OX=10090 GN=R3hcc1 PE=1 SV=3	10700000	0	1.24275e+07	8.97874e+06	1.7159e+07	1.48978e+07	21125000	3.34862e+07	1.79735e+07	6.88879e+06	3.26711e+07	1.40701e+07	9564100	8.18907e+06	1.11823e+07	8.82427e+06	6.58805e+06	5.83036e+06
O35639	ANXA3_MOUSE	ANXA3_MOUSE Annexin A3 OS=Mus musculus OX=10090 GN=Anxa3 PE=1 SV=4	5085100000	4.76694e+09	5.37011e+09	4.74971e+09	5.68419e+09	5.32058e+09	12171000000	1.08371e+10	1.09027e+10	9.87467e+09	1.22071e+10	1.08002e+10	1455700000	2.29056e+09	1.08483e+09	1.73904e+09	1.1201e+09	1.79071e+09
Q9CZ04	CSN7A_MOUSE	CSN7A_MOUSE COP9 signalosome complex subunit 7a OS=Mus musculus OX=10090 GN=Cops7a PE=1 SV=2	660480000	5.51575e+08	7.14586e+08	6.28419e+08	6.46746e+08	5.65156e+08	1187600000	1.10926e+09	1.19848e+09	8.47676e+08	1.05668e+09	7.16869e+08	143490000	1.86324e+08	1.28314e+08	1.58222e+08	1.35295e+08	1.76784e+08
Q62356	FSTL1_MOUSE	FSTL1_MOUSE Follistatin-related protein 1 OS=Mus musculus OX=10090 GN=Fstl1 PE=1 SV=2	1348400000	8.74423e+08	1.3627e+09	1.00327e+09	1.16452e+09	9.22111e+08	1841700000	1.32399e+09	1.90811e+09	1.39332e+09	2.32078e+09	1.67883e+09	62746000	6.45092e+07	7.71468e+07	6.34999e+07	4.75467e+07	5.8655e+07
Q99LH9	3BP5L_MOUSE	3BP5L_MOUSE SH3 domain-binding protein 5-like OS=Mus musculus OX=10090 GN=Sh3bp5l PE=1 SV=1	0	0	0	8.97576e+06	0	0	8073200	5.03389e+06	3.90206e+06	6.67302e+06	0	0	0	1.41244e+07	0	3.70236e+06	0	6.24906e+06
Q9D1A2	CNDP2_MOUSE	CNDP2_MOUSE Cytosolic non-specific dipeptidase OS=Mus musculus OX=10090 GN=Cndp2 PE=1 SV=1	990030000	7.69679e+08	9.97053e+08	7.70394e+08	6.46746e+08	5.35918e+08	1624200000	1.23617e+09	1.62321e+09	1.2727e+09	1.58099e+09	1.25365e+09	162000000	1.99947e+08	2.01384e+08	2.27695e+08	1.64105e+08	2.00994e+08
Q9JHE7	TSSC4_MOUSE	TSSC4_MOUSE Protein TSSC4 OS=Mus musculus OX=10090 GN=Tssc4 PE=1 SV=1	126560000	7.33692e+07	9.30655e+07	7.16296e+07	1.39145e+08	1.11512e+08	190570000	1.70588e+08	1.91088e+08	1.72145e+08	1.67907e+08	1.37258e+08	10213000	1.31187e+07	9.72802e+06	1.19881e+07	1.03267e+07	1.11505e+07
Q9CX97	WDR55_MOUSE	WDR55_MOUSE WD repeat-containing protein 55 OS=Mus musculus OX=10090 GN=Wdr55 PE=1 SV=2	74381000	4.3162e+07	5.52117e+07	5.81723e+07	7.05084e+07	7.37715e+07	99562000	1.02249e+08	1.38688e+08	1.56203e+08	1.89939e+08	1.83644e+08	9208900	1.19229e+07	0	1.30871e+07	0	1.15823e+07
Q80XU3	NUCKS_MOUSE	NUCKS_MOUSE Nuclear ubiquitous casein and cyclin-dependent kinase substrate 1 OS=Mus musculus OX=10090 GN=Nucks1 PE=1 SV=1	296690000	2.33973e+08	2.08139e+08	1.97993e+08	5.76287e+07	6.01934e+07	304420000	2.42381e+08	3.01819e+08	2.23149e+08	3.30921e+08	2.41036e+08	27529000	3.57647e+07	3.10485e+07	3.861e+07	1.69688e+07	2.54944e+07
Q99J83	ATG5_MOUSE	ATG5_MOUSE Autophagy protein 5 OS=Mus musculus OX=10090 GN=Atg5 PE=1 SV=1	53873000	2.71562e+07	5.84298e+07	5.95104e+07	8.3466e+07	5.67788e+07	155460000	1.38497e+08	1.374e+08	1.07422e+08	1.00765e+08	9.6943e+07	9041400	1.0776e+07	0	0	3.04493e+06	3.46592e+06
Q9CY18	SNX7_MOUSE	SNX7_MOUSE Sorting nexin-7 OS=Mus musculus OX=10090 GN=Snx7 PE=1 SV=1	328880000	2.5307e+08	2.55446e+08	2.19206e+08	2.70423e+08	1.41258e+08	587280000	3.65257e+08	5.8729e+08	3.91335e+08	6.16774e+08	3.84707e+08	122320000	1.15744e+08	1.20398e+08	9.47849e+07	1.26994e+08	1.09566e+08
Q05186	RCN1_MOUSE	RCN1_MOUSE Reticulocalbin-1 OS=Mus musculus OX=10090 GN=Rcn1 PE=1 SV=1	1003800000	8.71569e+08	1.19226e+09	1.04823e+09	1.07035e+09	9.01362e+08	1692000000	1.45626e+09	1.66986e+09	1.37094e+09	1.65247e+09	1.36268e+09	396500000	6.38326e+08	4.25968e+08	6.59759e+08	3.08781e+08	3.33595e+08
O09012	PEX5_MOUSE	PEX5_MOUSE Peroxisomal targeting signal 1 receptor OS=Mus musculus OX=10090 GN=Pex5 PE=1 SV=2	66805000	4.11854e+07	5.61492e+07	3.81226e+07	9.11073e+07	8.44103e+07	278110000	1.86982e+08	2.34158e+08	2.52795e+08	2.4522e+08	2.35902e+08	12853000	2.12771e+07	3.57035e+07	3.70588e+07	2.75272e+07	3.10509e+07
P62259	1433E_MOUSE	1433E_MOUSE 14-3-3 protein epsilon OS=Mus musculus OX=10090 GN=Ywhae PE=1 SV=1	14205000000	1.23753e+10	1.25891e+10	1.15389e+10	1.07116e+10	8.98674e+09	17529000000	1.59604e+10	1.83537e+10	1.72352e+10	1.84927e+10	1.71832e+10	3863700000	5.98767e+09	4.87871e+09	7.65466e+09	4.31713e+09	6.76337e+09
Q9JL15	LEG8_MOUSE	LEG8_MOUSE Galectin-8 OS=Mus musculus OX=10090 GN=Lgals8 PE=1 SV=1	26997000	2.99076e+07	3.37614e+07	3.07513e+07	2.8943e+07	2.59894e+07	80835000	8.42653e+07	1.08963e+08	5.59601e+07	9.55078e+07	8.61841e+07	2797100	5.62276e+06	2.11942e+06	2.91581e+06	2.4132e+06	2.72992e+06
P70257	NFIX_MOUSE	NFIX_MOUSE Nuclear factor 1 X-type OS=Mus musculus OX=10090 GN=Nfix PE=1 SV=2	288140000	2.28596e+08	3.14066e+08	2.26719e+08	3.91401e+08	3.22117e+08	771800000	5.8362e+08	5.49854e+08	4.41593e+08	5.94358e+08	4.99193e+08	143480000	1.8816e+08	9.45065e+07	1.32004e+08	1.05298e+08	9.85257e+07
Q8BKZ9	ODPX_MOUSE	ODPX_MOUSE Pyruvate dehydrogenase protein X component, mitochondrial OS=Mus musculus OX=10090 GN=Pdhx PE=1 SV=1	76448000	1.51168e+08	1.71101e+08	2.66035e+08	1.24513e+08	1.51421e+08	271890000	3.1849e+08	3.23769e+08	3.77447e+08	3.05566e+08	3.21823e+08	11739000	3.21287e+07	1.19401e+07	3.55336e+07	7.35039e+06	3.45481e+07
Q9WV03	FA50A_MOUSE	FA50A_MOUSE Protein FAM50A OS=Mus musculus OX=10090 GN=Fam50a PE=1 SV=1	845020000	7.32419e+08	9.32973e+08	8.33064e+08	9.34525e+08	8.03118e+08	2106200000	1.65456e+09	1.73451e+09	1.54e+09	1.78164e+09	1.53756e+09	308750000	4.28283e+08	1.55781e+08	2.16182e+08	2.28083e+08	3.34344e+08
Q9DAU1	CNPY3_MOUSE	CNPY3_MOUSE Protein canopy homolog 3 OS=Mus musculus OX=10090 GN=Cnpy3 PE=1 SV=1	91945000	7.72346e+07	1.15292e+08	6.84393e+07	7.4331e+07	6.41558e+07	286330000	2.58904e+08	3.48361e+08	2.92218e+08	4.02229e+08	3.37493e+08	58264000	7.31357e+07	5.84072e+07	7.14788e+07	6.07878e+07	7.62804e+07
Q6P8X1	SNX6_MOUSE	SNX6_MOUSE Sorting nexin-6 OS=Mus musculus OX=10090 GN=Snx6 PE=1 SV=2	453050000	3.49495e+08	4.99992e+08	3.58655e+08	4.80867e+08	3.68333e+08	1221000000	8.09403e+08	1.18634e+09	8.00115e+08	1.05614e+09	8.03424e+08	61761000	6.1913e+07	6.44739e+07	6.48858e+07	5.7217e+07	5.75129e+07
E9PYL2	PRR12_MOUSE	PRR12_MOUSE Proline-rich protein 12 OS=Mus musculus OX=10090 GN=Prr12 PE=1 SV=1	31263000	1.47568e+07	1.31001e+08	1.2577e+08	1.50568e+07	2.01831e+07	27848000	2.45376e+07	5.54178e+07	2.8454e+07	2.41513e+07	1.3575e+07	3694900	3.87792e+06	3.00665e+06	4.12292e+06	3.58139e+06	2.69646e+06
Q8BG51	MIRO1_MOUSE	MIRO1_MOUSE Mitochondrial Rho GTPase 1 OS=Mus musculus OX=10090 GN=Rhot1 PE=1 SV=1	91382000	1.13546e+08	9.31438e+07	9.75933e+07	9.87182e+07	1.20075e+08	260550000	2.86345e+08	3.16485e+08	3.5245e+08	2.613e+08	3.11243e+08	0	0	2.21892e+06	1.00096e+07	1.5076e+06	4.35746e+06
Q9Z0H4	CELF2_MOUSE	CELF2_MOUSE CUGBP Elav-like family member 2 OS=Mus musculus OX=10090 GN=Celf2 PE=1 SV=1	282110000	1.75313e+08	3.40947e+08	1.49741e+08	2.69481e+08	1.94268e+08	565380000	3.42872e+08	6.87765e+08	2.7848e+08	6.85646e+08	3.48269e+08	28807000	7.81236e+06	1.00856e+07	7.95983e+06	1.09449e+07	8.79799e+06
Q9ERA0	TFCP2_MOUSE	TFCP2_MOUSE Alpha-globin transcription factor CP2 OS=Mus musculus OX=10090 GN=Tfcp2 PE=1 SV=1	18024000	3.63586e+07	2.09223e+07	5.23444e+07	3.21236e+07	2.92768e+07	14629000	0	1.85624e+07	0	1.81679e+07	0	14425000	2.33908e+07	1.02152e+07	1.97335e+07	1.25699e+07	1.6172e+07
Q8CDJ8	STON1_MOUSE	STON1_MOUSE Stonin-1 OS=Mus musculus OX=10090 GN=Ston1 PE=1 SV=2	49001000	3.45006e+07	6.49853e+07	6.34696e+07	5.13555e+07	4.86467e+07	76922000	6.65967e+07	1.59478e+08	1.03465e+08	1.24913e+08	1.3347e+08	6285100	9.45177e+06	1.94036e+07	2.71132e+07	1.4186e+07	1.84316e+07
Q9JHW4	SELB_MOUSE	SELB_MOUSE Selenocysteine-specific elongation factor OS=Mus musculus OX=10090 GN=Eefsec PE=1 SV=2	109220000	1.3385e+08	1.13284e+08	1.23508e+08	1.19926e+08	1.28285e+08	139220000	1.14276e+08	8.76382e+07	8.94938e+07	1.01829e+08	1.45939e+08	17973000	2.50351e+07	1.17297e+07	2.54708e+07	5.33322e+06	2.11045e+07
Q3UPH7	ARH40_MOUSE	ARH40_MOUSE Rho guanine nucleotide exchange factor 40 OS=Mus musculus OX=10090 GN=Arhgef40 PE=1 SV=1	151650000	1.18188e+08	8.86329e+07	9.03114e+07	1.22265e+08	1.16695e+08	320520000	2.33459e+08	4.20804e+08	4.32411e+08	4.37296e+08	3.23665e+08	22130000	2.33882e+07	2.16937e+07	3.03238e+07	1.81797e+07	3.60208e+07
Q922M7	ASHWN_MOUSE	ASHWN_MOUSE Ashwin OS=Mus musculus OX=10090 PE=1 SV=1	8090300	8.09682e+06	7.98269e+06	5.8747e+06	1.83458e+07	1.5402e+07	14005000	1.08876e+07	2.43828e+07	2.21141e+07	1.02156e+07	1.05769e+07	9802100	1.34216e+07	9.28276e+06	1.53755e+07	1.19919e+07	1.6632e+07
Q9CQL5	RM18_MOUSE	RM18_MOUSE 39S ribosomal protein L18, mitochondrial OS=Mus musculus OX=10090 GN=Mrpl18 PE=1 SV=1	37842000	3.15582e+07	0	0	3.39595e+07	3.76756e+07	78567000	3.65396e+07	4.60306e+07	2.67164e+07	4.69328e+07	3.57203e+07	5298700	3.24565e+06	4.58799e+06	6.43934e+06	0	0
Q921W4	QORL1_MOUSE	QORL1_MOUSE Quinone oxidoreductase-like protein 1 OS=Mus musculus OX=10090 GN=Cryzl1 PE=1 SV=1	36635000	1.76893e+07	1.1204e+08	3.55809e+07	7.41305e+07	5.32616e+07	308380000	2.52537e+08	2.36842e+08	1.85826e+08	2.12387e+08	1.76944e+08	17732000	2.87274e+06	8.63481e+06	0	2.7904e+06	1.41347e+07
Q9DBJ3	BI2L1_MOUSE	BI2L1_MOUSE Brain-specific angiogenesis inhibitor 1-associated protein 2-like protein 1 OS=Mus musculus OX=10090 GN=Baiap2l1 PE=1 SV=1	21268000	2.04001e+07	2.21038e+07	0	3.14148e+07	1.05516e+07	69179000	6.8512e+07	8.99174e+07	7.98531e+07	4.21087e+07	3.29077e+07	10867000	0	0	0	0	0
Q9WU40	MAN1_MOUSE	MAN1_MOUSE Inner nuclear membrane protein Man1 OS=Mus musculus OX=10090 GN=Lemd3 PE=1 SV=2	80005000	7.71391e+07	5.54004e+07	5.67547e+07	8.25161e+07	8.53506e+07	147980000	1.10658e+08	9.04691e+07	1.02805e+08	1.47874e+08	1.2837e+08	4972300	6.28597e+06	3.94901e+06	9.04556e+06	6.38356e+06	1.15276e+07
Q9DAW6	PRP4_MOUSE	PRP4_MOUSE U4/U6 small nuclear ribonucleoprotein Prp4 OS=Mus musculus OX=10090 GN=Prpf4 PE=1 SV=1	427200000	2.82647e+08	3.77343e+08	2.42295e+08	3.47838e+08	2.55487e+08	819470000	6.64689e+08	7.14998e+08	7.17881e+08	7.40105e+08	6.47193e+08	115650000	1.3124e+08	8.81586e+07	1.09095e+08	1.17064e+08	1.28316e+08
Q80Y17	L2GL1_MOUSE	L2GL1_MOUSE Lethal(2) giant larvae protein homolog 1 OS=Mus musculus OX=10090 GN=Llgl1 PE=1 SV=1	219070000	1.54976e+08	2.02719e+08	1.57574e+08	1.74709e+08	2.1254e+08	404020000	4.06484e+08	3.5113e+08	4.01285e+08	3.40216e+08	3.03138e+08	16605000	2.69416e+07	1.53428e+07	2.86488e+07	1.4711e+07	2.30424e+07
P05622	PGFRB_MOUSE	PGFRB_MOUSE Platelet-derived growth factor receptor beta OS=Mus musculus OX=10090 GN=Pdgfrb PE=1 SV=2	760030000	4.72369e+08	5.50873e+08	2.6502e+08	4.20494e+08	1.91401e+08	1212700000	6.03858e+08	1.35578e+09	7.7568e+08	1.28396e+09	6.80937e+08	69538000	2.42523e+07	5.92347e+07	3.36164e+07	3.15228e+07	2.26742e+07
Q9D4H9	PHF14_MOUSE	PHF14_MOUSE PHD finger protein 14 OS=Mus musculus OX=10090 GN=Phf14 PE=1 SV=1	16559000	3.69974e+07	0	7.75469e+06	3.02928e+07	3.61317e+07	164930000	1.46571e+08	1.5608e+08	1.28681e+08	1.47809e+08	6.26711e+07	9818200	2.12902e+07	1.01514e+07	2.22551e+07	8.87604e+06	2.13952e+07
Q6ZQ38	CAND1_MOUSE	CAND1_MOUSE Cullin-associated NEDD8-dissociated protein 1 OS=Mus musculus OX=10090 GN=Cand1 PE=1 SV=2	5086500000	4.71437e+09	4.85658e+09	4.84867e+09	4.88006e+09	4.78011e+09	9052100000	8.20139e+09	9.75877e+09	8.71904e+09	9.93446e+09	8.49764e+09	1097900000	1.77276e+09	8.58655e+08	1.4706e+09	1.09518e+09	1.71939e+09
Q91VM9	IPYR2_MOUSE	IPYR2_MOUSE Inorganic pyrophosphatase 2, mitochondrial OS=Mus musculus OX=10090 GN=Ppa2 PE=1 SV=1	113100000	1.02293e+08	1.13304e+08	1.06985e+08	7.57548e+07	7.94652e+07	256870000	2.19899e+08	2.64277e+08	1.70274e+08	1.973e+08	2.0081e+08	40961000	4.93555e+07	2.02142e+07	4.15822e+07	3.38749e+07	4.74283e+07
Q62276	MED22_MOUSE	MED22_MOUSE Mediator of RNA polymerase II transcription subunit 22 OS=Mus musculus OX=10090 GN=Med22 PE=1 SV=2	75640000	6.07349e+07	6.93597e+07	6.2169e+07	5.86728e+07	7.17e+07	111380000	1.13943e+08	1.07036e+08	1.01645e+08	1.18833e+08	9.86355e+07	3270800	4.2802e+06	3.6557e+07	1.07539e+08	6.10606e+07	7.74961e+07
Q3UKC1	TAXB1_MOUSE	TAXB1_MOUSE Tax1-binding protein 1 homolog OS=Mus musculus OX=10090 GN=Tax1bp1 PE=1 SV=2	304680000	1.99699e+08	2.78734e+08	2.02196e+08	2.96994e+08	2.06181e+08	571790000	3.87319e+08	5.7386e+08	4.01779e+08	6.23024e+08	5.05905e+08	85090000	7.78286e+07	1.00996e+08	9.56615e+07	5.2766e+07	5.32484e+07
Q8CHU3	EPN2_MOUSE	EPN2_MOUSE Epsin-2 OS=Mus musculus OX=10090 GN=Epn2 PE=1 SV=1	26229000	3.42998e+07	7.21512e+07	3.42009e+07	4.49749e+07	3.08899e+07	121540000	8.78275e+07	1.42533e+08	8.50166e+07	1.42446e+08	1.74514e+08	34458000	4.28191e+07	1.59759e+07	1.645e+07	3.00617e+07	3.62624e+07
Q9ET54	PALLD_MOUSE	PALLD_MOUSE Palladin OS=Mus musculus OX=10090 GN=Palld PE=1 SV=2	1176600000	1.04111e+09	1.04612e+09	9.25133e+08	1.15146e+09	9.90637e+08	2650800000	1.90213e+09	2.28822e+09	2.05165e+09	2.10699e+09	1.59651e+09	499980000	6.64695e+08	4.91859e+08	6.09771e+08	5.51475e+08	7.50505e+08
Q91VH6	MEMO1_MOUSE	MEMO1_MOUSE Protein MEMO1 OS=Mus musculus OX=10090 GN=Memo1 PE=1 SV=1	73052000	0	7.88412e+07	0	6.76892e+07	6.41747e+07	115440000	7.82487e+07	9.62021e+07	7.33743e+07	1.45576e+08	7.83564e+07	31635000	3.05173e+07	2.96497e+07	2.87582e+07	1.59778e+07	7.68979e+06
P25976	UBF1_MOUSE	UBF1_MOUSE Nucleolar transcription factor 1 OS=Mus musculus OX=10090 GN=Ubtf PE=1 SV=1	620700000	5.70068e+08	5.72443e+08	4.77729e+08	6.35354e+08	5.50799e+08	1495800000	1.39367e+09	1.52353e+09	1.32228e+09	1.53611e+09	1.35462e+09	264070000	3.82102e+08	2.01474e+08	2.97846e+08	2.01442e+08	3.04346e+08
Q8R322	GLE1_MOUSE	GLE1_MOUSE Nucleoporin GLE1 OS=Mus musculus OX=10090 GN=Gle1 PE=1 SV=2	15386000	7.86141e+06	8.11238e+06	2.19515e+07	7.68272e+06	1.68187e+07	125100000	9.31602e+07	1.28123e+08	8.59015e+07	1.43846e+08	9.2765e+07	8776100	1.13866e+07	1.13458e+07	2.8994e+07	0	6.08564e+06
Q9CQL7	MOFA1_MOUSE	MOFA1_MOUSE MORF4 family-associated protein 1 OS=Mus musculus OX=10090 GN=Mrfap1 PE=1 SV=1	179830000	1.45604e+08	2.10358e+08	1.70017e+08	2.7101e+08	2.37673e+08	372350000	3.38792e+08	4.53714e+08	3.41122e+08	4.11439e+08	3.44895e+08	51765000	7.14954e+07	4.65269e+07	5.29735e+07	4.2193e+07	5.99818e+07
Q9Z0N1	IF2G_MOUSE	IF2G_MOUSE Eukaryotic translation initiation factor 2 subunit 3, X-linked OS=Mus musculus OX=10090 GN=Eif2s3x PE=1 SV=2	6669400000	5.29702e+09	7.35032e+09	5.31221e+09	5.73766e+09	4.66109e+09	12058000000	8.3299e+09	1.2823e+10	9.23241e+09	1.2644e+10	9.39301e+09	1430700000	1.54212e+09	1.48064e+09	1.48988e+09	1.42174e+09	1.53388e+09
P35762	CD81_MOUSE	CD81_MOUSE CD81 antigen OS=Mus musculus OX=10090 GN=Cd81 PE=1 SV=2	506260000	4.50332e+08	5.91053e+08	5.05198e+08	5.16198e+08	4.44144e+08	1271800000	1.08672e+09	1.24822e+09	1.04522e+09	1.20692e+09	1.01234e+09	29593000	4.36976e+07	2.73616e+07	3.34549e+07	4.71061e+07	6.93455e+07
P07214	SPRC_MOUSE	SPRC_MOUSE SPARC OS=Mus musculus OX=10090 GN=Sparc PE=1 SV=1	1099700000	1.04487e+09	1.09249e+09	8.42055e+08	1.49373e+09	1.36863e+09	1816800000	1.64822e+09	1.65463e+09	1.53908e+09	1.81647e+09	8.01513e+08	300810000	2.75421e+08	2.6561e+08	4.03436e+08	2.12874e+08	2.5736e+08
Q9JLM4	ZMYM3_MOUSE	ZMYM3_MOUSE Zinc finger MYM-type protein 3 OS=Mus musculus OX=10090 GN=Zmym3 PE=1 SV=1	32901000	4.22763e+07	4.73503e+07	3.69786e+07	3.24426e+07	2.87291e+07	37949000	4.07332e+07	6.02563e+07	3.78423e+07	4.21312e+07	5.12675e+07	0	1.45702e+07	1.45392e+07	1.7716e+07	0	1.7026e+07
Q64127	TIF1A_MOUSE	TIF1A_MOUSE Transcription intermediary factor 1-alpha OS=Mus musculus OX=10090 GN=Trim24 PE=1 SV=1	79858000	3.38761e+07	5.00343e+07	6.52523e+07	1.94516e+07	7.59334e+07	221790000	1.54913e+08	2.43072e+08	1.55457e+08	2.1135e+08	1.28197e+08	14551000	2.33501e+07	1.44086e+07	2.11792e+07	1.11549e+07	1.83747e+07
P56380	AP4A_MOUSE	AP4A_MOUSE Bis(5-nucleosyl)-tetraphosphatase [asymmetrical] OS=Mus musculus OX=10090 GN=Nudt2 PE=1 SV=3	67320000	4.05291e+07	5.20007e+07	4.46212e+07	6.87494e+07	6.82731e+07	371420000	3.30697e+08	3.51439e+08	3.07552e+08	3.28858e+08	2.78247e+08	36298000	9.07873e+07	3.97125e+07	3.87363e+07	3.37463e+07	3.09501e+07
Q62241	RU1C_MOUSE	RU1C_MOUSE U1 small nuclear ribonucleoprotein C OS=Mus musculus OX=10090 GN=Snrpc PE=1 SV=1	1255100000	1.2091e+09	9.46524e+08	9.23268e+08	1.00062e+09	9.46507e+08	1098700000	8.89763e+08	1.44024e+09	1.32216e+09	1.0395e+09	9.63294e+08	248880000	3.94794e+08	2.18103e+08	3.35487e+08	1.6281e+08	2.69814e+08
Q9EP71	RAI14_MOUSE	RAI14_MOUSE Ankycorbin OS=Mus musculus OX=10090 GN=Rai14 PE=1 SV=1	1029000000	8.37163e+08	8.60121e+08	7.83467e+08	1.11774e+09	8.72481e+08	2661800000	2.24752e+09	2.46587e+09	1.98669e+09	2.63288e+09	2.2957e+09	446480000	5.40942e+08	4.75608e+08	6.53481e+08	6.35961e+08	8.59748e+08
Q9ERE7	MESD_MOUSE	MESD_MOUSE LRP chaperone MESD OS=Mus musculus OX=10090 GN=Mesd PE=1 SV=1	177050000	1.48073e+08	6.01613e+07	5.17784e+07	1.85301e+08	1.57154e+08	902280000	5.59882e+08	1.20775e+09	9.22208e+08	1.02732e+09	8.59804e+08	136470000	1.54566e+08	2.5567e+08	2.92297e+08	1.12982e+08	1.38453e+08
Q9CQG2	MET16_MOUSE	MET16_MOUSE RNA N6-adenosine-methyltransferase METTL16 OS=Mus musculus OX=10090 GN=Mettl16 PE=1 SV=1	136760000	8.08025e+07	1.09962e+08	9.84151e+07	9.56651e+07	1.04668e+08	283320000	3.31695e+08	2.8497e+08	2.56789e+08	3.42748e+08	3.57007e+08	25390000	3.80358e+07	2.01174e+07	3.32387e+07	1.44912e+07	2.43304e+07
Q99LL5	PWP1_MOUSE	PWP1_MOUSE Periodic tryptophan protein 1 homolog OS=Mus musculus OX=10090 GN=Pwp1 PE=1 SV=1	388230000	2.85402e+08	3.93845e+08	2.90216e+08	3.55595e+08	2.6469e+08	1025600000	8.7236e+08	1.12371e+09	1.04372e+09	1.03013e+09	9.05533e+08	96431000	1.04079e+08	1.26459e+08	1.57975e+08	8.60551e+07	1.16394e+08
Q9D9V3	ECHD1_MOUSE	ECHD1_MOUSE Ethylmalonyl-CoA decarboxylase OS=Mus musculus OX=10090 GN=Echdc1 PE=1 SV=2	85323000	7.84912e+07	9.49425e+07	7.7313e+07	1.86577e+07	2.91117e+07	120370000	1.02708e+08	1.24364e+08	1.33238e+08	1.28684e+08	1.24801e+08	4341600	1.04534e+07	5.13275e+06	1.13749e+07	9.35617e+06	1.18266e+07
Q9CXU0	MED10_MOUSE	MED10_MOUSE Mediator of RNA polymerase II transcription subunit 10 OS=Mus musculus OX=10090 GN=Med10 PE=1 SV=1	9726200	1.05568e+07	9.04497e+06	9.77334e+06	1.36047e+07	1.5045e+07	67632000	4.7585e+07	7.73671e+07	8.83278e+07	8.39097e+07	9.69039e+07	15953000	2.45761e+07	5.69256e+06	1.28172e+07	4.88842e+06	1.10179e+07
Q9JM62	REEP6_MOUSE	REEP6_MOUSE Receptor expression-enhancing protein 6 OS=Mus musculus OX=10090 GN=Reep6 PE=1 SV=1	0	0	0	2.21369e+07	0	0	0	0	0	0	2.33777e+07	2.24343e+07	2079900	3.43316e+06	3.03486e+06	4.9733e+06	0	4.24351e+06
Q9Z0X1	AIFM1_MOUSE	AIFM1_MOUSE Apoptosis-inducing factor 1, mitochondrial OS=Mus musculus OX=10090 GN=Aifm1 PE=1 SV=1	323550000	3.52568e+08	3.09027e+08	3.24347e+08	3.20781e+08	3.41695e+08	1265500000	1.35813e+09	1.26259e+09	1.38024e+09	1.26665e+09	1.5127e+09	119310000	2.89648e+08	1.05183e+08	2.25703e+08	1.16161e+08	2.45552e+08
P63166	SUMO1_MOUSE	SUMO1_MOUSE Small ubiquitin-related modifier 1 OS=Mus musculus OX=10090 GN=Sumo1 PE=1 SV=1	839480000	8.06192e+08	8.61004e+08	7.89126e+08	6.34189e+08	6.33191e+08	2102600000	2.0489e+09	1.95912e+09	1.79548e+09	1.99287e+09	1.9267e+09	267760000	4.42509e+08	2.26379e+08	2.64333e+08	1.21165e+08	3.05522e+08
Q8R0X2	CACL1_MOUSE	CACL1_MOUSE CDK2-associated and cullin domain-containing protein 1 OS=Mus musculus OX=10090 GN=Cacul1 PE=2 SV=1	29449000	3.92593e+07	2.01474e+07	9.64791e+06	3.1991e+07	6.22259e+07	77769000	5.32537e+07	7.35255e+07	5.61655e+07	9.61488e+07	1.13647e+08	0	6.94905e+06	0	0	0	1.08154e+07
Q9CQE8	RTRAF_MOUSE	RTRAF_MOUSE RNA transcription, translation and transport factor protein OS=Mus musculus OX=10090 GN=RTRAF PE=1 SV=1	1257400000	1.1427e+09	1.2294e+09	1.09815e+09	1.23115e+09	1.01151e+09	4789400000	3.1937e+09	5.10267e+09	3.899e+09	3.68819e+09	3.07835e+09	174990000	2.64774e+08	1.38483e+08	1.85183e+08	1.98115e+08	1.77818e+08
Q80WJ7	LYRIC_MOUSE	LYRIC_MOUSE Protein LYRIC OS=Mus musculus OX=10090 GN=Mtdh PE=1 SV=1	185970000	2.76567e+08	2.93057e+08	3.8929e+08	3.22209e+08	3.96121e+08	707010000	8.60174e+08	7.09598e+08	9.00757e+08	6.41338e+08	7.90818e+08	37935000	1.15299e+08	2.95331e+07	1.01276e+08	4.10783e+07	1.16548e+08
Q9WV98	TIM9_MOUSE	TIM9_MOUSE Mitochondrial import inner membrane translocase subunit Tim9 OS=Mus musculus OX=10090 GN=Timm9 PE=1 SV=1	657090000	5.96331e+08	6.11158e+08	5.9003e+08	5.44136e+08	5.24495e+08	816700000	7.33143e+08	8.53974e+08	7.27281e+08	9.52973e+08	8.04794e+08	96731000	1.54488e+08	1.03907e+08	1.56816e+08	1.18124e+08	1.70712e+08
O88874	CCNK_MOUSE	CCNK_MOUSE Cyclin-K OS=Mus musculus OX=10090 GN=Ccnk PE=1 SV=3	85950000	7.57123e+07	8.02645e+07	6.8158e+07	6.16549e+07	5.20066e+07	163700000	1.46335e+08	1.90087e+08	1.51463e+08	2.44088e+08	1.88537e+08	10908000	1.87714e+07	2.59509e+07	2.86254e+07	1.84819e+07	2.15606e+07
Q91YI0	ARLY_MOUSE	ARLY_MOUSE Argininosuccinate lyase OS=Mus musculus OX=10090 GN=Asl PE=1 SV=1	234380000	2.36366e+08	3.34834e+08	2.03487e+08	2.45937e+08	2.91653e+08	908850000	9.59291e+08	5.85203e+08	5.16424e+08	7.51324e+08	6.74812e+08	76033000	1.11668e+08	6.00253e+07	1.07562e+08	5.54164e+07	8.11548e+07
O70404	VAMP8_MOUSE	VAMP8_MOUSE Vesicle-associated membrane protein 8 OS=Mus musculus OX=10090 GN=Vamp8 PE=1 SV=1	121830000	0	6.05618e+07	6.05341e+07	0	0	1001700000	8.16209e+08	7.58451e+08	6.11443e+08	9.38549e+08	7.65708e+08	40688000	5.39697e+07	5.8135e+07	7.19281e+07	2.56147e+07	2.64065e+07
Q8BIW1	PRUN1_MOUSE	PRUN1_MOUSE Exopolyphosphatase PRUNE1 OS=Mus musculus OX=10090 GN=Prune1 PE=1 SV=1	161440000	1.0657e+08	1.43568e+08	8.57565e+07	1.29201e+08	1.12589e+08	291760000	2.01808e+08	2.19354e+08	1.52209e+08	2.7098e+08	2.14683e+08	29167000	2.60342e+07	4.4187e+07	5.30438e+07	2.28309e+07	1.75841e+07
Q8BG94	COMD7_MOUSE	COMD7_MOUSE COMM domain-containing protein 7 OS=Mus musculus OX=10090 GN=Commd7 PE=1 SV=1	67791000	5.83106e+07	7.49727e+07	5.70758e+07	9.68924e+07	7.70311e+07	155180000	9.42467e+07	1.79852e+08	1.82417e+08	4.2582e+07	6.72613e+07	52965000	4.98511e+07	2.71353e+07	5.14249e+07	2.74447e+07	4.91285e+07
O88448	KLC2_MOUSE	KLC2_MOUSE Kinesin light chain 2 OS=Mus musculus OX=10090 GN=Klc2 PE=1 SV=1	134140000	8.16618e+07	1.22298e+08	8.61636e+07	1.7719e+08	8.60858e+07	228770000	1.95216e+08	2.88389e+08	3.22266e+08	2.70265e+08	2.42176e+08	9184400	1.3954e+07	9.04427e+06	7.8417e+06	4.43773e+07	3.77365e+07
O09110	MP2K3_MOUSE	MP2K3_MOUSE Dual specificity mitogen-activated protein kinase kinase 3 OS=Mus musculus OX=10090 GN=Map2k3 PE=1 SV=2	173600000	1.3577e+08	1.16004e+08	9.83037e+07	7.02623e+07	5.69406e+07	412830000	3.31437e+08	4.44395e+08	2.73385e+08	4.04238e+08	2.78051e+08	60780000	7.81052e+07	2.76916e+07	3.76462e+07	5.62406e+07	3.67637e+07
Q91W39	NCOA5_MOUSE	NCOA5_MOUSE Nuclear receptor coactivator 5 OS=Mus musculus OX=10090 GN=Ncoa5 PE=1 SV=1	438310000	3.29235e+08	4.43119e+08	3.3838e+08	5.42152e+08	3.50229e+08	651930000	5.58047e+08	7.48909e+08	6.92333e+08	8.09896e+08	8.06475e+08	129800000	1.22706e+08	1.07925e+08	1.68629e+08	1.26837e+08	1.56191e+08
P31266	SUH_MOUSE	SUH_MOUSE Recombining binding protein suppressor of hairless OS=Mus musculus OX=10090 GN=Rbpj PE=1 SV=1	450510000	4.96317e+08	4.38482e+08	4.82429e+08	5.37575e+08	6.33303e+08	1046100000	1.13288e+09	8.78683e+08	9.17307e+08	1.0801e+09	1.10279e+09	50171000	1.07563e+08	4.08141e+07	8.45854e+07	4.52879e+07	1.04649e+08
Q922R1	CP070_MOUSE	CP070_MOUSE UPF0183 protein C16orf70 homolog OS=Mus musculus OX=10090 PE=1 SV=2	10273000	1.09782e+07	2.39989e+07	2.05307e+07	2.117e+07	2.45325e+07	30227000	3.49453e+07	4.22679e+07	3.10352e+07	5.09672e+07	4.17577e+07	2163400	3.45938e+06	6.05447e+06	1.12078e+07	2.00657e+06	3.10625e+06
Q8CHP5	PYM1_MOUSE	PYM1_MOUSE Partner of Y14 and mago OS=Mus musculus OX=10090 GN=Pym1 PE=1 SV=2	752010000	6.31626e+08	6.03189e+08	4.98314e+08	5.42354e+08	4.86634e+08	302210000	2.16388e+08	3.60279e+08	2.91472e+08	2.8549e+08	2.4274e+08	104840000	1.39238e+08	1.18394e+08	1.61908e+08	2.03826e+08	2.13009e+08
O88708	ORC4_MOUSE	ORC4_MOUSE Origin recognition complex subunit 4 OS=Mus musculus OX=10090 GN=Orc4 PE=1 SV=2	90170000	7.61261e+07	4.85859e+07	4.33272e+07	6.04246e+07	5.95498e+07	206100000	1.32538e+08	1.97691e+08	1.46815e+08	2.15742e+08	1.81929e+08	23628000	2.35403e+07	1.56349e+07	2.46503e+07	2.39956e+07	2.82436e+07
Q9JLI8	SART3_MOUSE	SART3_MOUSE Squamous cell carcinoma antigen recognized by T-cells 3 OS=Mus musculus OX=10090 GN=Sart3 PE=1 SV=1	824420000	6.85425e+08	6.84172e+08	7.49854e+08	8.24331e+08	6.36348e+08	2149300000	2.0752e+09	2.1045e+09	2.06347e+09	1.94832e+09	2.0667e+09	232490000	3.91477e+08	2.68562e+08	3.99372e+08	1.73113e+08	3.01944e+08
Q9WTX8	MD1L1_MOUSE	MD1L1_MOUSE Mitotic spindle assembly checkpoint protein MAD1 OS=Mus musculus OX=10090 GN=Mad1l1 PE=1 SV=1	455180000	3.59679e+08	3.06026e+08	2.57971e+08	3.59463e+08	2.80743e+08	1157000000	1.07834e+09	1.00281e+09	9.93251e+08	9.9383e+08	9.04969e+08	148140000	2.18803e+08	1.32252e+08	1.58795e+08	1.16828e+08	1.77611e+08
P12815	PDCD6_MOUSE	PDCD6_MOUSE Programmed cell death protein 6 OS=Mus musculus OX=10090 GN=Pdcd6 PE=1 SV=2	967210000	6.99955e+08	7.92849e+08	5.74784e+08	5.53534e+08	5.15225e+08	2103100000	1.74807e+09	2.33615e+09	2.10674e+09	2.41053e+09	1.96262e+09	196230000	2.53524e+08	1.04206e+08	1.18141e+08	1.0835e+08	1.35727e+08
Q8VDG3	PARN_MOUSE	PARN_MOUSE Poly(A)-specific ribonuclease PARN OS=Mus musculus OX=10090 GN=Parn PE=1 SV=1	201530000	1.78111e+08	1.50343e+08	1.75709e+08	1.70628e+08	1.50294e+08	343370000	3.73577e+08	2.82521e+08	2.85321e+08	3.98361e+08	4.23426e+08	72321000	1.26174e+08	5.71908e+07	9.97017e+07	5.58167e+07	1.19874e+08
P34152	FAK1_MOUSE	FAK1_MOUSE Focal adhesion kinase 1 OS=Mus musculus OX=10090 GN=Ptk2 PE=1 SV=4	135930000	8.56874e+07	1.52642e+08	1.07297e+08	1.07673e+08	7.65893e+07	406390000	3.6808e+08	3.74092e+08	3.68243e+08	3.86309e+08	2.734e+08	47968000	5.36314e+07	5.87491e+07	5.89505e+07	4.38817e+07	4.78107e+07
P16675	PPGB_MOUSE	PPGB_MOUSE Lysosomal protective protein OS=Mus musculus OX=10090 GN=Ctsa PE=1 SV=1	969780000	5.77146e+08	8.15433e+08	5.56064e+08	9.20328e+08	6.06184e+08	1206800000	1.00696e+09	1.58296e+09	1.00908e+09	1.20949e+09	9.90764e+08	94153000	8.0493e+07	8.43341e+07	7.69048e+07	6.59197e+07	6.02905e+07
P18242	CATD_MOUSE	CATD_MOUSE Cathepsin D OS=Mus musculus OX=10090 GN=Ctsd PE=1 SV=1	1868600000	1.50191e+09	1.89128e+09	1.52521e+09	1.3874e+09	1.13471e+09	4266400000	3.4271e+09	2.12346e+09	1.68702e+09	2.75083e+09	2.21326e+09	338920000	4.07631e+08	3.0223e+08	3.53786e+08	2.90658e+08	3.43672e+08
Q9WV91	FPRP_MOUSE	FPRP_MOUSE Prostaglandin F2 receptor negative regulator OS=Mus musculus OX=10090 GN=Ptgfrn PE=1 SV=2	69575000	1.09181e+08	7.70615e+07	9.40952e+07	5.86657e+07	5.61229e+07	121680000	4.29556e+07	1.22127e+08	3.17698e+07	4.22241e+07	4.46406e+06	6215900	3.13813e+06	6.0131e+06	2.59228e+06	3.07565e+06	0
Q8R3C6	RBM19_MOUSE	RBM19_MOUSE Probable RNA-binding protein 19 OS=Mus musculus OX=10090 GN=Rbm19 PE=1 SV=1	169120000	1.78012e+08	1.59116e+08	1.73669e+08	1.99488e+08	2.13354e+08	364420000	3.63002e+08	4.93653e+08	3.70573e+08	3.65528e+08	3.61866e+08	5370600	7.88054e+06	1.27596e+07	4.19951e+07	2.38995e+07	2.7502e+07
Q9D0I4	STX17_MOUSE	STX17_MOUSE Syntaxin-17 OS=Mus musculus OX=10090 GN=Stx17 PE=1 SV=1	57256000	6.09105e+07	5.48383e+07	5.12048e+07	6.15375e+07	5.1807e+07	93204000	7.95982e+07	1.16866e+08	1.03546e+08	1.27231e+08	1.25296e+08	2681300	5.44771e+06	1.54635e+07	2.20141e+07	2.30271e+07	3.02874e+07
B9EJR8	DAAF5_MOUSE	DAAF5_MOUSE Dynein assembly factor 5, axonemal OS=Mus musculus OX=10090 GN=Dnaaf5 PE=1 SV=1	61596000	6.12332e+07	4.46522e+07	4.49478e+07	6.15071e+07	6.59897e+07	91894000	1.1885e+08	8.13013e+07	9.79444e+07	6.53764e+07	9.66967e+07	0	1.30575e+07	7.15735e+06	1.42801e+07	5.16896e+06	1.95349e+07
Q91ZX7	LRP1_MOUSE	LRP1_MOUSE Prolow-density lipoprotein receptor-related protein 1 OS=Mus musculus OX=10090 GN=Lrp1 PE=1 SV=1	4582900000	4.07541e+09	4.10226e+09	3.53835e+09	4.6742e+09	4.14226e+09	9563600000	7.59415e+09	9.02156e+09	7.46884e+09	9.72077e+09	7.68045e+09	642110000	8.04576e+08	6.29336e+08	8.32348e+08	6.57892e+08	8.5285e+08
Q8BH69	SPS1_MOUSE	SPS1_MOUSE Selenide, water dikinase 1 OS=Mus musculus OX=10090 GN=Sephs1 PE=1 SV=1	335230000	2.71716e+08	3.34593e+08	1.739e+08	3.92414e+08	3.41014e+08	700190000	5.29757e+08	7.75609e+08	5.73901e+08	7.12924e+08	5.68259e+08	98530000	9.91162e+07	1.77336e+07	1.65073e+07	9.91558e+07	1.05246e+08
Q6KAR6	EXOC3_MOUSE	EXOC3_MOUSE Exocyst complex component 3 OS=Mus musculus OX=10090 GN=Exoc3 PE=1 SV=2	258060000	2.11124e+08	2.22051e+08	1.43652e+08	2.20591e+08	1.84206e+08	347350000	3.07227e+08	4.83641e+08	3.79628e+08	3.60933e+08	3.39254e+08	15957000	2.1913e+07	1.59271e+07	1.45107e+07	1.57521e+07	2.20424e+07
Q62511	ZFP91_MOUSE	ZFP91_MOUSE E3 ubiquitin-protein ligase ZFP91 OS=Mus musculus OX=10090 GN=Zfp91 PE=1 SV=3	40350000	4.06685e+07	5.06587e+07	6.08386e+07	4.57476e+07	4.64101e+07	88652000	7.09277e+07	9.92045e+07	8.15815e+07	8.73683e+07	6.26492e+07	23378000	2.41251e+07	1.08264e+07	3.15168e+07	2.46285e+07	2.87836e+07
Q8BVE3	VATH_MOUSE	VATH_MOUSE V-type proton ATPase subunit H OS=Mus musculus OX=10090 GN=Atp6v1h PE=1 SV=1	357690000	3.09415e+08	3.00234e+08	2.66543e+08	2.69613e+08	2.73659e+08	1038100000	7.96186e+08	8.39436e+08	7.36049e+08	7.10028e+08	6.73028e+08	148030000	2.17465e+08	1.2968e+08	1.91682e+08	1.36522e+08	1.89251e+08
P33611	DPOA2_MOUSE	DPOA2_MOUSE DNA polymerase alpha subunit B OS=Mus musculus OX=10090 GN=Pola2 PE=1 SV=2	183800000	1.38613e+08	2.0559e+08	1.55489e+08	1.60178e+08	1.31308e+08	464630000	3.36441e+08	5.15432e+08	3.90772e+08	4.30767e+08	3.70604e+08	36388000	3.94427e+07	4.42338e+07	5.5469e+07	3.1357e+07	3.05613e+07
B2RR83	YTDC2_MOUSE	YTDC2_MOUSE 3-5 RNA helicase YTHDC2 OS=Mus musculus OX=10090 GN=Ythdc2 PE=1 SV=1	43801000	2.75403e+07	4.01182e+07	2.90106e+07	6.5349e+07	7.06514e+07	162890000	1.08468e+08	1.55782e+08	9.59451e+07	1.54263e+08	1.15303e+08	2279100	3.70183e+06	2.10835e+06	3.31944e+06	3.60857e+06	1.27354e+06
Q9QYE6	GOGA5_MOUSE	GOGA5_MOUSE Golgin subfamily A member 5 OS=Mus musculus OX=10090 GN=Golga5 PE=1 SV=2	194760000	1.7348e+08	2.44285e+08	2.02086e+08	2.38434e+08	1.76408e+08	495620000	4.1825e+08	3.97193e+08	3.54528e+08	5.26137e+08	4.29447e+08	60538000	6.61666e+07	6.8419e+07	7.00265e+07	2.90628e+07	5.21115e+07
Q9D5V5	CUL5_MOUSE	CUL5_MOUSE Cullin-5 OS=Mus musculus OX=10090 GN=Cul5 PE=1 SV=3	208670000	2.46452e+08	2.19773e+08	2.09642e+08	2.53431e+08	1.99243e+08	730680000	6.48564e+08	4.81362e+08	4.81441e+08	5.95608e+08	6.2693e+08	58096000	1.24274e+08	5.55986e+07	9.72336e+07	6.51426e+07	8.62358e+07
Q9JMK2	KC1E_MOUSE	KC1E_MOUSE Casein kinase I isoform epsilon OS=Mus musculus OX=10090 GN=Csnk1e PE=1 SV=2	35039000	1.28176e+07	3.57368e+07	1.10224e+07	1.28604e+07	2.8149e+07	50251000	6.16892e+07	1.68978e+07	1.57776e+07	4.59423e+07	6.36635e+07	30471000	4.58441e+07	2.12809e+07	2.75496e+07	4.66067e+07	5.61461e+07
Q8BFS6	CPPED_MOUSE	CPPED_MOUSE Serine/threonine-protein phosphatase CPPED1 OS=Mus musculus OX=10090 GN=Cpped1 PE=1 SV=1	26471000	2.25973e+07	2.39487e+07	2.60608e+07	4.12333e+07	4.20607e+07	129800000	1.31239e+08	7.473e+07	6.77574e+07	9.05555e+07	7.75379e+07	19042000	2.43244e+07	1.71424e+07	3.58618e+07	1.81159e+07	3.0122e+07
Q9CQY2	RAMAC_MOUSE	RAMAC_MOUSE RNA guanine-N7 methyltransferase activating subunit OS=Mus musculus OX=10090 GN=Ramac PE=3 SV=1	0	0	3.65679e+07	0	4.81374e+07	0	228760000	2.25385e+08	2.72392e+08	2.57236e+08	2.03519e+08	2.295e+08	4469500	4.55084e+06	4.37722e+06	5.26843e+06	5.02373e+06	5.25947e+06
Q920Q6	MSI2H_MOUSE	MSI2H_MOUSE RNA-binding protein Musashi homolog 2 OS=Mus musculus OX=10090 GN=Msi2 PE=1 SV=1	10814000	5.43585e+06	0	4.68827e+06	5.35661e+06	4.96875e+06	28929000	4.46819e+07	1.49648e+07	2.4483e+07	2.28702e+07	3.68612e+07	16531000	4.1167e+07	1.40278e+07	4.46065e+07	1.51221e+07	4.32129e+07
Q9JK92	HSPB8_MOUSE	HSPB8_MOUSE Heat shock protein beta-8 OS=Mus musculus OX=10090 GN=Hspb8 PE=1 SV=1	46692000	3.73958e+07	4.97784e+07	3.79814e+07	4.50569e+07	3.52236e+07	197790000	1.73948e+08	9.49028e+07	8.03558e+07	1.54605e+08	1.32273e+08	0	0	0	0	0	0
P63037	DNJA1_MOUSE	DNJA1_MOUSE DnaJ homolog subfamily A member 1 OS=Mus musculus OX=10090 GN=Dnaja1 PE=1 SV=1	3079600000	2.7942e+09	3.09138e+09	3.22009e+09	3.87918e+09	3.57368e+09	5978600000	5.10485e+09	6.55271e+09	5.90359e+09	6.27715e+09	5.52924e+09	564060000	9.03481e+08	6.16694e+08	9.52708e+08	6.98575e+08	9.89029e+08
Q810B6	ANFY1_MOUSE	ANFY1_MOUSE Rabankyrin-5 OS=Mus musculus OX=10090 GN=Ankfy1 PE=1 SV=2	403860000	4.49147e+08	4.8611e+08	4.23443e+08	4.94669e+08	4.70013e+08	1156300000	9.21392e+08	1.04241e+09	7.95019e+08	1.07956e+09	8.2995e+08	68560000	9.26978e+07	7.12954e+07	8.95282e+07	8.06974e+07	1.21275e+08
P70288	HDAC2_MOUSE	HDAC2_MOUSE Histone deacetylase 2 OS=Mus musculus OX=10090 GN=Hdac2 PE=1 SV=1	704140000	5.59236e+08	7.40322e+08	6.09257e+08	7.21984e+08	6.06898e+08	1301700000	1.13922e+09	1.02719e+09	9.57603e+08	1.30244e+09	1.17628e+09	129810000	1.83479e+08	1.63937e+08	2.13277e+08	1.00952e+08	1.31516e+08
Q9WUK4	RFC2_MOUSE	RFC2_MOUSE Replication factor C subunit 2 OS=Mus musculus OX=10090 GN=Rfc2 PE=1 SV=1	524140000	4.26494e+08	6.43108e+08	5.43433e+08	3.80171e+08	2.67602e+08	1487400000	1.33655e+09	1.18698e+09	9.87065e+08	1.51485e+09	1.33528e+09	113170000	1.79309e+08	1.32292e+08	1.66819e+08	1.09871e+08	1.03731e+08
Q99J77	SIAS_MOUSE	SIAS_MOUSE Sialic acid synthase OS=Mus musculus OX=10090 GN=Nans PE=1 SV=1	1183000000	9.41907e+08	1.40205e+09	7.36329e+08	1.28887e+09	8.8705e+08	2635600000	2.23904e+09	2.56278e+09	1.96695e+09	2.64527e+09	1.97218e+09	328570000	3.25378e+08	3.94413e+08	3.15637e+08	3.11931e+08	3.25534e+08
Q9JL35	HMGN5_MOUSE	HMGN5_MOUSE High mobility group nucleosome-binding domain-containing protein 5 OS=Mus musculus OX=10090 GN=Hmgn5 PE=1 SV=2	282320000	3.2591e+08	3.35858e+08	2.65296e+08	2.23852e+08	2.39502e+08	459690000	4.06333e+08	4.0583e+08	3.45576e+08	3.42278e+08	3.00513e+08	366910000	5.61869e+08	2.66059e+08	3.90828e+08	2.88204e+08	4.86776e+08
Q3UE37	UBE2Z_MOUSE	UBE2Z_MOUSE Ubiquitin-conjugating enzyme E2 Z OS=Mus musculus OX=10090 GN=Ube2z PE=1 SV=2	636540000	6.14911e+08	4.71857e+08	5.11816e+08	5.52622e+08	5.56789e+08	1045500000	1.00416e+09	9.68049e+08	9.57098e+08	7.92181e+08	8.38677e+08	77393000	1.13815e+08	7.34878e+07	1.28452e+08	5.02118e+07	1.21841e+08
Q60751	IGF1R_MOUSE	IGF1R_MOUSE Insulin-like growth factor 1 receptor OS=Mus musculus OX=10090 GN=Igf1r PE=1 SV=3	76294000	6.70345e+07	1.3086e+08	1.06383e+08	1.34184e+08	1.15244e+08	143880000	1.30509e+08	1.7048e+08	1.37369e+08	1.2331e+08	1.48714e+08	6421600	9.33337e+06	4.50893e+06	7.12977e+06	5.60571e+06	7.74173e+06
Q9CQ40	RM49_MOUSE	RM49_MOUSE 39S ribosomal protein L49, mitochondrial OS=Mus musculus OX=10090 GN=Mrpl49 PE=1 SV=1	56202000	7.91025e+07	7.39579e+07	8.01977e+07	7.49801e+07	6.5317e+07	164240000	1.32249e+08	1.5214e+08	1.13084e+08	1.20404e+08	1.0506e+08	15316000	2.44345e+07	1.529e+07	2.24075e+07	1.3923e+07	2.41702e+07
Q9JJT9	PHAX_MOUSE	PHAX_MOUSE Phosphorylated adapter RNA export protein OS=Mus musculus OX=10090 GN=Phax PE=1 SV=1	138650000	1.52748e+08	1.32697e+08	1.58357e+08	1.77828e+08	2.45135e+08	336380000	2.49767e+08	3.2803e+08	2.49891e+08	3.67568e+08	3.15952e+08	30285000	4.62427e+07	1.95661e+07	4.87574e+07	1.49347e+07	2.02131e+07
Q99KV1	DJB11_MOUSE	DJB11_MOUSE DnaJ homolog subfamily B member 11 OS=Mus musculus OX=10090 GN=Dnajb11 PE=1 SV=1	858320000	6.24723e+08	9.42489e+08	8.25419e+08	9.84681e+08	7.88862e+08	2342500000	1.96902e+09	2.03229e+09	1.86652e+09	2.16596e+09	1.88077e+09	437020000	5.34635e+08	4.71521e+08	6.23902e+08	4.03639e+08	4.97938e+08
O70400	PDLI1_MOUSE	PDLI1_MOUSE PDZ and LIM domain protein 1 OS=Mus musculus OX=10090 GN=Pdlim1 PE=1 SV=4	2762200000	2.85676e+09	2.78533e+09	2.48043e+09	2.47345e+09	3.1712e+09	6027600000	5.93787e+09	6.20498e+09	5.76633e+09	5.74431e+09	5.86024e+09	259840000	4.75919e+08	2.40436e+08	4.609e+08	3.16749e+08	5.79599e+08
Q61142	SPIN1_MOUSE	SPIN1_MOUSE Spindlin-1 OS=Mus musculus OX=10090 GN=Spin1 PE=1 SV=2	27998000	4.26253e+07	4.73152e+07	5.82672e+07	4.99378e+07	3.64485e+07	135730000	8.70545e+07	1.41734e+08	1.04328e+08	7.05092e+07	6.90044e+07	17392000	1.72543e+07	1.14067e+07	2.06817e+07	1.06505e+07	2.17879e+07
G3X9K3	BIG1_MOUSE	BIG1_MOUSE Brefeldin A-inhibited guanine nucleotide-exchange protein 1 OS=Mus musculus OX=10090 GN=Arfgef1 PE=1 SV=1	39595000	3.13289e+07	5.11837e+07	1.33183e+07	3.71291e+07	2.50245e+07	248290000	1.85425e+08	3.81686e+08	3.46161e+08	2.30465e+08	2.11667e+08	10518000	9.24158e+06	1.14426e+07	6.97791e+06	1.27151e+07	1.1853e+07
P02469	LAMB1_MOUSE	LAMB1_MOUSE Laminin subunit beta-1 OS=Mus musculus OX=10090 GN=Lamb1 PE=1 SV=3	642500000	9.50248e+08	7.79559e+08	1.20409e+09	7.59725e+08	1.07252e+09	1437800000	2.37818e+09	1.40723e+09	2.28842e+09	1.73901e+09	2.19542e+09	55626000	2.474e+08	8.44388e+07	2.74805e+08	4.62269e+07	2.02092e+08
Q8C0L6	PAOX_MOUSE	PAOX_MOUSE Peroxisomal N(1)-acetyl-spermine/spermidine oxidase OS=Mus musculus OX=10090 GN=Paox PE=1 SV=3	21833000	2.95257e+07	2.66046e+07	1.77331e+07	1.82334e+07	2.36758e+07	84708000	7.88628e+07	6.47166e+07	3.74257e+07	4.86476e+07	5.13066e+07	0	2.7192e+06	1.38164e+06	2.182e+06	0	0
Q9CQ79	TXND9_MOUSE	TXND9_MOUSE Thioredoxin domain-containing protein 9 OS=Mus musculus OX=10090 GN=Txndc9 PE=1 SV=1	92186000	2.87575e+07	1.04983e+08	5.06885e+07	8.88643e+07	6.81716e+07	166080000	1.74635e+08	1.82887e+08	1.92586e+08	2.24652e+08	2.10539e+08	70927000	7.24172e+07	4.55938e+07	5.30217e+07	3.77489e+07	2.20063e+07
Q07417	ACADS_MOUSE	ACADS_MOUSE Short-chain specific acyl-CoA dehydrogenase, mitochondrial OS=Mus musculus OX=10090 GN=Acads PE=1 SV=2	251300000	3.02599e+08	2.59632e+08	2.68572e+08	2.52459e+08	2.98268e+08	630610000	5.18398e+08	5.13814e+08	5.23149e+08	4.42552e+08	5.31314e+08	38745000	8.46587e+07	2.15481e+07	4.6159e+07	3.7375e+07	6.81492e+07
Q80W47	WIPI2_MOUSE	WIPI2_MOUSE WD repeat domain phosphoinositide-interacting protein 2 OS=Mus musculus OX=10090 GN=Wipi2 PE=1 SV=1	135100000	1.24675e+08	2.00973e+08	2.09929e+08	7.27605e+07	6.50582e+07	430490000	3.79053e+08	4.14127e+08	2.90807e+08	4.12198e+08	4.05419e+08	40153000	5.91962e+07	3.14503e+07	6.00875e+07	2.77401e+07	2.97138e+07
Q9JM13	RABX5_MOUSE	RABX5_MOUSE Rab5 GDP/GTP exchange factor OS=Mus musculus OX=10090 GN=Rabgef1 PE=1 SV=1	112250000	1.02231e+08	1.34102e+08	9.54256e+07	8.16129e+07	1.01421e+08	236880000	2.13371e+08	2.91105e+08	2.68817e+08	2.28232e+08	1.98692e+08	33516000	3.91477e+07	3.31412e+07	4.76204e+07	2.1042e+07	4.20747e+07
E9Q6J5	BD1L1_MOUSE	BD1L1_MOUSE Biorientation of chromosomes in cell division protein 1-like 1 OS=Mus musculus OX=10090 GN=Bod1l PE=1 SV=1	292250000	1.76641e+08	3.17137e+08	2.07789e+08	3.78025e+08	2.65739e+08	832010000	7.42881e+08	7.15499e+08	5.74188e+08	7.07582e+08	6.67202e+08	183460000	1.61332e+08	1.05443e+08	1.35247e+08	9.88713e+07	9.46306e+07
P55821	STMN2_MOUSE	STMN2_MOUSE Stathmin-2 OS=Mus musculus OX=10090 GN=Stmn2 PE=1 SV=1	680050000	6.1456e+08	6.87966e+08	6.37476e+08	6.20063e+08	5.7553e+08	779220000	6.75597e+08	8.38126e+08	6.89028e+08	9.22415e+08	8.08893e+08	378080000	5.63994e+08	4.09378e+08	5.1856e+08	4.5596e+08	6.72823e+08
P62192	PRS4_MOUSE	PRS4_MOUSE 26S proteasome regulatory subunit 4 OS=Mus musculus OX=10090 GN=Psmc1 PE=1 SV=1	3010500000	2.46968e+09	3.40515e+09	2.76305e+09	3.32345e+09	2.59403e+09	5560500000	4.54292e+09	5.50504e+09	4.52863e+09	6.30471e+09	5.02405e+09	817890000	9.83858e+08	6.88188e+08	7.66326e+08	4.87468e+08	5.79406e+08
Q3TEA8	HP1B3_MOUSE	HP1B3_MOUSE Heterochromatin protein 1-binding protein 3 OS=Mus musculus OX=10090 GN=Hp1bp3 PE=1 SV=1	330880000	2.64253e+08	2.84455e+08	2.13117e+08	2.84772e+08	2.1254e+08	752300000	6.66214e+08	4.33436e+08	4.04361e+08	7.508e+08	7.25804e+08	150320000	1.78745e+08	9.29332e+07	1.17906e+08	8.54291e+07	1.15372e+08
P52503	NDUS6_MOUSE	NDUS6_MOUSE NADH dehydrogenase [ubiquinone] iron-sulfur protein 6, mitochondrial OS=Mus musculus OX=10090 GN=Ndufs6 PE=1 SV=2	380100000	3.60283e+08	5.02301e+08	4.32412e+08	3.96262e+08	3.45253e+08	1034600000	9.45055e+08	9.21976e+08	8.0645e+08	8.21468e+08	7.1086e+08	87357000	1.22007e+08	1.03289e+08	1.42528e+08	8.12882e+07	1.18225e+08
Q91YD6	VILL_MOUSE	VILL_MOUSE Villin-like protein OS=Mus musculus OX=10090 GN=Vill PE=1 SV=1	10147000	4.32037e+06	4.98205e+06	4.39494e+06	0	5.11064e+06	29982000	2.88933e+07	2.08203e+07	0	2.382e+07	1.01947e+07	3856700	3.67023e+06	6.22386e+06	7.03808e+06	3.83847e+06	3.14501e+06
Q9CQW1	YKT6_MOUSE	YKT6_MOUSE Synaptobrevin homolog YKT6 OS=Mus musculus OX=10090 GN=Ykt6 PE=1 SV=1	157430000	1.63811e+08	2.25113e+08	2.90448e+08	2.44023e+08	2.95033e+08	522790000	3.77431e+08	6.00007e+08	3.65569e+08	6.01217e+08	2.30157e+08	21830000	2.59778e+07	4.02947e+07	5.152e+07	2.41104e+07	2.46288e+07
Q9DCL8	IPP2_MOUSE	IPP2_MOUSE Protein phosphatase inhibitor 2 OS=Mus musculus OX=10090 GN=Ppp1r2 PE=1 SV=3	58401000	5.69398e+07	1.13635e+08	9.76727e+07	2.21877e+08	1.79331e+08	181990000	1.60442e+08	2.53637e+08	1.00634e+08	3.18366e+08	1.56704e+08	31097000	2.87707e+07	1.92501e+08	1.72615e+08	1.84967e+08	1.4729e+08
Q8C7Q4	RBM4_MOUSE	RBM4_MOUSE RNA-binding protein 4 OS=Mus musculus OX=10090 GN=Rbm4 PE=1 SV=1	188310000	1.4016e+08	2.25996e+08	1.6898e+08	2.03933e+08	1.72426e+08	873170000	8.48858e+08	3.64922e+08	3.53414e+08	4.34315e+08	3.53657e+08	37010000	5.39893e+07	3.38232e+07	3.594e+07	3.44058e+07	4.50771e+07
Q61235	SNTB2_MOUSE	SNTB2_MOUSE Beta-2-syntrophin OS=Mus musculus OX=10090 GN=Sntb2 PE=1 SV=2	92379000	1.36944e+08	1.44059e+08	1.91396e+08	1.77899e+08	1.77111e+08	500960000	3.97637e+08	6.83036e+08	4.9759e+08	5.55263e+08	3.83683e+08	46448000	8.78712e+07	6.26175e+07	9.13999e+07	4.80589e+07	7.66421e+07
Q61033	LAP2A_MOUSE	LAP2A_MOUSE Lamina-associated polypeptide 2, isoforms alpha/zeta OS=Mus musculus OX=10090 GN=Tmpo PE=1 SV=4	1964200000	1.58203e+09	1.90142e+09	1.55047e+09	2.1247e+09	1.64762e+09	4580400000	4.52853e+09	4.50838e+09	4.51876e+09	3.9428e+09	3.67967e+09	252830000	3.48443e+08	2.73806e+08	3.74847e+08	3.44862e+08	4.81854e+08
Q8K1X1	WDR11_MOUSE	WDR11_MOUSE WD repeat-containing protein 11 OS=Mus musculus OX=10090 GN=Wdr11 PE=1 SV=1	197640000	2.03803e+08	2.14493e+08	1.76504e+08	2.31092e+08	1.61092e+08	527490000	4.60154e+08	5.6191e+08	3.66475e+08	4.60951e+08	3.53542e+08	44435000	5.7742e+07	5.80144e+07	5.82002e+07	3.3451e+07	3.70699e+07
A2AQ19	RTF1_MOUSE	RTF1_MOUSE RNA polymerase-associated protein RTF1 homolog OS=Mus musculus OX=10090 GN=Rtf1 PE=1 SV=1	199720000	1.46087e+08	2.06804e+08	1.14319e+08	1.68967e+08	1.10726e+08	333940000	3.96864e+08	3.86234e+08	4.3108e+08	4.45576e+08	5.44048e+08	52320000	6.01442e+07	7.55476e+07	8.72229e+07	4.0255e+07	7.28104e+07
Q9CR08	RPP29_MOUSE	RPP29_MOUSE Ribonuclease P protein subunit p29 OS=Mus musculus OX=10090 GN=Pop4 PE=2 SV=1	76034000	7.7116e+07	4.66979e+07	7.22374e+07	5.87528e+07	8.58337e+07	146130000	1.43822e+08	1.08069e+08	1.03046e+08	1.18331e+08	1.51488e+08	4432500	2.34498e+07	3.03018e+07	3.56144e+07	1.27956e+07	3.16645e+07
Q8BZW8	NHLC2_MOUSE	NHLC2_MOUSE NHL repeat-containing protein 2 OS=Mus musculus OX=10090 GN=Nhlrc2 PE=1 SV=1	166500000	1.63613e+08	1.86729e+08	1.85141e+08	1.09617e+08	1.22663e+08	323020000	2.76414e+08	4.43809e+08	3.60932e+08	3.8055e+08	3.05947e+08	30274000	4.4622e+07	3.5881e+07	5.63469e+07	2.02933e+07	2.98817e+07
Q99KW3	TARA_MOUSE	TARA_MOUSE TRIO and F-actin-binding protein OS=Mus musculus OX=10090 GN=Triobp PE=1 SV=3	552490000	4.22247e+08	5.22988e+08	4.29323e+08	4.96087e+08	4.4729e+08	1222900000	9.6409e+08	1.10966e+09	9.3147e+08	1.33118e+09	9.89624e+08	234500000	2.64879e+08	2.25431e+08	2.46112e+08	2.93964e+08	3.70363e+08
Q8C129	LCAP_MOUSE	LCAP_MOUSE Leucyl-cystinyl aminopeptidase OS=Mus musculus OX=10090 GN=Lnpep PE=1 SV=1	355440000	3.52842e+08	3.02412e+08	3.78214e+08	2.89551e+08	2.99372e+08	932240000	8.52455e+08	7.87537e+08	6.15896e+08	1.00884e+09	7.73479e+08	67831000	1.01242e+08	7.63412e+07	1.28795e+08	7.30132e+07	1.13824e+08
Q921F4	HNRLL_MOUSE	HNRLL_MOUSE Heterogeneous nuclear ribonucleoprotein L-like OS=Mus musculus OX=10090 GN=Hnrnpll PE=1 SV=3	1128800000	7.53381e+08	1.29836e+09	1.07823e+09	1.13516e+09	8.47839e+08	2102200000	1.85876e+09	2.09822e+09	1.81843e+09	2.05837e+09	2.11241e+09	363900000	4.56133e+08	2.8224e+08	3.33181e+08	2.88636e+08	3.54059e+08
Q9Z2U1	PSA5_MOUSE	PSA5_MOUSE Proteasome subunit alpha type-5 OS=Mus musculus OX=10090 GN=Psma5 PE=1 SV=1	3770200000	3.22958e+09	3.88525e+09	1.68737e+09	3.25368e+09	2.78679e+09	5864100000	5.23261e+09	6.10753e+09	5.55136e+09	5.99828e+09	5.22875e+09	724820000	7.92014e+08	7.1105e+08	7.64763e+08	6.18466e+08	6.60317e+08
Q9WTK5	NFKB2_MOUSE	NFKB2_MOUSE Nuclear factor NF-kappa-B p100 subunit OS=Mus musculus OX=10090 GN=Nfkb2 PE=1 SV=1	137260000	1.47744e+08	2.52807e+08	2.278e+08	2.01361e+08	1.91512e+08	703030000	5.89031e+08	7.44499e+08	6.22243e+08	7.0132e+08	6.00473e+08	239590000	3.49715e+08	1.57506e+08	2.25299e+08	1.58394e+08	2.33369e+08
Q8VE62	PAIP1_MOUSE	PAIP1_MOUSE Polyadenylate-binding protein-interacting protein 1 OS=Mus musculus OX=10090 GN=Paip1 PE=1 SV=1	233020000	1.6504e+08	9.73043e+07	1.50094e+08	2.22829e+08	1.70396e+08	367770000	4.92674e+08	4.33425e+08	5.63296e+08	5.04629e+08	5.34837e+08	59927000	1.22232e+08	5.33215e+07	1.30078e+08	7.17494e+07	1.23636e+08
P63328	PP2BA_MOUSE	PP2BA_MOUSE Serine/threonine-protein phosphatase 2B catalytic subunit alpha isoform OS=Mus musculus OX=10090 GN=Ppp3ca PE=1 SV=1	236240000	1.01097e+08	1.79111e+08	1.13481e+08	1.64076e+08	6.1184e+07	271580000	2.50347e+08	2.04582e+08	1.89005e+08	2.76697e+08	2.67056e+08	92400000	6.75276e+07	4.19338e+07	3.13345e+07	7.93728e+07	6.71131e+07
P56212	ARP19_MOUSE	ARP19_MOUSE cAMP-regulated phosphoprotein 19 OS=Mus musculus OX=10090 GN=Arpp19 PE=1 SV=2	14478000	4.35121e+06	1.58192e+07	4.96891e+06	1.43135e+07	1.47148e+07	99640000	8.78286e+07	7.88794e+07	1.23735e+08	1.21344e+08	1.16109e+08	92064000	8.39703e+07	1.07526e+08	9.20862e+07	8.35794e+07	7.63217e+07
Q61687	ATRX_MOUSE	ATRX_MOUSE Transcriptional regulator ATRX OS=Mus musculus OX=10090 GN=Atrx PE=1 SV=3	745430000	7.64345e+08	6.34385e+08	6.80521e+08	6.55394e+08	7.58174e+08	1481700000	1.39077e+09	1.2922e+09	1.09621e+09	1.43781e+09	1.41449e+09	285130000	5.03664e+08	2.38901e+08	4.30097e+08	3.27612e+08	5.70388e+08
B1AVZ0	UPP_MOUSE	UPP_MOUSE Uracil phosphoribosyltransferase homolog OS=Mus musculus OX=10090 GN=Uprt PE=1 SV=1	16764000	1.64404e+07	0	9.26324e+06	7.33822e+07	7.74929e+07	123930000	1.16048e+08	6.5395e+07	7.18949e+07	8.29567e+07	7.58132e+07	11282000	2.14843e+07	1.00647e+07	2.46464e+07	1.12874e+07	2.61869e+07
O35855	BCAT2_MOUSE	BCAT2_MOUSE Branched-chain-amino-acid aminotransferase, mitochondrial OS=Mus musculus OX=10090 GN=Bcat2 PE=1 SV=2	133690000	1.36012e+08	1.42664e+08	1.5411e+08	1.66547e+08	1.86548e+08	360130000	3.57473e+08	3.89301e+08	3.49329e+08	4.31868e+08	4.13962e+08	26931000	4.05048e+07	1.96818e+07	3.34249e+07	1.21636e+07	2.77772e+07
Q62418	DBNL_MOUSE	DBNL_MOUSE Drebrin-like protein OS=Mus musculus OX=10090 GN=Dbnl PE=1 SV=2	710160000	6.48351e+08	8.37727e+08	6.49125e+08	6.38655e+08	5.0629e+08	1850700000	1.41085e+09	1.70501e+09	1.25617e+09	1.74916e+09	1.34012e+09	265230000	2.98026e+08	2.19948e+08	2.47662e+08	2.46158e+08	2.59517e+08
Q9CR23	TMEM9_MOUSE	TMEM9_MOUSE Transmembrane protein 9 OS=Mus musculus OX=10090 GN=Tmem9 PE=1 SV=1	16211000	6.02498e+07	0	2.04954e+07	1.06448e+07	9.79136e+06	43791000	4.12732e+07	1.37506e+08	5.78366e+07	1.32541e+08	3.81058e+07	0	0	2.59718e+06	5.38813e+06	3.21969e+06	5.52392e+06
Q8K3W0	BABA2_MOUSE	BABA2_MOUSE BRISC and BRCA1-A complex member 2 OS=Mus musculus OX=10090 GN=Babam2 PE=1 SV=2	117290000	8.60364e+07	1.58534e+08	1.20022e+08	1.25809e+08	1.16293e+08	257130000	1.31884e+08	1.61256e+08	1.51486e+08	1.87299e+08	1.71337e+08	21521000	2.32256e+07	2.7907e+07	3.2943e+07	2.77303e+07	2.70705e+07
Q8K4Q8	COL12_MOUSE	COL12_MOUSE Collectin-12 OS=Mus musculus OX=10090 GN=Colec12 PE=1 SV=1	71619000	9.74437e+07	3.17509e+07	2.42902e+07	5.29281e+07	6.98349e+07	227900000	1.50919e+08	2.278e+08	1.28062e+08	2.47293e+08	1.61551e+08	9322500	1.08372e+07	1.37755e+07	1.7182e+07	1.54489e+07	1.95116e+07
Q99MN9	PCCB_MOUSE	PCCB_MOUSE Propionyl-CoA carboxylase beta chain, mitochondrial OS=Mus musculus OX=10090 GN=Pccb PE=1 SV=2	14070000	1.37087e+07	1.90744e+07	2.01181e+07	1.55074e+07	1.50305e+07	98243000	5.43113e+07	7.30569e+07	1.97969e+07	1.74521e+07	1.85049e+07	8485300	7.80423e+06	5.62118e+06	5.39907e+06	5.49758e+06	5.38904e+06
P63005	LIS1_MOUSE	LIS1_MOUSE Platelet-activating factor acetylhydrolase IB subunit alpha OS=Mus musculus OX=10090 GN=Pafah1b1 PE=1 SV=2	1933100000	1.73129e+09	1.74433e+09	1.70425e+09	2.01382e+09	1.71154e+09	3597300000	3.2564e+09	3.31736e+09	2.7032e+09	3.50238e+09	2.9273e+09	717430000	1.01168e+09	7.74229e+08	9.80619e+08	5.68422e+08	7.98306e+08
Q9QUH0	GLRX1_MOUSE	GLRX1_MOUSE Glutaredoxin-1 OS=Mus musculus OX=10090 GN=Glrx PE=1 SV=3	106960000	9.46187e+07	9.34449e+07	7.68795e+07	1.10528e+08	9.65382e+07	125190000	8.93961e+07	2.2355e+08	2.62344e+08	2.58052e+08	1.70496e+08	49988000	7.36104e+07	8.9681e+07	1.27044e+08	8.3078e+07	7.66563e+07
Q920Q4	VPS16_MOUSE	VPS16_MOUSE Vacuolar protein sorting-associated protein 16 homolog OS=Mus musculus OX=10090 GN=Vps16 PE=1 SV=3	68691000	3.05705e+07	9.55297e+07	7.44371e+07	9.99779e+07	7.22054e+07	266230000	2.77123e+08	3.45848e+08	2.57041e+08	2.7035e+08	2.14706e+08	37418000	4.11525e+07	2.33058e+07	2.88755e+07	5.22803e+07	3.2264e+07
Q60596	XRCC1_MOUSE	XRCC1_MOUSE DNA repair protein XRCC1 OS=Mus musculus OX=10090 GN=Xrcc1 PE=1 SV=2	158920000	1.13118e+08	1.0684e+08	1.37386e+08	1.48684e+08	1.39306e+08	209120000	2.1175e+08	2.36075e+08	2.17262e+08	2.71066e+08	2.7348e+08	46849000	8.07264e+07	5.19018e+07	7.98132e+07	3.91511e+07	6.50693e+07
Q922R5	P4R3B_MOUSE	P4R3B_MOUSE Serine/threonine-protein phosphatase 4 regulatory subunit 3B OS=Mus musculus OX=10090 GN=Ppp4r3b PE=1 SV=2	128250000	1.33509e+08	1.54097e+08	1.80519e+08	2.0207e+08	2.13265e+08	429680000	3.89767e+08	3.23812e+08	2.78457e+08	3.77484e+08	3.20142e+08	18301000	2.50193e+07	2.93477e+07	3.54164e+07	1.24286e+07	3.50299e+07
Q3TW96	UAP1L_MOUSE	UAP1L_MOUSE UDP-N-acetylhexosamine pyrophosphorylase-like protein 1 OS=Mus musculus OX=10090 GN=Uap1l1 PE=1 SV=1	2272700000	1.4027e+09	2.36556e+09	1.32146e+09	2.07002e+09	1.34197e+09	3505100000	2.18074e+09	3.68735e+09	2.3442e+09	3.73082e+09	2.34992e+09	134670000	1.00197e+08	3.04234e+08	2.04811e+08	2.04562e+08	1.23887e+08
P55302	AMRP_MOUSE	AMRP_MOUSE Alpha-2-macroglobulin receptor-associated protein OS=Mus musculus OX=10090 GN=Lrpap1 PE=1 SV=1	829380000	6.23724e+08	7.77772e+08	6.57035e+08	8.82638e+08	7.27575e+08	1350900000	1.22607e+09	1.45515e+09	1.38115e+09	1.33962e+09	1.32296e+09	214780000	3.09906e+08	2.5577e+08	3.88444e+08	2.62476e+08	2.90329e+08
P49025	CTRO_MOUSE	CTRO_MOUSE Citron Rho-interacting kinase OS=Mus musculus OX=10090 GN=Cit PE=1 SV=3	159640000	1.63558e+08	1.76832e+08	1.47734e+08	1.57079e+08	1.69068e+08	400830000	2.76962e+08	4.53735e+08	3.48479e+08	3.60292e+08	3.00639e+08	20654000	2.99049e+07	5.30473e+07	6.42827e+07	3.95701e+07	4.99953e+07
O35864	CSN5_MOUSE	CSN5_MOUSE COP9 signalosome complex subunit 5 OS=Mus musculus OX=10090 GN=Cops5 PE=1 SV=3	1098400000	9.0456e+08	1.14318e+09	9.47383e+08	1.12888e+09	9.02723e+08	2275700000	1.84566e+09	2.01248e+09	1.73901e+09	2.13423e+09	1.66501e+09	201380000	2.32806e+08	3.77962e+08	4.52955e+08	2.00264e+08	2.34312e+08
Q91WK7	ANR54_MOUSE	ANR54_MOUSE Ankyrin repeat domain-containing protein 54 OS=Mus musculus OX=10090 GN=Ankrd54 PE=1 SV=1	21191000	1.82369e+07	2.30965e+07	2.44513e+07	2.63668e+07	3.53207e+07	63898000	1.44112e+07	3.05014e+07	6.7646e+07	1.56902e+07	5.2474e+07	5335500	1.55655e+07	0	3.11782e+06	6.18112e+06	1.17434e+07
Q8BHG9	CGBP1_MOUSE	CGBP1_MOUSE CGG triplet repeat-binding protein 1 OS=Mus musculus OX=10090 GN=Cggbp1 PE=1 SV=1	267780000	1.60101e+08	2.72751e+08	1.4e+08	2.1726e+08	1.61918e+08	353960000	6.11835e+08	5.98643e+08	6.80799e+08	6.30632e+08	7.07555e+08	98122000	1.36524e+08	7.91667e+07	8.94774e+07	8.072e+07	1.4052e+08
Q8BVU5	NUDT9_MOUSE	NUDT9_MOUSE ADP-ribose pyrophosphatase, mitochondrial OS=Mus musculus OX=10090 GN=Nudt9 PE=1 SV=1	312190000	2.60785e+08	2.68696e+08	2.23409e+08	2.62504e+08	1.88679e+08	319790000	2.2837e+08	3.51854e+08	3.0614e+08	4.57318e+08	4.2749e+08	55309000	6.59122e+07	1.09799e+08	1.27424e+08	1.14817e+08	1.30237e+08
Q60847	COCA1_MOUSE	COCA1_MOUSE Collagen alpha-1(XII) chain OS=Mus musculus OX=10090 GN=Col12a1 PE=2 SV=3	11893000000	5.25038e+09	1.14137e+10	5.67481e+09	1.17708e+10	5.31489e+09	26028000000	1.20997e+10	2.31644e+10	1.07412e+10	2.3476e+10	1.15199e+10	887520000	3.33141e+08	1.00358e+09	4.04374e+08	7.95661e+08	2.9821e+08
P47968	RPIA_MOUSE	RPIA_MOUSE Ribose-5-phosphate isomerase OS=Mus musculus OX=10090 GN=Rpia PE=1 SV=2	11277000	3.10775e+07	1.22067e+07	1.06179e+07	8.47814e+07	2.5889e+07	166470000	1.57253e+08	1.80651e+08	1.11512e+08	9.6042e+07	1.31674e+08	17249000	1.74536e+07	1.74624e+07	2.25103e+07	3.0569e+06	7.41423e+06
Q505D1	ANR28_MOUSE	ANR28_MOUSE Serine/threonine-protein phosphatase 6 regulatory ankyrin repeat subunit A OS=Mus musculus OX=10090 GN=Ankrd28 PE=1 SV=1	66098000	5.75215e+07	8.1188e+07	7.57134e+07	6.04044e+07	6.53839e+07	120180000	1.3373e+08	1.33033e+08	8.62814e+07	1.76091e+08	1.42393e+08	25728000	3.11755e+07	2.18153e+07	2.4141e+07	1.71759e+07	3.54989e+07
P23780	BGAL_MOUSE	BGAL_MOUSE Beta-galactosidase OS=Mus musculus OX=10090 GN=Glb1 PE=1 SV=1	135090000	1.07631e+08	1.78147e+08	1.20728e+08	1.72704e+08	1.82532e+08	255540000	1.50124e+08	3.35581e+08	1.55607e+08	3.21967e+08	1.94098e+08	21978000	1.80096e+07	2.21124e+07	1.78684e+07	1.52624e+07	1.16752e+07
O88322	NID2_MOUSE	NID2_MOUSE Nidogen-2 OS=Mus musculus OX=10090 GN=Nid2 PE=1 SV=2	223440000	9.14602e+07	2.97795e+08	1.20375e+08	2.98179e+08	1.30159e+08	647500000	2.47459e+08	4.86836e+08	2.40032e+08	5.22163e+08	2.00465e+08	9370000	3.08306e+06	1.13648e+07	3.54919e+06	4.59738e+06	1.2619e+06
Q9WUK2	IF4H_MOUSE	IF4H_MOUSE Eukaryotic translation initiation factor 4H OS=Mus musculus OX=10090 GN=Eif4h PE=1 SV=3	911510000	7.53359e+08	7.91915e+08	7.21271e+08	7.17316e+08	6.98315e+08	1867500000	1.58799e+09	2.00513e+09	1.75049e+09	2.03476e+09	1.74929e+09	257460000	3.53294e+08	2.51852e+08	3.49436e+08	2.76861e+08	3.66603e+08
Q3UMF0	COBL1_MOUSE	COBL1_MOUSE Cordon-bleu protein-like 1 OS=Mus musculus OX=10090 GN=Cobll1 PE=1 SV=2	580260000	4.72336e+08	5.02241e+08	4.95479e+08	5.58222e+08	5.60002e+08	1502400000	1.28233e+09	1.27399e+09	9.6853e+08	1.06623e+09	9.29331e+08	248070000	3.26847e+08	2.07575e+08	2.75938e+08	2.28014e+08	3.195e+08
Q8R3B1	PLCD1_MOUSE	PLCD1_MOUSE 1-phosphatidylinositol 4,5-bisphosphate phosphodiesterase delta-1 OS=Mus musculus OX=10090 GN=Plcd1 PE=1 SV=2	137140000	1.27265e+08	1.47934e+08	1.1711e+08	1.2108e+08	1.42173e+08	255380000	1.69761e+08	2.95866e+08	1.46345e+08	4.18395e+08	1.76195e+08	18686000	2.18396e+07	3.13217e+07	4.36271e+07	1.18222e+07	4.66622e+06
Q9QZN4	FBX6_MOUSE	FBX6_MOUSE F-box only protein 6 OS=Mus musculus OX=10090 GN=Fbxo6 PE=1 SV=1	120890000	7.29137e+07	1.32657e+08	9.58084e+07	1.1464e+08	6.96073e+07	409970000	3.16299e+08	3.87831e+08	2.86996e+08	3.69524e+08	2.93455e+08	63221000	6.08929e+07	5.45518e+07	4.77832e+07	5.98026e+07	4.57088e+07
Q8R0F6	ILKAP_MOUSE	ILKAP_MOUSE Integrin-linked kinase-associated serine/threonine phosphatase 2C OS=Mus musculus OX=10090 GN=Ilkap PE=1 SV=1	93780000	7.90037e+07	9.08763e+07	8.42088e+07	1.09577e+08	9.35397e+07	378090000	2.73967e+08	3.54134e+08	2.17835e+08	3.85583e+08	3.85191e+08	63518000	7.80502e+07	7.16194e+07	1.11221e+08	7.45185e+07	6.22994e+07
Q91VD9	NDUS1_MOUSE	NDUS1_MOUSE NADH-ubiquinone oxidoreductase 75 kDa subunit, mitochondrial OS=Mus musculus OX=10090 GN=Ndufs1 PE=1 SV=2	940780000	8.48731e+08	8.8931e+08	7.28905e+08	9.01888e+08	7.8392e+08	1475700000	1.4189e+09	1.59446e+09	1.60037e+09	1.89703e+09	1.57038e+09	105500000	1.34033e+08	8.77917e+07	1.34791e+08	9.4801e+07	1.34138e+08
Q922P9	GLYR1_MOUSE	GLYR1_MOUSE Putative oxidoreductase GLYR1 OS=Mus musculus OX=10090 GN=Glyr1 PE=1 SV=1	177020000	1.45187e+08	1.93685e+08	1.76294e+08	2.37381e+08	2.03616e+08	471090000	3.89273e+08	5.0343e+08	4.7094e+08	4.89938e+08	4.32625e+08	6587400	7.58394e+06	7.74359e+06	8.61275e+06	9.52112e+06	1.74639e+07
P28271	ACOC_MOUSE	ACOC_MOUSE Cytoplasmic aconitate hydratase OS=Mus musculus OX=10090 GN=Aco1 PE=1 SV=3	350680000	2.54354e+08	4.0333e+08	3.08219e+08	3.21479e+08	2.17761e+08	842650000	8.11571e+08	6.14299e+08	7.86778e+08	7.79061e+08	8.68335e+08	46258000	6.05834e+07	5.71888e+07	8.45607e+07	6.99949e+07	1.0025e+08
O55236	MCE1_MOUSE	MCE1_MOUSE mRNA-capping enzyme OS=Mus musculus OX=10090 GN=Rngtt PE=1 SV=1	149840000	1.43804e+08	1.10905e+08	1.22824e+08	1.50335e+08	1.54098e+08	227020000	1.88367e+08	2.24359e+08	1.9417e+08	2.35978e+08	1.89976e+08	26482000	4.31862e+07	3.1243e+07	4.9927e+07	4.01157e+07	5.19694e+07
Q3TQI7	TLS1_MOUSE	TLS1_MOUSE Telomere length and silencing protein 1 homolog OS=Mus musculus OX=10090 PE=1 SV=2	35391000	3.41725e+07	4.29819e+07	3.23785e+07	1.57626e+07	1.19193e+07	177710000	1.43683e+08	1.38667e+08	1.14357e+08	1.04204e+08	1.14431e+08	17378000	2.01036e+07	1.65691e+07	2.44328e+07	1.31498e+07	1.66152e+07
Q9CQT2	RBM7_MOUSE	RBM7_MOUSE RNA-binding protein 7 OS=Mus musculus OX=10090 GN=Rbm7 PE=1 SV=1	118210000	8.85365e+07	1.24727e+08	1.27347e+08	1.1149e+08	1.55314e+08	222850000	1.63502e+08	2.21239e+08	1.87513e+08	2.21137e+08	1.90091e+08	26466000	3.1873e+07	3.7195e+07	5.04754e+07	2.71582e+07	5.06e+07
P17742	PPIA_MOUSE	PPIA_MOUSE Peptidyl-prolyl cis-trans isomerase A OS=Mus musculus OX=10090 GN=Ppia PE=1 SV=2	39358000000	3.61885e+10	4.17453e+10	3.84612e+10	3.5519e+10	3.64853e+10	58449000000	5.3126e+10	6.07132e+10	5.52358e+10	5.28531e+10	4.83455e+10	11018000000	1.64872e+10	1.11584e+10	1.70478e+10	1.0785e+10	1.65893e+10
Q9CV28	MINY3_MOUSE	MINY3_MOUSE Ubiquitin carboxyl-terminal hydrolase MINDY-3 OS=Mus musculus OX=10090 GN=MINDY3 PE=1 SV=2	15403000	2.18773e+07	1.66162e+07	1.25152e+07	1.59499e+07	3.42654e+07	9516100	0	0	0	4.60983e+07	1.11306e+07	0	0	5.13195e+07	4.05181e+07	6.54635e+06	8.45848e+06
Q5EBG6	HSPB6_MOUSE	HSPB6_MOUSE Heat shock protein beta-6 OS=Mus musculus OX=10090 GN=Hspb6 PE=1 SV=1	112360000	1.34574e+08	1.78569e+08	1.11738e+08	1.74425e+08	1.29389e+08	332070000	2.28896e+08	3.37189e+08	2.63882e+08	3.30226e+08	2.57523e+08	191490000	2.05874e+08	1.95103e+08	2.11076e+08	2.24109e+08	2.40165e+08
P43247	MSH2_MOUSE	MSH2_MOUSE DNA mismatch repair protein Msh2 OS=Mus musculus OX=10090 GN=Msh2 PE=1 SV=1	779380000	7.90377e+08	5.59023e+08	6.17244e+08	6.7028e+08	6.38021e+08	2423500000	2.23721e+09	1.89682e+09	1.59589e+09	1.73474e+09	1.80041e+09	126070000	2.07107e+08	1.26449e+08	2.08653e+08	1.34618e+08	2.27284e+08
P40630	TFAM_MOUSE	TFAM_MOUSE Transcription factor A, mitochondrial OS=Mus musculus OX=10090 GN=Tfam PE=1 SV=2	93104000	1.02916e+08	1.03086e+08	1.34209e+08	1.15511e+08	1.23756e+08	160830000	1.642e+08	9.74109e+07	1.03007e+08	2.0854e+08	1.42727e+08	17109000	3.74326e+07	1.87226e+07	3.19779e+07	9.90381e+06	1.60635e+07
Q9D7A6	SRP19_MOUSE	SRP19_MOUSE Signal recognition particle 19 kDa protein OS=Mus musculus OX=10090 GN=Srp19 PE=1 SV=1	21456000	6.17084e+07	9.30123e+07	3.85396e+07	3.96485e+07	3.21392e+06	214680000	2.87387e+08	1.09528e+08	2.32078e+08	1.01341e+08	1.80754e+08	14778000	2.2646e+07	1.27526e+07	1.63094e+07	1.15062e+07	1.51941e+07
Q8BGQ1	SPE39_MOUSE	SPE39_MOUSE Spermatogenesis-defective protein 39 homolog OS=Mus musculus OX=10090 GN=Vipas39 PE=1 SV=1	14590000	6.84986e+06	2.01133e+07	1.1476e+07	8.19936e+06	9.35419e+06	71899000	4.08384e+07	7.46385e+07	4.85837e+07	1.93112e+07	0	2659700	0	2.86647e+06	3.42819e+06	3.31674e+06	0
Q9JII6	AK1A1_MOUSE	AK1A1_MOUSE Aldo-keto reductase family 1 member A1 OS=Mus musculus OX=10090 GN=Akr1a1 PE=1 SV=3	1604300000	1.41126e+09	1.64737e+09	1.27215e+09	1.59621e+09	1.31542e+09	2907400000	2.27758e+09	2.97005e+09	2.31057e+09	3.2435e+09	2.56072e+09	242980000	2.69639e+08	1.62172e+08	1.85118e+08	1.78412e+08	2.00025e+08
Q9D2R0	AACS_MOUSE	AACS_MOUSE Acetoacetyl-CoA synthetase OS=Mus musculus OX=10090 GN=Aacs PE=1 SV=1	1222100000	8.51134e+08	1.43457e+09	1.23067e+09	1.45646e+09	1.18725e+09	2478000000	2.32085e+09	3.50204e+09	2.46035e+09	2.62476e+09	1.86649e+09	148270000	1.64754e+08	2.29569e+08	2.30886e+08	2.18898e+08	2.35165e+08
Q8R5A0	SMYD2_MOUSE	SMYD2_MOUSE N-lysine methyltransferase SMYD2 OS=Mus musculus OX=10090 GN=Smyd2 PE=1 SV=1	28346000	2.59479e+07	4.8073e+07	5.38369e+07	3.02574e+07	3.79801e+07	217760000	2.10773e+08	2.67408e+08	2.08757e+08	2.14502e+08	1.95641e+08	0	1.96656e+07	9.28844e+06	1.0832e+07	0	9.74934e+06
Q8K3K8	OPTN_MOUSE	OPTN_MOUSE Optineurin OS=Mus musculus OX=10090 GN=Optn PE=1 SV=1	38909000	2.3799e+07	3.85945e+07	1.37176e+07	6.50371e+07	3.55572e+07	133680000	8.66627e+07	1.23544e+08	5.74911e+07	1.52778e+08	7.94686e+07	99262000	8.54376e+07	3.31711e+07	1.16072e+07	3.52673e+07	1.14859e+07
Q9JJY4	DDX20_MOUSE	DDX20_MOUSE Probable ATP-dependent RNA helicase DDX20 OS=Mus musculus OX=10090 GN=Ddx20 PE=1 SV=2	274440000	2.63836e+08	3.14297e+08	2.83189e+08	2.9026e+08	2.90147e+08	716050000	6.0111e+08	7.37119e+08	8.39791e+08	5.48169e+08	4.80714e+08	44434000	5.98649e+07	3.93844e+07	4.80919e+07	2.83671e+07	6.5679e+07
Q9QXK3	COPG2_MOUSE	COPG2_MOUSE Coatomer subunit gamma-2 OS=Mus musculus OX=10090 GN=Copg2 PE=1 SV=1	138550000	1.27067e+08	8.00206e+07	7.95237e+07	1.68785e+08	1.55972e+08	370820000	3.19059e+08	3.77926e+08	2.84299e+08	4.05883e+08	3.21639e+08	28283000	3.8854e+07	4.34352e+07	5.73719e+07	4.45303e+07	5.5597e+07
P61211	ARL1_MOUSE	ARL1_MOUSE ADP-ribosylation factor-like protein 1 OS=Mus musculus OX=10090 GN=Arl1 PE=1 SV=1	102010000	1.12953e+08	9.55367e+07	1.12212e+08	9.87486e+07	1.58047e+08	385950000	2.51227e+08	3.69747e+08	3.64639e+08	3.37566e+08	3.08273e+08	40258000	3.50291e+07	1.30766e+07	3.78207e+07	1.73476e+07	4.40216e+07
Q8R3D1	TBC13_MOUSE	TBC13_MOUSE TBC1 domain family member 13 OS=Mus musculus OX=10090 GN=Tbc1d13 PE=1 SV=1	47812000	3.07231e+07	4.66376e+07	2.92797e+07	2.03913e+07	1.97369e+07	140340000	1.28061e+08	1.4674e+08	1.03528e+08	1.44946e+08	8.48901e+07	21264000	1.89838e+07	2.22311e+07	1.96319e+07	2.92748e+07	2.85575e+07
A2AKG8	FOCAD_MOUSE	FOCAD_MOUSE Focadhesin OS=Mus musculus OX=10090 GN=Focad PE=1 SV=1	48577000	5.15863e+07	9.01094e+07	8.46048e+07	7.20962e+07	7.30498e+07	160830000	1.60023e+08	1.41585e+08	1.83048e+08	1.64509e+08	1.62806e+08	9726500	1.7965e+07	9.80259e+06	2.24062e+07	7.22802e+06	1.14996e+07
Q62422	OSTF1_MOUSE	OSTF1_MOUSE Osteoclast-stimulating factor 1 OS=Mus musculus OX=10090 GN=Ostf1 PE=1 SV=2	694620000	4.60879e+08	7.16965e+08	4.32864e+08	5.30253e+08	3.15469e+08	1638700000	1.1098e+09	1.50926e+09	9.61735e+08	1.51506e+09	1.05788e+09	65045000	5.21549e+07	4.11372e+07	3.3774e+07	7.0617e+07	4.01446e+07
Q8K3C3	LZIC_MOUSE	LZIC_MOUSE Protein LZIC OS=Mus musculus OX=10090 GN=Lzic PE=1 SV=1	145170000	1.42498e+08	2.3229e+08	1.68109e+08	2.87232e+08	2.27588e+08	709340000	5.67656e+08	6.63908e+08	7.3038e+08	6.75272e+08	4.95071e+08	43903000	6.77243e+07	8.84767e+07	9.34669e+07	7.88056e+07	9.15171e+07
Q61216	MRE11_MOUSE	MRE11_MOUSE Double-strand break repair protein MRE11 OS=Mus musculus OX=10090 GN=Mre11 PE=1 SV=1	97861000	1.12163e+08	9.93249e+07	1.19074e+08	1.26862e+08	1.11708e+08	326980000	3.63893e+08	3.95606e+08	3.37174e+08	3.84119e+08	3.3778e+08	52485000	8.03579e+07	6.16145e+07	8.10232e+07	3.38572e+07	8.83649e+07
Q8CI61	BAG4_MOUSE	BAG4_MOUSE BAG family molecular chaperone regulator 4 OS=Mus musculus OX=10090 GN=Bag4 PE=1 SV=2	8349600	7.93461e+06	5.39831e+06	6.57873e+06	4.09335e+06	0	34491000	1.59304e+07	3.68607e+07	6.27694e+07	1.7904e+07	2.06624e+07	1810100	3.42804e+06	0	0	0	0
Q8BMS1	ECHA_MOUSE	ECHA_MOUSE Trifunctional enzyme subunit alpha, mitochondrial OS=Mus musculus OX=10090 GN=Hadha PE=1 SV=1	1354400000	1.2462e+09	1.26162e+09	1.15257e+09	1.72279e+09	1.60992e+09	3337600000	3.2418e+09	3.04929e+09	2.92563e+09	3.22565e+09	3.0095e+09	210550000	3.25313e+08	2.94234e+08	4.53229e+08	3.03051e+08	4.50151e+08
Q7TPE5	S7A6O_MOUSE	S7A6O_MOUSE Probable RNA polymerase II nuclear localization protein SLC7A6OS OS=Mus musculus OX=10090 GN=Slc7a6os PE=1 SV=1	83143000	5.81613e+07	6.51158e+07	5.76781e+07	9.05655e+07	7.22455e+07	130840000	9.64272e+07	1.28251e+08	1.29508e+08	1.59188e+08	1.17398e+08	54310000	6.24493e+07	2.67465e+07	3.10558e+07	5.08231e+07	5.32807e+07
Q9CR00	PSMD9_MOUSE	PSMD9_MOUSE 26S proteasome non-ATPase regulatory subunit 9 OS=Mus musculus OX=10090 GN=Psmd9 PE=1 SV=1	851740000	6.86335e+08	8.7868e+08	7.48662e+08	7.08729e+08	6.00428e+08	993880000	9.75943e+08	1.09123e+09	9.20337e+08	1.08897e+09	9.78595e+08	438830000	5.82849e+08	3.48202e+08	4.44124e+08	2.79893e+08	3.6867e+08
P15626	GSTM2_MOUSE	GSTM2_MOUSE Glutathione S-transferase Mu 2 OS=Mus musculus OX=10090 GN=Gstm2 PE=1 SV=2	617930000	3.11368e+08	5.64885e+08	2.53647e+08	7.54348e+08	2.644e+08	1077100000	2.91606e+08	1.41958e+09	6.46149e+08	9.00341e+08	1.00834e+08	126820000	2.44293e+07	1.60696e+08	2.33882e+07	9.99605e+07	2.01046e+07
Q7TPD0	INT3_MOUSE	INT3_MOUSE Integrator complex subunit 3 OS=Mus musculus OX=10090 GN=Ints3 PE=1 SV=2	207940000	9.38033e+07	1.80978e+08	1.68076e+08	3.23869e+08	2.34973e+08	709330000	6.21573e+08	6.17431e+08	5.90543e+08	7.06567e+08	6.01152e+08	71233000	7.10824e+07	6.53612e+07	7.22733e+07	7.14442e+07	7.22561e+07
P10639	THIO_MOUSE	THIO_MOUSE Thioredoxin OS=Mus musculus OX=10090 GN=Txn PE=1 SV=3	4665900000	3.77206e+09	4.35611e+09	3.4523e+09	4.37972e+09	3.49738e+09	7407200000	6.1395e+09	7.60762e+09	7.07483e+09	7.82191e+09	7.0637e+09	2339300000	4.32111e+09	1.56429e+09	1.53455e+09	1.48758e+09	1.50377e+09
Q9R1Z8	VINEX_MOUSE	VINEX_MOUSE Vinexin OS=Mus musculus OX=10090 GN=Sorbs3 PE=1 SV=1	137390000	8.11186e+07	1.577e+08	6.98414e+07	8.35277e+07	4.32052e+07	393650000	2.41908e+08	4.69476e+08	2.65523e+08	3.86715e+08	2.24274e+08	26879000	2.10896e+07	1.87545e+07	7.67928e+06	2.30242e+07	1.00338e+07
Q922B9	ITPI2_MOUSE	ITPI2_MOUSE Protein ITPRID2 OS=Mus musculus OX=10090 GN=Itprid2 PE=1 SV=3	0	0	1.07984e+07	0	1.19095e+07	7.19901e+06	0	0	2.87857e+07	0	5.78694e+07	3.44815e+07	10684000	5.18075e+06	1.44345e+07	0	6.0673e+06	8.03706e+06
Q8C5H8	NAKD2_MOUSE	NAKD2_MOUSE NAD kinase 2, mitochondrial OS=Mus musculus OX=10090 GN=Nadk2 PE=1 SV=2	32645000	4.45272e+07	4.63034e+07	4.48341e+07	4.90204e+07	4.18766e+07	34641000	7.48775e+07	7.94971e+07	7.08516e+07	9.16239e+07	8.87481e+07	8712600	2.33213e+07	6.32695e+06	1.76717e+07	6.28779e+06	9.07613e+06
Q3U5F4	YRDC_MOUSE	YRDC_MOUSE YrdC domain-containing protein, mitochondrial OS=Mus musculus OX=10090 GN=Yrdc PE=1 SV=1	27640000	1.91435e+07	3.88214e+07	3.05042e+07	4.01244e+07	2.35051e+07	57992000	3.55755e+06	4.15511e+07	5.23149e+07	1.76423e+07	1.89355e+07	6866300	4.36229e+06	2.21493e+07	6.39675e+06	1.55578e+07	1.14797e+07
Q8K4M5	COMD1_MOUSE	COMD1_MOUSE COMM domain-containing protein 1 OS=Mus musculus OX=10090 GN=Commd1 PE=1 SV=2	24351000	1.74654e+07	6.811e+07	3.76857e+07	5.87224e+07	5.21974e+07	122540000	1.37295e+08	9.92151e+07	1.26328e+08	2.13038e+08	2.22121e+08	24856000	2.2528e+07	1.3608e+07	2.76772e+07	1.11549e+07	1.6247e+07
P54726	RD23A_MOUSE	RD23A_MOUSE UV excision repair protein RAD23 homolog A OS=Mus musculus OX=10090 GN=Rad23a PE=1 SV=2	112630000	8.87834e+07	1.15031e+08	1.04877e+08	1.018e+08	7.90859e+07	303220000	2.30904e+08	3.48372e+08	2.90681e+08	2.99754e+08	2.07914e+08	28256000	2.76221e+07	5.54999e+07	6.72784e+07	4.7115e+07	4.99656e+07
P50580	PA2G4_MOUSE	PA2G4_MOUSE Proliferation-associated protein 2G4 OS=Mus musculus OX=10090 GN=Pa2g4 PE=1 SV=3	6701300000	6.26555e+09	7.97687e+09	7.46224e+09	6.32164e+09	5.92553e+09	9878000000	9.33159e+09	1.04999e+10	9.67267e+09	1.13908e+10	1.06498e+10	1871600000	3.09526e+09	1.94634e+09	2.75925e+09	2.04523e+09	2.96983e+09
Q9R008	KIME_MOUSE	KIME_MOUSE Mevalonate kinase OS=Mus musculus OX=10090 GN=Mvk PE=1 SV=1	218650000	1.99018e+08	1.16085e+08	1.00345e+08	1.85828e+08	1.90062e+08	432130000	4.30855e+08	4.41179e+08	3.81717e+08	4.16033e+08	3.37481e+08	0	0	3.33875e+06	7.0132e+06	3.53056e+06	4.02596e+06
O35316	SC6A6_MOUSE	SC6A6_MOUSE Sodium- and chloride-dependent taurine transporter OS=Mus musculus OX=10090 GN=Slc6a6 PE=1 SV=2	119560000	1.05066e+08	1.59849e+08	1.20056e+08	9.7421e+07	8.70875e+07	49361000	4.19635e+07	2.13251e+07	1.54321e+07	3.69684e+07	3.28167e+07	4657600	6.57155e+06	5.32437e+06	5.54247e+06	5.66596e+06	6.33278e+06
P20664	PRI1_MOUSE	PRI1_MOUSE DNA primase small subunit OS=Mus musculus OX=10090 GN=Prim1 PE=1 SV=1	300470000	2.85632e+08	1.83899e+08	1.66542e+08	1.96592e+08	2.22145e+08	507200000	5.22531e+08	4.84717e+08	4.93389e+08	5.56032e+08	4.95843e+08	41875000	7.87884e+07	4.87951e+07	9.1702e+07	5.32302e+07	6.97602e+07
Q9DC33	HM20A_MOUSE	HM20A_MOUSE High mobility group protein 20A OS=Mus musculus OX=10090 GN=Hmg20a PE=1 SV=1	116940000	9.68521e+07	1.16858e+08	1.32709e+08	1.10235e+08	1.16338e+08	121480000	9.49639e+07	3.78161e+08	3.86342e+08	2.28862e+08	1.87351e+08	14992000	2.38484e+07	3.80465e+07	5.67988e+07	2.81905e+07	3.9217e+07
P58929	GMEB2_MOUSE	GMEB2_MOUSE Glucocorticoid modulatory element-binding protein 2 OS=Mus musculus OX=10090 GN=Gmeb2 PE=2 SV=2	6215100	0	1.41731e+07	7.56903e+06	1.4192e+07	1.47527e+07	55467000	5.62459e+07	4.7887e+07	6.52439e+07	5.35689e+07	5.47674e+07	0	0	2.81662e+06	3.90581e+06	0	0
Q6NVE8	WDR44_MOUSE	WDR44_MOUSE WD repeat-containing protein 44 OS=Mus musculus OX=10090 GN=Wdr44 PE=1 SV=1	27380000	1.07782e+07	2.07617e+07	9.02573e+06	3.62653e+07	2.43395e+07	72173000	3.05756e+07	3.54528e+07	3.10984e+07	5.42955e+07	5.90998e+07	14687000	9.19215e+06	1.77496e+07	1.17672e+07	1.61701e+07	9.16708e+06
Q9D032	SSBP3_MOUSE	SSBP3_MOUSE Single-stranded DNA-binding protein 3 OS=Mus musculus OX=10090 GN=Ssbp3 PE=1 SV=2	9968600	2.68862e+07	3.30046e+07	2.73481e+07	7.46966e+06	2.59336e+07	152050000	1.09649e+08	1.71715e+08	9.62848e+07	1.23866e+08	2.57822e+07	5890300	8.95377e+06	7.55695e+06	1.0059e+07	5.3815e+06	8.78197e+06
Q9D0F6	RFC5_MOUSE	RFC5_MOUSE Replication factor C subunit 5 OS=Mus musculus OX=10090 GN=Rfc5 PE=1 SV=1	384280000	4.03129e+08	3.57308e+08	3.55633e+08	3.6402e+08	3.28922e+08	1002000000	8.33913e+08	1.05459e+09	8.10605e+08	9.4482e+08	7.62599e+08	43349000	6.31154e+07	1.10408e+08	1.43361e+08	9.04374e+07	1.17331e+08
Q811U4	MFN1_MOUSE	MFN1_MOUSE Mitofusin-1 OS=Mus musculus OX=10090 GN=Mfn1 PE=1 SV=3	54837000	3.5755e+07	4.8351e+07	3.12886e+07	4.68473e+07	4.90706e+07	163610000	7.91495e+07	8.68916e+07	5.83657e+07	9.61285e+07	4.89948e+07	5341400	3.61961e+06	9.10768e+06	4.83915e+06	2.6853e+07	2.74736e+07
Q99JF5	MVD1_MOUSE	MVD1_MOUSE Diphosphomevalonate decarboxylase OS=Mus musculus OX=10090 GN=Mvd PE=1 SV=2	258740000	3.57232e+08	3.53524e+08	3.6191e+08	3.05844e+08	3.18916e+08	1112100000	1.04333e+09	1.02826e+09	8.69505e+08	1.07262e+09	9.03588e+08	64103000	1.25802e+08	7.70092e+07	9.43903e+07	7.43939e+07	1.52884e+08
P58854	GCP3_MOUSE	GCP3_MOUSE Gamma-tubulin complex component 3 OS=Mus musculus OX=10090 GN=Tubgcp3 PE=1 SV=2	164160000	1.48227e+08	1.90172e+08	1.71749e+08	1.96318e+08	1.87485e+08	329640000	2.7577e+08	3.67787e+08	2.6138e+08	3.50024e+08	3.39208e+08	19111000	3.55523e+07	3.20894e+07	3.87038e+07	3.02472e+07	3.0277e+07
P16254	SRP14_MOUSE	SRP14_MOUSE Signal recognition particle 14 kDa protein OS=Mus musculus OX=10090 GN=Srp14 PE=1 SV=1	89954000	9.31898e+07	9.61591e+07	1.13117e+08	1.01225e+08	1.25161e+08	344340000	2.77273e+08	2.85716e+08	1.49914e+08	2.45498e+08	2.44306e+08	40798000	4.35507e+07	1.51394e+07	3.68113e+07	1.52026e+07	1.85491e+07
O35593	PSDE_MOUSE	PSDE_MOUSE 26S proteasome non-ATPase regulatory subunit 14 OS=Mus musculus OX=10090 GN=Psmd14 PE=1 SV=2	1205900000	1.16037e+09	1.26233e+09	1.15202e+09	1.26791e+09	1.05668e+09	2116900000	1.84512e+09	2.53403e+09	2.22047e+09	2.52924e+09	2.19254e+09	273940000	3.50042e+08	2.52181e+08	3.43966e+08	2.74653e+08	3.79742e+08
Q9WVQ5	MTNB_MOUSE	MTNB_MOUSE Methylthioribulose-1-phosphate dehydratase OS=Mus musculus OX=10090 GN=Apip PE=1 SV=1	272660000	1.86189e+08	2.3502e+08	1.53988e+08	2.63668e+08	2.22301e+08	515520000	4.67809e+08	4.4989e+08	3.98887e+08	5.06991e+08	3.35558e+08	81956000	7.93312e+07	4.00544e+07	4.07239e+07	5.90833e+07	5.9965e+07
Q9QXL8	NDK7_MOUSE	NDK7_MOUSE Nucleoside diphosphate kinase 7 OS=Mus musculus OX=10090 GN=Nme7 PE=1 SV=1	43295000	1.69375e+07	4.70783e+07	4.23576e+07	5.51751e+07	3.51489e+07	88724000	7.89605e+07	8.9092e+07	1.18042e+08	1.09623e+08	9.39036e+07	13658000	1.23139e+07	1.78582e+07	2.32567e+07	2.02963e+07	1.9416e+07
Q7TQI3	OTUB1_MOUSE	OTUB1_MOUSE Ubiquitin thioesterase OTUB1 OS=Mus musculus OX=10090 GN=Otub1 PE=1 SV=2	2024400000	1.7134e+09	2.01655e+09	1.75345e+09	2.1329e+09	1.69302e+09	3981500000	3.38556e+09	4.18398e+09	3.53701e+09	4.56303e+09	3.9873e+09	604340000	7.41427e+08	5.1148e+08	6.19096e+08	4.88302e+08	5.96846e+08
P21279	GNAQ_MOUSE	GNAQ_MOUSE Guanine nucleotide-binding protein G(q) subunit alpha OS=Mus musculus OX=10090 GN=Gnaq PE=1 SV=4	76838000	1.05643e+08	8.00287e+07	8.50604e+07	8.93858e+07	5.38127e+07	135980000	1.43307e+08	1.15417e+08	1.31975e+08	1.09153e+08	1.54758e+08	5006400	1.94965e+07	4.83375e+06	7.7177e+06	0	0
Q3B7Z2	OSBP1_MOUSE	OSBP1_MOUSE Oxysterol-binding protein 1 OS=Mus musculus OX=10090 GN=Osbp PE=1 SV=3	454070000	4.94231e+08	5.08554e+08	4.18402e+08	4.51268e+08	3.70576e+08	1113900000	1.13503e+09	1.31393e+09	1.05337e+09	1.14965e+09	9.94863e+08	141960000	1.79361e+08	1.47785e+08	2.25859e+08	1.15023e+08	1.52251e+08
P60670	NPL4_MOUSE	NPL4_MOUSE Nuclear protein localization protein 4 homolog OS=Mus musculus OX=10090 GN=Nploc4 PE=1 SV=3	208080000	2.57361e+08	3.65569e+08	3.85638e+08	3.79564e+08	2.61846e+08	1330700000	1.13611e+09	1.44674e+09	1.2152e+09	1.38097e+09	1.05993e+09	173520000	1.9646e+08	1.72371e+08	2.43077e+08	1.42861e+08	2.17892e+08
Q9QXL2	KI21A_MOUSE	KI21A_MOUSE Kinesin-like protein KIF21A OS=Mus musculus OX=10090 GN=Kif21a PE=1 SV=2	4272600	1.13283e+07	1.33942e+07	2.078e+07	8.80917e+06	1.28129e+07	90430000	7.43515e+07	1.46037e+07	3.43682e+07	7.94863e+07	9.00847e+07	9364300	2.44568e+07	4.51192e+06	1.28172e+07	2.12932e+06	1.84884e+07
Q9ERF3	WDR61_MOUSE	WDR61_MOUSE WD repeat-containing protein 61 OS=Mus musculus OX=10090 GN=Wdr61 PE=1 SV=1	238290000	2.22494e+08	2.49053e+08	2.10271e+08	2.45755e+08	2.13689e+08	461470000	3.48089e+08	5.91401e+08	6.6061e+08	5.64837e+08	6.03294e+08	30169000	5.628e+07	2.04794e+07	2.89458e+07	1.83995e+07	2.10968e+07
E9PVA8	GCN1_MOUSE	GCN1_MOUSE eIF-2-alpha kinase activator GCN1 OS=Mus musculus OX=10090 GN=Gcn1 PE=1 SV=1	2661300000	2.64407e+09	3.00395e+09	2.78236e+09	2.86949e+09	2.77619e+09	7741200000	6.45396e+09	7.10173e+09	6.15081e+09	7.29795e+09	6.05999e+09	911670000	1.25684e+09	9.48006e+08	1.36237e+09	9.17425e+08	1.2109e+09
Q99KK2	NEUA_MOUSE	NEUA_MOUSE N-acylneuraminate cytidylyltransferase OS=Mus musculus OX=10090 GN=Cmas PE=1 SV=2	26453000	2.86192e+07	3.61915e+07	5.66036e+07	3.47271e+07	4.57798e+07	174860000	1.44617e+08	1.00001e+08	6.92173e+07	1.72405e+08	7.27058e+07	0	0	6.88597e+06	7.59488e+06	0	1.19489e+07
P61957	SUMO2_MOUSE	SUMO2_MOUSE Small ubiquitin-related modifier 2 OS=Mus musculus OX=10090 GN=Sumo2 PE=1 SV=1	1771400000	1.69935e+09	1.815e+09	1.88407e+09	1.93351e+09	1.93096e+09	3110800000	3.0566e+09	2.44787e+09	2.56651e+09	3.13601e+09	3.04508e+09	1969800000	3.3398e+09	2.07087e+09	3.55076e+09	1.93847e+09	3.24022e+09
Q60597	ODO1_MOUSE	ODO1_MOUSE 2-oxoglutarate dehydrogenase, mitochondrial OS=Mus musculus OX=10090 GN=Ogdh PE=1 SV=3	1742800000	1.65677e+09	1.61535e+09	1.73834e+09	1.676e+09	1.67183e+09	2369800000	2.77885e+09	2.56108e+09	2.89935e+09	2.69581e+09	2.80434e+09	178720000	3.31318e+08	1.61494e+08	3.08148e+08	2.225e+08	4.32503e+08
Q9Z160	COG1_MOUSE	COG1_MOUSE Conserved oligomeric Golgi complex subunit 1 OS=Mus musculus OX=10090 GN=Cog1 PE=1 SV=3	77252000	1.07797e+08	1.77555e+08	1.38357e+08	4.66225e+07	2.11826e+07	240710000	2.88321e+08	2.7694e+08	3.09354e+08	2.97649e+08	1.57291e+08	15419000	1.8163e+07	2.23866e+07	2.79155e+07	9.43879e+06	1.093e+07
Q8CFI0	NED4L_MOUSE	NED4L_MOUSE E3 ubiquitin-protein ligase NEDD4-like OS=Mus musculus OX=10090 GN=Nedd4l PE=1 SV=2	132740000	1.208e+08	1.17108e+08	9.37323e+07	1.10994e+08	1.31598e+08	457260000	4.19539e+08	4.27163e+08	4.18581e+08	3.77794e+08	3.06546e+08	31888000	4.74503e+07	3.31692e+07	4.70356e+07	3.61112e+07	5.24848e+07
Q61171	PRDX2_MOUSE	PRDX2_MOUSE Peroxiredoxin-2 OS=Mus musculus OX=10090 GN=Prdx2 PE=1 SV=3	1482000000	1.41686e+09	1.99517e+09	1.8855e+09	2.17006e+09	2.0839e+09	4764000000	4.49085e+09	4.46546e+09	4.28566e+09	4.5734e+09	4.28837e+09	725580000	1.0833e+09	7.32824e+08	1.12995e+09	7.57411e+08	1.17072e+09
P49586	PCY1A_MOUSE	PCY1A_MOUSE Choline-phosphate cytidylyltransferase A OS=Mus musculus OX=10090 GN=Pcyt1a PE=1 SV=1	145240000	1.08346e+08	8.05366e+07	4.84911e+07	2.00744e+08	9.82806e+07	620800000	4.06204e+08	4.90266e+08	3.02468e+08	5.16104e+08	4.4682e+08	116280000	8.21359e+07	1.14515e+08	9.47784e+07	1.02708e+08	6.51675e+07
Q5U430	UBR3_MOUSE	UBR3_MOUSE E3 ubiquitin-protein ligase UBR3 OS=Mus musculus OX=10090 GN=Ubr3 PE=1 SV=3	52883000	3.86897e+07	4.66507e+07	3.04557e+07	4.10206e+07	4.72289e+07	80393000	6.46202e+07	4.87443e+07	3.58981e+07	1.4282e+08	4.98525e+07	2164500	0	2.20367e+06	2.02506e+06	0	0
O08997	ATOX1_MOUSE	ATOX1_MOUSE Copper transport protein ATOX1 OS=Mus musculus OX=10090 GN=Atox1 PE=1 SV=1	520990000	4.8206e+08	6.72348e+08	6.79351e+08	1.13404e+09	8.69001e+08	2735900000	2.40255e+09	2.74831e+09	2.51785e+09	2.86687e+09	2.5392e+09	212690000	2.90474e+08	2.44005e+08	3.22566e+08	2.36218e+08	3.21503e+08
E9Q5G3	KIF23_MOUSE	KIF23_MOUSE Kinesin-like protein KIF23 OS=Mus musculus OX=10090 GN=Kif23 PE=1 SV=1	210330000	1.43804e+08	8.60733e+07	9.15249e+07	1.28634e+08	8.81104e+07	607110000	7.27088e+08	4.28036e+08	4.71445e+08	3.50131e+08	3.57145e+08	17769000	2.66951e+07	1.00966e+07	1.97661e+07	1.57845e+07	1.72792e+07
Q4KMM3	OXR1_MOUSE	OXR1_MOUSE Oxidation resistance protein 1 OS=Mus musculus OX=10090 GN=Oxr1 PE=1 SV=3	85341000	4.80612e+07	1.1471e+08	1.03699e+08	7.25488e+07	5.94048e+07	419500000	3.01086e+08	4.59657e+08	2.80764e+08	3.88211e+08	2.58651e+08	186660000	1.6343e+08	1.65791e+08	1.41017e+08	1.88901e+08	1.48388e+08
Q9D554	SF3A3_MOUSE	SF3A3_MOUSE Splicing factor 3A subunit 3 OS=Mus musculus OX=10090 GN=Sf3a3 PE=1 SV=2	1408000000	1.21294e+09	1.35517e+09	1.41843e+09	1.60512e+09	1.42597e+09	3258100000	2.24591e+09	2.96217e+09	2.40675e+09	3.1328e+09	2.2539e+09	352960000	4.44778e+08	4.03625e+08	4.53515e+08	4.59483e+08	5.02266e+08
Q61206	PA1B2_MOUSE	PA1B2_MOUSE Platelet-activating factor acetylhydrolase IB subunit beta OS=Mus musculus OX=10090 GN=Pafah1b2 PE=1 SV=2	281740000	2.38418e+08	3.48334e+08	3.0694e+08	2.84569e+08	2.6208e+08	1319700000	1.09456e+09	1.02314e+09	9.44669e+08	1.20553e+09	1.05217e+09	111470000	1.08392e+08	1.05811e+08	2.41814e+08	2.57373e+08	2.5466e+08
Q8BXN9	TM87A_MOUSE	TM87A_MOUSE Transmembrane protein 87A OS=Mus musculus OX=10090 GN=Tmem87a PE=1 SV=1	3744800	3.20247e+06	1.66604e+07	1.48804e+07	0	0	21834000	1.8272e+07	6.27144e+07	4.85424e+07	7.34036e+07	1.98081e+07	20536000	1.78116e+07	1.39909e+07	1.63497e+07	1.86507e+07	9.87001e+06
Q9CYG7	TOM34_MOUSE	TOM34_MOUSE Mitochondrial import receptor subunit TOM34 OS=Mus musculus OX=10090 GN=Tomm34 PE=1 SV=1	412280000	4.45975e+08	3.67235e+08	3.5838e+08	4.46205e+08	3.57803e+08	859610000	7.13475e+08	8.42685e+08	6.79399e+08	7.65502e+08	7.06485e+08	56546000	4.69704e+07	3.1218e+07	7.70468e+07	4.80835e+07	5.85658e+07
Q60932	VDAC1_MOUSE	VDAC1_MOUSE Voltage-dependent anion-selective channel protein 1 OS=Mus musculus OX=10090 GN=Vdac1 PE=1 SV=3	2804500000	3.03148e+09	2.67612e+09	3.01214e+09	2.73957e+09	3.1876e+09	7084800000	7.99858e+09	6.76156e+09	7.70033e+09	7.28107e+09	8.2036e+09	65449000	1.3815e+08	6.8759e+07	1.45888e+08	6.26139e+07	1.36903e+08
Q08024	PEBB_MOUSE	PEBB_MOUSE Core-binding factor subunit beta OS=Mus musculus OX=10090 GN=Cbfb PE=1 SV=1	627620000	6.33557e+08	4.54984e+08	4.63686e+08	6.3265e+08	5.72384e+08	1046100000	9.11697e+08	8.3344e+08	7.30334e+08	8.53211e+08	7.64971e+08	120200000	2.2827e+08	1.3614e+08	1.66545e+08	1.65371e+08	2.16394e+08
Q9CQK1	ZNHI3_MOUSE	ZNHI3_MOUSE Zinc finger HIT domain-containing protein 3 OS=Mus musculus OX=10090 GN=Znhit3 PE=1 SV=1	18621000	6.84162e+06	0	0	1.95711e+07	1.57199e+07	24080000	1.33945e+07	2.78133e+07	1.66785e+07	0	1.38352e+07	6091000	4.43978e+06	2.30526e+06	2.51361e+06	2.25031e+06	2.23473e+06
Q6ZQK0	CNDD3_MOUSE	CNDD3_MOUSE Condensin-2 complex subunit D3 OS=Mus musculus OX=10090 GN=Ncapd3 PE=1 SV=3	245190000	1.99205e+08	2.22975e+08	2.08296e+08	2.42707e+08	1.97324e+08	512500000	4.46895e+08	4.5496e+08	3.63973e+08	4.32135e+08	4.26534e+08	11370000	4.07697e+07	5.98379e+07	4.37964e+07	6.48904e+07	5.00677e+07
Q8K1J6	TRNT1_MOUSE	TRNT1_MOUSE CCA tRNA nucleotidyltransferase 1, mitochondrial OS=Mus musculus OX=10090 GN=Trnt1 PE=1 SV=1	426150000	2.96552e+08	5.47279e+08	4.61833e+08	5.36744e+08	3.06835e+08	1029900000	8.94884e+08	1.10987e+09	1.07259e+09	1.02344e+09	7.8262e+08	113830000	1.26712e+08	6.20741e+07	5.82185e+07	9.34489e+07	9.19021e+07
Q6ZQ93	UBP34_MOUSE	UBP34_MOUSE Ubiquitin carboxyl-terminal hydrolase 34 OS=Mus musculus OX=10090 GN=Usp34 PE=1 SV=3	87049000	9.59127e+07	3.64254e+07	8.15138e+07	4.03259e+07	6.42193e+07	264150000	3.01741e+08	3.81952e+08	3.85298e+08	3.71522e+08	2.65755e+08	15451000	3.7965e+07	1.53967e+07	3.14908e+07	1.2302e+07	3.74897e+07
P53995	APC1_MOUSE	APC1_MOUSE Anaphase-promoting complex subunit 1 OS=Mus musculus OX=10090 GN=Anapc1 PE=1 SV=2	312410000	3.02972e+08	4.35491e+08	3.80663e+08	4.00515e+08	3.46558e+08	642620000	5.5605e+08	9.37462e+08	7.80041e+08	7.72714e+08	7.5142e+08	82400000	9.70785e+07	6.80192e+07	1.1157e+08	4.00843e+07	5.03894e+07
Q9JHQ5	LZTL1_MOUSE	LZTL1_MOUSE Leucine zipper transcription factor-like protein 1 OS=Mus musculus OX=10090 GN=Lztfl1 PE=1 SV=1	38072000	3.0554e+07	4.38251e+07	3.48341e+07	4.14489e+07	0	87766000	8.93381e+07	1.68733e+08	6.04935e+07	7.95013e+07	6.38328e+07	38993000	3.75139e+07	5.37701e+07	3.43236e+07	4.3185e+07	3.09695e+07
Q9DCJ1	LST8_MOUSE	LST8_MOUSE Target of rapamycin complex subunit LST8 OS=Mus musculus OX=10090 GN=Mlst8 PE=1 SV=1	78336000	6.73945e+07	3.74964e+07	5.39627e+07	8.06367e+07	5.52829e+07	69301000	7.41131e+07	9.39187e+07	9.03799e+07	1.32873e+08	1.0717e+08	28299000	4.14279e+07	2.40546e+07	3.82701e+07	2.42085e+07	3.44938e+07
Q99KJ8	DCTN2_MOUSE	DCTN2_MOUSE Dynactin subunit 2 OS=Mus musculus OX=10090 GN=Dctn2 PE=1 SV=3	1831400000	1.60365e+09	1.49871e+09	1.42549e+09	1.34406e+09	1.05892e+09	4046800000	2.80763e+09	3.82644e+09	2.99805e+09	4.10061e+09	2.7934e+09	405230000	4.25647e+08	4.85887e+08	4.82312e+08	4.44656e+08	4.87771e+08
Q8CHT3	INT5_MOUSE	INT5_MOUSE Integrator complex subunit 5 OS=Mus musculus OX=10090 GN=Ints5 PE=2 SV=1	144750000	1.14775e+08	1.38017e+08	1.08493e+08	1.69636e+08	1.26422e+08	244640000	1.7208e+08	1.34726e+08	1.19672e+08	1.36463e+08	1.25918e+08	7396100	1.06572e+07	1.31753e+07	1.54211e+07	1.49965e+08	1.12064e+08
P68254	1433T_MOUSE	1433T_MOUSE 14-3-3 protein theta OS=Mus musculus OX=10090 GN=Ywhaq PE=1 SV=1	9086500000	8.19472e+09	9.80491e+09	9.00069e+09	9.65178e+09	8.75125e+09	14703000000	1.32581e+10	1.72333e+10	1.52347e+10	1.60011e+10	1.43682e+10	2126500000	2.93844e+09	2.09788e+09	2.68449e+09	2.05426e+09	2.93675e+09
Q8R1N0	ZN830_MOUSE	ZN830_MOUSE Zinc finger protein 830 OS=Mus musculus OX=10090 GN=Znf830 PE=1 SV=1	94732000	9.19167e+07	7.46535e+07	5.53879e+07	7.52485e+07	6.9276e+07	175080000	1.92747e+08	1.72279e+08	1.58969e+08	2.15763e+08	2.16905e+08	20781000	3.95764e+07	2.54962e+07	3.30772e+07	3.56264e+07	4.58651e+07
Q61990	PCBP2_MOUSE	PCBP2_MOUSE Poly(rC)-binding protein 2 OS=Mus musculus OX=10090 GN=Pcbp2 PE=1 SV=1	3858300000	4.90302e+09	5.26762e+09	3.79053e+09	5.01586e+09	3.50474e+09	9080800000	8.21062e+09	7.97591e+09	7.54975e+09	8.23038e+09	7.8589e+09	2044700000	2.72759e+09	1.91942e+09	2.55724e+09	1.55843e+09	2.15128e+09
P36536	SAR1A_MOUSE	SAR1A_MOUSE GTP-binding protein SAR1a OS=Mus musculus OX=10090 GN=Sar1a PE=1 SV=1	286990000	2.2786e+08	1.78137e+08	1.3529e+08	2.76539e+08	2.08134e+08	906110000	7.01321e+08	5.09341e+08	3.10628e+08	5.22515e+08	3.65262e+08	122950000	1.08569e+08	9.84267e+07	9.23754e+07	1.15729e+08	9.81368e+07
P59438	HPS5_MOUSE	HPS5_MOUSE Hermansky-Pudlak syndrome 5 protein homolog OS=Mus musculus OX=10090 GN=Hps5 PE=1 SV=2	5378900	6.32284e+06	0	0	0	0	17079000	1.93338e+07	2.38705e+07	1.14607e+07	1.67875e+07	1.76034e+07	6934200	6.04038e+06	9.78445e+06	2.46542e+07	6.32125e+07	6.41921e+07
Q62426	CYTB_MOUSE	CYTB_MOUSE Cystatin-B OS=Mus musculus OX=10090 GN=Cstb PE=1 SV=1	1578700000	1.11911e+09	1.5764e+09	1.12841e+09	1.52623e+09	1.08354e+09	3543800000	2.67171e+09	3.86766e+09	2.72294e+09	3.94387e+09	2.97393e+09	114040000	1.13494e+08	1.90387e+08	1.62104e+08	4.57029e+07	3.63606e+07
Q80WE4	KI20B_MOUSE	KI20B_MOUSE Kinesin-like protein KIF20B OS=Mus musculus OX=10090 GN=Kif20b PE=1 SV=3	2712700	2.67798e+06	1.495e+07	5.13262e+07	3.81235e+07	3.33217e+07	94369000	1.05389e+08	1.73707e+08	1.31287e+08	1.15478e+08	6.50025e+07	24346000	4.08641e+07	1.23767e+07	2.6716e+07	2.78608e+07	5.05677e+07
P18760	COF1_MOUSE	COF1_MOUSE Cofilin-1 OS=Mus musculus OX=10090 GN=Cfl1 PE=1 SV=3	19995000000	1.24225e+10	2.02518e+10	1.23619e+10	1.61292e+10	1.24436e+10	40162000000	3.67737e+10	4.59561e+10	4.23528e+10	3.92891e+10	3.64698e+10	5607900000	5.43001e+09	5.40084e+09	5.67832e+09	6.13559e+09	6.44724e+09
Q00422	GABPA_MOUSE	GABPA_MOUSE GA-binding protein alpha chain OS=Mus musculus OX=10090 GN=Gabpa PE=1 SV=2	258660000	2.34412e+08	1.35648e+08	1.04267e+08	1.54831e+08	1.12377e+08	345220000	3.24942e+08	3.03736e+08	3.16642e+08	2.60552e+08	2.98049e+08	50597000	5.23883e+07	6.29684e+07	9.74641e+07	3.91423e+07	6.45331e+07
Q62093	SRSF2_MOUSE	SRSF2_MOUSE Serine/arginine-rich splicing factor 2 OS=Mus musculus OX=10090 GN=Srsf2 PE=1 SV=4	2369000000	2.16359e+09	2.34347e+09	2.18655e+09	2.30657e+09	2.19802e+09	4222200000	3.95049e+09	4.32488e+09	4.06611e+09	4.07796e+09	3.75048e+09	811960000	1.17001e+09	6.33633e+08	8.81659e+08	4.57363e+08	6.97395e+08
Q8R409	HEXI1_MOUSE	HEXI1_MOUSE Protein HEXIM1 OS=Mus musculus OX=10090 GN=Hexim1 PE=1 SV=1	198200000	2.45003e+08	1.63783e+08	1.51694e+08	1.86658e+08	1.7324e+08	468010000	4.64599e+08	4.3154e+08	4.15586e+08	3.78253e+08	3.88092e+08	95819000	1.65003e+08	1.07177e+08	1.64787e+08	9.77958e+07	1.78993e+08
P52825	CPT2_MOUSE	CPT2_MOUSE Carnitine O-palmitoyltransferase 2, mitochondrial OS=Mus musculus OX=10090 GN=Cpt2 PE=1 SV=2	36432000	5.31612e+07	1.63312e+07	6.11971e+07	7.15463e+07	9.79415e+07	201490000	2.47051e+08	3.22715e+08	3.09687e+08	3.96331e+08	3.09643e+08	10149000	3.37258e+07	7.92903e+06	3.52913e+07	1.24845e+07	2.6953e+07
O35613	DAXX_MOUSE	DAXX_MOUSE Death domain-associated protein 6 OS=Mus musculus OX=10090 GN=Daxx PE=1 SV=1	0	0	0	0	9.96265e+06	1.35703e+07	25653000	1.98641e+07	3.56988e+07	3.87467e+07	4.12048e+07	5.17855e+07	0	0	0	4.6146e+06	0	4.90703e+06
O55135	IF6_MOUSE	IF6_MOUSE Eukaryotic translation initiation factor 6 OS=Mus musculus OX=10090 GN=Eif6 PE=1 SV=2	1345600000	1.10813e+09	1.48024e+09	1.27612e+09	1.53282e+09	1.3326e+09	2607100000	2.60417e+09	2.396e+09	2.48227e+09	2.17013e+09	2.27981e+09	229300000	3.30767e+08	2.36638e+08	3.38469e+08	1.89794e+08	2.85924e+08
Q6NZL6	TONSL_MOUSE	TONSL_MOUSE Tonsoku-like protein OS=Mus musculus OX=10090 GN=Tonsl PE=1 SV=2	21988000	1.86255e+07	1.70508e+07	7.29832e+06	1.71337e+07	2.2413e+07	55941000	4.39497e+07	3.7619e+07	1.50867e+07	9.02349e+06	1.32296e+07	8689300	8.85097e+06	9.23261e+06	8.7047e+06	7.74171e+06	8.11276e+06
Q9D1J3	SARNP_MOUSE	SARNP_MOUSE SAP domain-containing ribonucleoprotein OS=Mus musculus OX=10090 GN=Sarnp PE=1 SV=3	2088500000	2.12945e+09	2.07477e+09	2.18214e+09	2.03538e+09	2.09997e+09	3140600000	3.3104e+09	2.77398e+09	2.97854e+09	3.02767e+09	2.93939e+09	264060000	4.8435e+08	4.67463e+08	7.45734e+08	2.63879e+08	5.03506e+08
Q8VDP2	CX056_MOUSE	CX056_MOUSE UPF0428 protein CXorf56 homolog OS=Mus musculus OX=10090 PE=1 SV=1	64784000	5.90382e+07	3.44179e+07	3.85771e+07	7.65558e+07	4.23942e+07	155610000	1.57092e+08	8.24419e+07	7.82153e+07	6.20428e+07	7.19149e+07	2226700	3.07808e+06	0	0	1.71043e+06	3.01052e+06
Q9CPX6	ATG3_MOUSE	ATG3_MOUSE Ubiquitin-like-conjugating enzyme ATG3 OS=Mus musculus OX=10090 GN=Atg3 PE=1 SV=1	17272000	1.39249e+07	2.33344e+07	1.58434e+07	1.01405e+08	1.16048e+08	65012000	8.24831e+07	2.80881e+07	3.34626e+07	4.55908e+07	4.41213e+07	157090000	1.74143e+08	3.83047e+07	1.45211e+08	1.68501e+08	1.68593e+08
Q62074	KPCI_MOUSE	KPCI_MOUSE Protein kinase C iota type OS=Mus musculus OX=10090 GN=Prkci PE=1 SV=3	166790000	1.4736e+08	1.48145e+08	1.07965e+08	1.18984e+08	8.60099e+07	239870000	2.88289e+08	2.21441e+08	2.14955e+08	2.73545e+08	2.83888e+08	21208000	2.67868e+07	3.72598e+07	5.20123e+07	3.89313e+07	5.70931e+07
Q9QYR6	MAP1A_MOUSE	MAP1A_MOUSE Microtubule-associated protein 1A OS=Mus musculus OX=10090 GN=Map1a PE=1 SV=2	113500000	8.17452e+07	1.56365e+08	7.97002e+07	1.83468e+08	1.2158e+08	936080000	5.88119e+08	1.04322e+09	7.01538e+08	5.08807e+08	2.29155e+08	86375000	5.65777e+07	8.87797e+07	6.86251e+07	1.15504e+08	4.83378e+07
Q6PE01	SNR40_MOUSE	SNR40_MOUSE U5 small nuclear ribonucleoprotein 40 kDa protein OS=Mus musculus OX=10090 GN=Snrnp40 PE=1 SV=1	644660000	4.41728e+08	6.85898e+08	6.26047e+08	5.00087e+08	5.04059e+08	1310700000	1.09799e+09	1.53599e+09	1.446e+09	1.24282e+09	1.22487e+09	148430000	1.91215e+08	1.53578e+08	2.02727e+08	1.46492e+08	1.91344e+08
Q8BG32	PSD11_MOUSE	PSD11_MOUSE 26S proteasome non-ATPase regulatory subunit 11 OS=Mus musculus OX=10090 GN=Psmd11 PE=1 SV=3	4594900000	3.96226e+09	4.69598e+09	3.98567e+09	4.22013e+09	4.15855e+09	7050500000	6.48403e+09	7.0782e+09	6.29198e+09	7.43962e+09	6.35104e+09	1032200000	1.4662e+09	1.02701e+09	1.29947e+09	1.08645e+09	1.37084e+09
Q9JM14	NT5C_MOUSE	NT5C_MOUSE 5(3)-deoxyribonucleotidase, cytosolic type OS=Mus musculus OX=10090 GN=Nt5c PE=1 SV=1	273200000	2.60741e+08	3.27065e+08	2.9069e+08	2.85096e+08	2.62426e+08	657310000	5.62309e+08	7.43189e+08	5.58441e+08	8.85276e+08	6.77932e+08	32872000	3.74851e+07	3.04065e+07	3.35643e+07	2.03444e+07	2.79813e+07
Q9ESZ8	GTF2I_MOUSE	GTF2I_MOUSE General transcription factor II-I OS=Mus musculus OX=10090 GN=Gtf2i PE=1 SV=3	687270000	6.82911e+08	8.23253e+08	7.64956e+08	5.88611e+08	6.18489e+08	1203100000	1.31433e+09	1.19731e+09	1.05005e+09	1.27178e+09	1.14467e+09	149390000	3.18363e+08	1.26748e+08	1.98143e+08	1.85006e+08	2.0881e+08
Q9WVR4	FXR2_MOUSE	FXR2_MOUSE Fragile X mental retardation syndrome-related protein 2 OS=Mus musculus OX=10090 GN=Fxr2 PE=1 SV=1	477640000	4.90939e+08	4.86482e+08	4.52357e+08	4.14084e+08	4.33435e+08	848100000	8.48848e+08	8.43388e+08	7.74176e+08	7.41473e+08	7.45387e+08	114430000	1.9545e+08	1.1289e+08	1.68668e+08	1.12952e+08	1.83747e+08
P26043	RADI_MOUSE	RADI_MOUSE Radixin OS=Mus musculus OX=10090 GN=Rdx PE=1 SV=3	1802600000	1.68201e+09	1.90252e+09	1.72621e+09	1.83823e+09	1.64617e+09	2947600000	2.44764e+09	2.92628e+09	2.54344e+09	2.86046e+09	2.49453e+09	285160000	2.97633e+08	3.86417e+08	5.48269e+08	5.35029e+08	7.73798e+08
P47941	CRKL_MOUSE	CRKL_MOUSE Crk-like protein OS=Mus musculus OX=10090 GN=Crkl PE=1 SV=2	648110000	4.37414e+08	7.20528e+08	4.29147e+08	4.12829e+08	2.71997e+08	780740000	6.35229e+08	9.69775e+08	9.45931e+08	1.07155e+09	8.88885e+08	54241000	3.62538e+07	9.54527e+07	1.07134e+08	1.02757e+08	1.071e+08
Q68FE6	RIPR1_MOUSE	RIPR1_MOUSE Rho family-interacting cell polarization regulator 1 OS=Mus musculus OX=10090 GN=Ripor1 PE=1 SV=2	438100000	3.44929e+08	3.82412e+08	3.22362e+08	4.49769e+08	3.95396e+08	350090000	2.25546e+08	5.44252e+08	3.59314e+08	4.99811e+08	3.00386e+08	46143000	3.36314e+07	9.98793e+06	8.41999e+06	2.0102e+07	2.18357e+07
Q8BVQ5	PPME1_MOUSE	PPME1_MOUSE Protein phosphatase methylesterase 1 OS=Mus musculus OX=10090 GN=Ppme1 PE=1 SV=5	40197000	5.45341e+07	9.98047e+07	6.56163e+07	1.22275e+08	6.54966e+07	282810000	2.69382e+08	3.68171e+08	2.58809e+08	2.03038e+08	1.8734e+08	79046000	8.30157e+07	8.04399e+07	5.81664e+07	4.18015e+07	7.26579e+07
Q8VD75	HIP1_MOUSE	HIP1_MOUSE Huntingtin-interacting protein 1 OS=Mus musculus OX=10090 GN=Hip1 PE=1 SV=2	545090000	4.29622e+08	4.94572e+08	3.9432e+08	3.51392e+08	3.99278e+08	1318000000	8.75999e+08	1.36015e+09	1.04568e+09	1.3237e+09	9.12337e+08	261870000	2.71697e+08	2.24305e+08	2.69035e+08	2.84495e+08	2.56998e+08
P99026	PSB4_MOUSE	PSB4_MOUSE Proteasome subunit beta type-4 OS=Mus musculus OX=10090 GN=Psmb4 PE=1 SV=1	2278900000	1.75905e+09	1.8159e+09	1.33348e+09	1.41414e+09	9.27097e+08	4015100000	3.47241e+09	2.97421e+09	2.75944e+09	3.42406e+09	3.0749e+09	637080000	6.80089e+08	5.26316e+08	5.3557e+08	6.50592e+08	7.14267e+08
Q9CSU0	RPR1B_MOUSE	RPR1B_MOUSE Regulation of nuclear pre-mRNA domain-containing protein 1B OS=Mus musculus OX=10090 GN=Rprd1b PE=1 SV=2	106880000	1.00631e+08	2.12345e+08	1.75952e+08	1.73433e+08	1.59084e+08	470020000	3.59416e+08	2.95653e+08	3.01343e+08	5.44867e+08	4.05696e+08	85487000	1.07673e+08	7.99822e+07	9.0044e+07	8.14452e+07	1.06178e+08
Q8K2D3	EDC3_MOUSE	EDC3_MOUSE Enhancer of mRNA-decapping protein 3 OS=Mus musculus OX=10090 GN=Edc3 PE=1 SV=1	125440000	6.83306e+07	7.70736e+07	5.71155e+07	8.08524e+07	7.88271e+07	178120000	1.63781e+08	1.42107e+08	1.4266e+08	1.09783e+08	1.1259e+08	25858000	3.26283e+07	1.61962e+07	1.81015e+07	4.4653e+07	5.2397e+07
Q9DCT5	SDF2_MOUSE	SDF2_MOUSE Stromal cell-derived factor 2 OS=Mus musculus OX=10090 GN=Sdf2 PE=1 SV=1	462550000	3.89784e+08	4.33804e+08	3.76802e+08	3.70531e+08	2.87235e+08	927890000	8.02628e+08	9.64982e+08	8.46046e+08	8.14865e+08	7.58155e+08	68633000	8.04602e+07	8.06841e+07	1.02751e+08	6.78891e+07	8.07452e+07
O88559	MEN1_MOUSE	MEN1_MOUSE Menin OS=Mus musculus OX=10090 GN=Men1 PE=1 SV=2	26024000	0	2.68234e+07	2.55114e+07	0	0	35924000	7.51331e+07	8.10553e+07	8.20096e+07	5.29129e+07	5.81971e+07	5911000	7.83386e+06	4.50145e+06	7.05371e+06	0	7.24525e+06
Q8K2Q0	COMD9_MOUSE	COMD9_MOUSE COMM domain-containing protein 9 OS=Mus musculus OX=10090 GN=Commd9 PE=1 SV=3	216940000	1.49489e+08	1.86538e+08	1.26928e+08	2.54069e+08	1.68499e+08	790110000	4.6855e+08	3.55305e+08	2.37174e+08	6.20684e+08	3.60599e+08	14084000	1.23444e+07	2.58641e+07	1.40053e+07	3.76684e+07	2.51004e+07
P07901	HS90A_MOUSE	HS90A_MOUSE Heat shock protein HSP 90-alpha OS=Mus musculus OX=10090 GN=Hsp90aa1 PE=1 SV=4	18059000000	1.38832e+10	1.78157e+10	1.55897e+10	1.66618e+10	1.46144e+10	26142000000	2.40276e+10	2.67664e+10	2.44061e+10	2.50306e+10	2.29788e+10	5673000000	7.17104e+09	6.19974e+09	7.88468e+09	4.90137e+09	6.09778e+09
Q61771	KIF3B_MOUSE	KIF3B_MOUSE Kinesin-like protein KIF3B OS=Mus musculus OX=10090 GN=Kif3b PE=1 SV=1	66838000	4.78428e+07	4.61327e+07	3.16339e+07	4.16606e+07	4.12486e+07	215290000	1.89354e+08	1.4788e+08	1.22885e+08	1.36217e+08	1.45893e+08	22021000	3.02721e+07	1.75691e+07	1.96541e+07	1.58061e+07	1.71784e+07
Q6Y685	TACC1_MOUSE	TACC1_MOUSE Transforming acidic coiled-coil-containing protein 1 OS=Mus musculus OX=10090 GN=Tacc1 PE=1 SV=1	79967000	6.75503e+07	9.2665e+07	4.23498e+07	4.38772e+07	5.28422e+07	127280000	1.01497e+08	1.93463e+08	1.07058e+08	2.03604e+08	1.09866e+08	21442000	1.06319e+07	3.77902e+07	3.49553e+07	6.87664e+07	7.29202e+07
Q925I1	ATAD3_MOUSE	ATAD3_MOUSE ATPase family AAA domain-containing protein 3 OS=Mus musculus OX=10090 GN=Atad3 PE=1 SV=1	177680000	1.60804e+08	1.5765e+08	1.87149e+08	2.23072e+08	2.52643e+08	458640000	5.753e+08	3.23897e+08	4.61001e+08	3.57279e+08	4.64803e+08	0	0	1.14904e+06	4.04543e+06	1.19497e+06	3.57159e+06
B2RQC6	PYR1_MOUSE	PYR1_MOUSE CAD protein OS=Mus musculus OX=10090 GN=Cad PE=1 SV=1	4053800000	4.08068e+09	4.14813e+09	4.19483e+09	4.61648e+09	4.41668e+09	8631400000	7.90078e+09	8.53431e+09	8.01136e+09	8.85564e+09	8.33151e+09	785780000	1.21013e+09	8.31696e+08	1.23215e+09	7.23882e+08	1.09555e+09
Q9D6H2	IFT25_MOUSE	IFT25_MOUSE Intraflagellar transport protein 25 homolog OS=Mus musculus OX=10090 GN=Hspb11 PE=1 SV=2	43310000	3.81289e+07	4.27882e+07	1.24722e+07	4.46245e+07	4.61078e+07	79753000	8.93875e+07	9.60275e+07	1.03907e+08	8.36736e+07	9.05441e+07	21071000	2.45617e+07	2.84374e+07	3.23061e+07	2.00755e+07	2.31212e+07
Q8C8T8	TSR2_MOUSE	TSR2_MOUSE Pre-rRNA-processing protein TSR2 homolog OS=Mus musculus OX=10090 GN=Tsr2 PE=1 SV=1	97500000	9.79913e+07	1.49751e+08	1.08951e+08	1.18154e+08	8.80602e+07	268680000	2.20189e+08	2.16904e+08	1.78102e+08	1.87973e+08	1.42865e+08	25273000	3.46673e+07	3.46926e+07	3.90763e+07	3.63153e+07	2.86996e+07
Q8R2Y8	PTH2_MOUSE	PTH2_MOUSE Peptidyl-tRNA hydrolase 2, mitochondrial OS=Mus musculus OX=10090 GN=Ptrh2 PE=1 SV=1	420430000	5.20384e+08	4.12173e+08	4.71684e+08	4.6984e+08	5.48813e+08	637200000	7.28269e+08	7.92149e+08	8.10157e+08	6.6838e+08	7.6862e+08	31417000	6.45132e+07	3.54543e+07	8.75081e+07	3.15415e+07	6.06019e+07
Q3UHX2	HAP28_MOUSE	HAP28_MOUSE 28 kDa heat- and acid-stable phosphoprotein OS=Mus musculus OX=10090 GN=Pdap1 PE=1 SV=1	1514700000	1.22128e+09	1.57861e+09	1.38875e+09	1.32472e+09	1.28307e+09	3060800000	2.56574e+09	3.06899e+09	2.73671e+09	3.14392e+09	2.65444e+09	559280000	6.78463e+08	4.71032e+08	5.67233e+08	5.17995e+08	6.72875e+08
P12787	COX5A_MOUSE	COX5A_MOUSE Cytochrome c oxidase subunit 5A, mitochondrial OS=Mus musculus OX=10090 GN=Cox5a PE=1 SV=2	1199000000	1.27879e+09	1.00667e+09	1.03195e+09	9.23994e+08	1.0285e+09	2096500000	2.07424e+09	1.80459e+09	1.88557e+09	1.77149e+09	1.99682e+09	11442000	2.07788e+07	3.2554e+07	6.71768e+07	5.58923e+07	9.24434e+07
P47738	ALDH2_MOUSE	ALDH2_MOUSE Aldehyde dehydrogenase, mitochondrial OS=Mus musculus OX=10090 GN=Aldh2 PE=1 SV=1	2440600000	2.21122e+09	2.29821e+09	1.96581e+09	2.54291e+09	2.29217e+09	5458500000	4.74605e+09	5.50302e+09	4.85734e+09	5.12301e+09	4.32694e+09	660360000	8.35494e+08	7.21907e+08	8.34028e+08	6.09536e+08	8.2457e+08
P28481	CO2A1_MOUSE	CO2A1_MOUSE Collagen alpha-1(II) chain OS=Mus musculus OX=10090 GN=Col2a1 PE=1 SV=2	178830000	0	2.39517e+08	0	2.30728e+08	0	132590000	0	2.61263e+08	5.94434e+06	3.03451e+08	5.67235e+06	55138000	0	6.04829e+07	689273	3.91609e+07	797272
P33609	DPOLA_MOUSE	DPOLA_MOUSE DNA polymerase alpha catalytic subunit OS=Mus musculus OX=10090 GN=Pola1 PE=1 SV=2	374590000	2.71354e+08	3.47541e+08	2.65848e+08	4.13193e+08	2.78991e+08	717270000	6.873e+08	7.64447e+08	7.23608e+08	9.09487e+08	7.83138e+08	93551000	1.00893e+08	6.49565e+07	8.15976e+07	6.05238e+07	5.69212e+07
Q6ZQL4	WDR43_MOUSE	WDR43_MOUSE WD repeat-containing protein 43 OS=Mus musculus OX=10090 GN=Wdr43 PE=1 SV=2	227010000	2.77357e+08	2.05289e+08	2.48881e+08	2.55415e+08	2.99997e+08	423850000	6.4939e+08	3.66062e+08	6.15219e+08	5.43051e+08	8.31412e+08	43355000	1.06838e+08	2.07176e+07	9.32793e+07	3.96937e+07	1.06892e+08
Q8BGS2	BOLA2_MOUSE	BOLA2_MOUSE BolA-like protein 2 OS=Mus musculus OX=10090 GN=Bola2 PE=1 SV=1	25224000	2.06086e+08	1.709e+08	3.33768e+07	9.93045e+07	2.79337e+07	162110000	9.02904e+07	4.01953e+08	3.42488e+08	2.77744e+08	7.31088e+07	95129000	5.19084e+07	6.80472e+07	6.48662e+07	6.98134e+07	3.26955e+07
Q9D2C2	SAAL1_MOUSE	SAAL1_MOUSE Protein SAAL1 OS=Mus musculus OX=10090 GN=Saal1 PE=1 SV=1	25689000	2.37145e+07	1.52712e+07	1.10315e+07	4.79237e+07	4.32665e+07	154220000	1.05994e+08	7.32912e+07	8.30563e+07	7.66849e+07	7.39711e+07	11359000	1.60467e+07	1.67595e+07	2.25716e+07	4.6226e+06	4.76092e+06
Q9WVA2	TIM8A_MOUSE	TIM8A_MOUSE Mitochondrial import inner membrane translocase subunit Tim8 A OS=Mus musculus OX=10090 GN=Timm8a1 PE=1 SV=1	468010000	4.9241e+08	5.0999e+08	4.84447e+08	4.98882e+08	5.13284e+08	1297000000	1.42877e+09	1.16664e+09	1.15345e+09	1.34347e+09	1.41691e+09	2422000	4.17583e+06	3.97793e+07	8.01987e+07	3.48718e+06	5.12304e+06
Q5BLK4	TUT7_MOUSE	TUT7_MOUSE Terminal uridylyltransferase 7 OS=Mus musculus OX=10090 GN=Tut7 PE=1 SV=3	51593000	3.18908e+07	3.74713e+07	2.31871e+07	6.19729e+07	8.7421e+07	64979000	7.8063e+07	1.4314e+08	1.07155e+08	1.07337e+08	8.93801e+07	6755100	8.68484e+06	7.31299e+06	9.62593e+06	9.74848e+06	1.00585e+07
O55126	NIPS2_MOUSE	NIPS2_MOUSE Protein NipSnap homolog 2 OS=Mus musculus OX=10090 GN=Nipsnap2 PE=1 SV=1	27187000	2.03716e+07	5.3136e+07	7.75083e+07	5.10507e+07	7.09794e+07	206120000	1.79917e+08	1.05087e+08	3.75244e+07	2.2306e+08	1.78383e+08	12769000	2.08837e+07	8.08008e+06	0	0	1.02098e+07
P70398	USP9X_MOUSE	USP9X_MOUSE Probable ubiquitin carboxyl-terminal hydrolase FAF-X OS=Mus musculus OX=10090 GN=Usp9x PE=1 SV=2	1427300000	1.17102e+09	1.22448e+09	1.15036e+09	1.42801e+09	1.2467e+09	3537500000	3.28281e+09	3.27604e+09	3.23103e+09	3.51755e+09	3.22836e+09	565860000	6.26696e+08	4.2177e+08	6.26481e+08	4.70316e+08	6.96374e+08
Q91YU8	SSF1_MOUSE	SSF1_MOUSE Suppressor of SWI4 1 homolog OS=Mus musculus OX=10090 GN=Ppan PE=1 SV=2	51543000	4.84694e+06	1.30519e+07	6.04161e+06	1.52613e+07	2.33322e+07	62554000	8.28857e+07	9.44033e+07	1.42844e+08	8.66514e+07	1.65454e+08	0	0	2.20895e+07	2.03287e+07	3.27386e+07	3.31967e+07
Q99J95	CDK9_MOUSE	CDK9_MOUSE Cyclin-dependent kinase 9 OS=Mus musculus OX=10090 GN=Cdk9 PE=1 SV=1	119010000	7.06321e+07	9.21611e+07	8.28618e+07	1.30001e+08	1.58002e+08	286910000	3.02074e+08	2.89135e+08	3.76736e+08	2.51898e+08	3.31529e+08	48165000	8.5886e+07	4.84242e+07	9.84149e+07	6.66508e+07	9.27754e+07
Q62432	SMAD2_MOUSE	SMAD2_MOUSE Mothers against decapentaplegic homolog 2 OS=Mus musculus OX=10090 GN=Smad2 PE=1 SV=2	371840000	2.85402e+08	3.29263e+08	2.80453e+08	3.27737e+08	2.83141e+08	743620000	5.36896e+08	7.51348e+08	6.22415e+08	7.25446e+08	5.87866e+08	16990000	1.85118e+07	1.44585e+07	1.47412e+07	1.74467e+07	1.84858e+07
Q14AX6	CDK12_MOUSE	CDK12_MOUSE Cyclin-dependent kinase 12 OS=Mus musculus OX=10090 GN=Cdk12 PE=1 SV=2	36143000	2.87662e+07	4.11822e+07	6.65408e+07	5.67508e+07	3.0891e+07	121480000	1.1871e+08	1.51969e+08	1.41134e+08	1.12198e+08	1.33079e+08	20378000	3.54933e+07	2.66049e+07	3.26877e+07	2.31527e+07	3.49731e+07
Q9D8S9	BOLA1_MOUSE	BOLA1_MOUSE BolA-like protein 1 OS=Mus musculus OX=10090 GN=Bola1 PE=1 SV=1	178130000	1.05794e+08	2.04998e+08	1.32973e+08	1.4276e+08	1.2177e+08	316700000	4.32165e+08	3.30074e+08	3.51888e+08	2.61493e+08	2.90968e+08	23392000	2.60381e+07	3.33057e+07	4.53007e+07	2.21558e+07	3.33117e+07
O54926	SIVA_MOUSE	SIVA_MOUSE Apoptosis regulatory protein Siva OS=Mus musculus OX=10090 GN=Siva1 PE=1 SV=1	27292000	2.91602e+07	3.81529e+07	2.09289e+07	5.54131e+07	3.43011e+07	89303000	3.82553e+07	7.65086e+07	6.47825e+07	9.1718e+07	5.17913e+07	12954000	7.77407e+06	1.03947e+07	7.99747e+06	9.63534e+06	6.63534e+06
Q9CWZ7	SNAG_MOUSE	SNAG_MOUSE Gamma-soluble NSF attachment protein OS=Mus musculus OX=10090 GN=Napg PE=1 SV=1	198900000	1.1213e+08	1.8159e+08	1.99449e+08	2.17199e+08	1.16538e+08	654980000	5.22349e+08	5.88355e+08	5.01905e+08	5.22184e+08	4.4187e+08	88757000	7.42752e+07	5.00603e+07	8.55635e+07	3.36345e+07	1.92261e+07
Q3TXU5	DHYS_MOUSE	DHYS_MOUSE Deoxyhypusine synthase OS=Mus musculus OX=10090 GN=Dhps PE=1 SV=2	140340000	8.67125e+07	1.29415e+08	9.11564e+07	9.61289e+07	6.09553e+07	295670000	2.23238e+08	2.62967e+08	1.60163e+08	3.10535e+08	1.70738e+08	8768100	9.4443e+06	4.14074e+06	2.28907e+06	4.16749e+06	0
P63158	HMGB1_MOUSE	HMGB1_MOUSE High mobility group protein B1 OS=Mus musculus OX=10090 GN=Hmgb1 PE=1 SV=2	9950000000	8.78879e+09	9.91482e+09	8.65949e+09	1.01476e+10	8.77747e+09	15922000000	1.32936e+10	1.45483e+10	1.2611e+10	1.30362e+10	1.14431e+10	1973800000	2.40818e+09	2.00247e+09	2.4296e+09	1.75998e+09	2.14973e+09
Q8CE96	TRM6_MOUSE	TRM6_MOUSE tRNA (adenine(58)-N(1))-methyltransferase non-catalytic subunit TRM6 OS=Mus musculus OX=10090 GN=Trmt6 PE=1 SV=1	118530000	1.20636e+08	1.27216e+08	9.97356e+07	1.08696e+08	1.06191e+08	308840000	3.68134e+08	2.23923e+08	2.47791e+08	1.87e+08	1.98035e+08	22261000	3.50305e+07	1.06041e+07	3.15312e+07	3.23922e+07	3.21425e+07
Q91WS0	CISD1_MOUSE	CISD1_MOUSE CDGSH iron-sulfur domain-containing protein 1 OS=Mus musculus OX=10090 GN=Cisd1 PE=1 SV=1	438480000	6.83449e+08	4.18417e+08	5.19185e+08	3.89731e+08	6.38758e+08	882930000	1.17239e+09	8.70716e+08	1.06646e+09	7.84895e+08	9.11578e+08	25108000	8.52605e+07	2.51623e+07	7.05111e+07	3.01383e+07	8.0545e+07
Q69ZS7	HBS1L_MOUSE	HBS1L_MOUSE HBS1-like protein OS=Mus musculus OX=10090 GN=Hbs1l PE=1 SV=2	245090000	1.36966e+08	1.9231e+08	1.98037e+08	1.58983e+08	1.19874e+08	520850000	4.4916e+08	5.56191e+08	4.2339e+08	5.24203e+08	5.07413e+08	42898000	4.63476e+07	3.95569e+07	4.62411e+07	4.4548e+07	4.12246e+07
Q8BSP2	CNDH2_MOUSE	CNDH2_MOUSE Condensin-2 complex subunit H2 OS=Mus musculus OX=10090 GN=Ncaph2 PE=1 SV=1	92894000	6.43863e+07	1.05495e+08	8.64846e+07	9.45482e+07	9.00671e+07	264700000	2.32482e+08	2.62733e+08	2.98014e+08	2.62935e+08	2.25517e+08	3115700	3.01291e+06	1.21215e+07	1.60762e+07	1.19527e+07	1.82533e+07
Q5U5M8	BL1S3_MOUSE	BL1S3_MOUSE Biogenesis of lysosome-related organelles complex 1 subunit 3 OS=Mus musculus OX=10090 GN=Bloc1s3 PE=1 SV=1	33928000	1.96329e+07	1.68792e+07	1.17982e+07	2.61268e+07	1.8647e+07	0	1.72767e+07	4.9393e+07	7.10582e+07	3.08066e+07	0	11098000	1.14848e+07	1.31654e+07	1.87072e+07	6.00567e+06	7.16606e+06
P57759	ERP29_MOUSE	ERP29_MOUSE Endoplasmic reticulum resident protein 29 OS=Mus musculus OX=10090 GN=Erp29 PE=1 SV=2	342420000	3.35963e+08	2.27923e+08	2.17122e+08	3.76546e+08	3.37924e+08	632190000	5.59442e+08	5.72273e+08	5.1849e+08	7.36109e+08	6.38097e+08	83633000	1.10141e+08	7.85466e+07	1.04117e+08	8.50935e+07	1.19887e+08
O35427	RPC9_MOUSE	RPC9_MOUSE DNA-directed RNA polymerase III subunit RPC9 OS=Mus musculus OX=10090 GN=Crcp PE=2 SV=1	0	1.32719e+07	0	0	1.87083e+07	1.05146e+07	60604000	5.46849e+07	0	0	0	0	4592000	7.65449e+06	5.14312e+06	6.3763e+06	4.07555e+06	5.21955e+06
Q9DCL9	PUR6_MOUSE	PUR6_MOUSE Multifunctional protein ADE2 OS=Mus musculus OX=10090 GN=Paics PE=1 SV=4	3591900000	3.29455e+09	3.38829e+09	3.1625e+09	3.31737e+09	3.35414e+09	6749300000	6.38257e+09	6.86466e+09	6.44887e+09	6.45163e+09	6.13252e+09	1538200000	2.22907e+09	1.39709e+09	2.00135e+09	1.08488e+09	1.60997e+09
Q8BP00	IQCB1_MOUSE	IQCB1_MOUSE IQ calmodulin-binding motif-containing protein 1 OS=Mus musculus OX=10090 GN=Iqcb1 PE=1 SV=2	33757000	1.66094e+07	3.91275e+07	4.35512e+07	3.9449e+07	3.9032e+07	64765000	6.48381e+07	6.01519e+07	5.67921e+07	5.59676e+07	6.213e+07	7754600	1.02114e+07	3.47205e+06	5.00195e+06	8.32909e+06	1.05059e+07
Q9WU78	PDC6I_MOUSE	PDC6I_MOUSE Programmed cell death 6-interacting protein OS=Mus musculus OX=10090 GN=Pdcd6ip PE=1 SV=3	3940500000	3.76394e+09	3.95983e+09	3.43851e+09	3.58126e+09	3.65589e+09	8355300000	7.70076e+09	8.31875e+09	7.38632e+09	7.58012e+09	6.63587e+09	1131100000	1.54933e+09	1.14824e+09	1.5774e+09	1.01501e+09	1.37704e+09
O08856	ELL_MOUSE	ELL_MOUSE RNA polymerase II elongation factor ELL OS=Mus musculus OX=10090 GN=Ell PE=2 SV=2	39404000	3.32462e+07	4.60524e+07	4.70349e+07	3.94409e+07	3.75607e+07	232390000	1.92854e+08	1.82099e+08	2.01125e+08	1.95708e+08	1.41898e+08	7603600	1.38412e+07	7.26244e+06	7.84534e+06	5.22607e+06	6.07479e+06
O35638	STAG2_MOUSE	STAG2_MOUSE Cohesin subunit SA-2 OS=Mus musculus OX=10090 GN=Stag2 PE=1 SV=3	278120000	2.54518e+08	3.61022e+08	3.2876e+08	3.91158e+08	3.90867e+08	786350000	6.96533e+08	6.50638e+08	7.2432e+08	5.88214e+08	5.5335e+08	123410000	1.92683e+08	9.32393e+07	1.53807e+08	8.76967e+07	1.10052e+08
Q3ULD5	MCCB_MOUSE	MCCB_MOUSE Methylcrotonoyl-CoA carboxylase beta chain, mitochondrial OS=Mus musculus OX=10090 GN=Mccc2 PE=1 SV=1	78075000	1.12449e+08	8.33742e+07	1.09876e+08	7.53133e+07	1.29099e+08	187610000	2.03065e+08	1.5951e+08	1.80145e+08	2.04982e+08	2.37951e+08	13886000	3.37573e+07	1.10128e+07	2.82581e+07	1.50878e+07	4.66325e+07
O35250	EXOC7_MOUSE	EXOC7_MOUSE Exocyst complex component 7 OS=Mus musculus OX=10090 GN=Exoc7 PE=1 SV=2	207200000	1.94661e+08	1.50172e+08	1.55125e+08	1.48705e+08	1.2708e+08	244550000	1.79069e+08	2.73543e+08	2.2836e+08	3.11646e+08	2.24308e+08	8171000	2.01639e+07	1.69799e+07	1.49261e+07	2.13609e+07	1.49086e+07
P05627	JUN_MOUSE	JUN_MOUSE Transcription factor AP-1 OS=Mus musculus OX=10090 GN=Jun PE=1 SV=3	31739000	3.18359e+07	3.05825e+07	4.28121e+07	2.75952e+07	3.67095e+07	88117000	1.16112e+08	6.77392e+07	8.80799e+07	1.07315e+08	1.1642e+08	7041500	2.225e+07	1.37536e+07	2.66899e+07	8.14864e+06	1.9137e+07
O70493	SNX12_MOUSE	SNX12_MOUSE Sorting nexin-12 OS=Mus musculus OX=10090 GN=Snx12 PE=1 SV=1	457370000	4.16661e+08	5.32614e+08	4.98557e+08	6.34959e+08	5.77081e+08	830770000	6.418e+08	1.0267e+09	8.42787e+08	1.13021e+09	8.69474e+08	6432800	8.34865e+06	7.68576e+06	8.4743e+06	3.03512e+06	3.31735e+06
Q921Q7	RIN1_MOUSE	RIN1_MOUSE Ras and Rab interactor 1 OS=Mus musculus OX=10090 GN=Rin1 PE=1 SV=1	149630000	1.47634e+08	9.30253e+07	1.16415e+08	6.6069e+07	7.3506e+07	119010000	1.97954e+08	9.62096e+07	1.84747e+08	1.11151e+08	8.1351e+07	20418000	2.20547e+07	2.31184e+06	2.00513e+07	1.68315e+07	2.38395e+07
Q9Z265	CHK2_MOUSE	CHK2_MOUSE Serine/threonine-protein kinase Chk2 OS=Mus musculus OX=10090 GN=Chek2 PE=1 SV=1	22351000	9.17433e+06	2.36907e+07	2.35346e+07	3.06918e+07	6.4293e+07	39985000	3.76562e+07	2.14274e+07	1.77206e+07	4.80771e+07	1.43314e+07	7143000	7.37048e+06	7.42774e+06	6.71598e+06	4.33911e+06	3.80879e+06
Q8K1M6	DNM1L_MOUSE	DNM1L_MOUSE Dynamin-1-like protein OS=Mus musculus OX=10090 GN=Dnm1l PE=1 SV=2	919280000	8.34727e+08	1.0691e+09	9.81537e+08	1.1225e+09	9.70212e+08	2701700000	2.27146e+09	2.36171e+09	1.95891e+09	2.0823e+09	1.81894e+09	205970000	2.84219e+08	2.7247e+08	2.68058e+08	2.15081e+08	2.87035e+08
Q8BV13	CSN7B_MOUSE	CSN7B_MOUSE COP9 signalosome complex subunit 7b OS=Mus musculus OX=10090 GN=Cops7b PE=1 SV=1	176540000	1.26957e+08	1.43337e+08	1.36492e+08	4.35694e+08	4.25314e+08	456170000	3.57494e+08	3.91963e+08	3.21336e+08	4.77587e+08	3.92928e+08	83434000	9.69867e+07	9.08176e+07	1.01963e+08	8.17415e+07	9.13117e+07
Q9ET22	DPP2_MOUSE	DPP2_MOUSE Dipeptidyl peptidase 2 OS=Mus musculus OX=10090 GN=Dpp7 PE=1 SV=2	55233000	6.55485e+07	1.35176e+08	6.78061e+07	5.28633e+07	6.32834e+07	341780000	1.4145e+08	2.61902e+08	1.47515e+08	2.84358e+08	1.34541e+08	14853000	1.13099e+07	1.64166e+07	1.20903e+07	1.67598e+07	9.68501e+06
Q9WVF7	DPOE1_MOUSE	DPOE1_MOUSE DNA polymerase epsilon catalytic subunit A OS=Mus musculus OX=10090 GN=Pole PE=1 SV=3	98088000	8.20975e+07	9.66589e+07	6.85904e+07	1.0905e+08	8.70395e+07	391900000	3.03448e+08	3.2263e+08	2.54734e+08	3.31092e+08	3.65815e+08	27579000	2.80246e+07	3.57255e+07	5.86991e+07	2.09714e+07	1.65661e+07
P97480	EYA3_MOUSE	EYA3_MOUSE Eyes absent homolog 3 OS=Mus musculus OX=10090 GN=Eya3 PE=1 SV=2	9636700	1.26672e+07	8.94469e+06	1.09886e+07	1.04473e+07	1.20443e+07	37992000	5.73324e+07	4.7986e+07	4.46287e+07	8.13209e+07	4.84237e+07	5039600	2.41985e+07	1.70517e+07	2.34807e+07	2.53576e+07	2.44893e+07
Q8VCF0	MAVS_MOUSE	MAVS_MOUSE Mitochondrial antiviral-signaling protein OS=Mus musculus OX=10090 GN=Mavs PE=1 SV=1	131340000	8.78154e+07	1.309e+08	1.01455e+08	9.03437e+07	7.02844e+07	123120000	1.51048e+08	1.38411e+08	1.68449e+08	1.65172e+08	2.07948e+08	10040000	1.95633e+07	1.14067e+07	1.72836e+07	9.52475e+06	1.00089e+07
P97770	THUM3_MOUSE	THUM3_MOUSE THUMP domain-containing protein 3 OS=Mus musculus OX=10090 GN=Thumpd3 PE=1 SV=1	86416000	9.05613e+07	1.10052e+08	1.05298e+08	7.00152e+07	8.01467e+07	291390000	1.92253e+08	3.40043e+08	2.43177e+08	1.76807e+08	1.88779e+08	12400000	1.81499e+07	1.05283e+07	1.1432e+07	1.01933e+07	1.51799e+07
P46471	PRS7_MOUSE	PRS7_MOUSE 26S proteasome regulatory subunit 7 OS=Mus musculus OX=10090 GN=Psmc2 PE=1 SV=5	3580400000	2.96508e+09	3.54036e+09	2.96592e+09	3.77873e+09	2.95579e+09	5710700000	4.87939e+09	5.75351e+09	4.73385e+09	5.14374e+09	4.68004e+09	907260000	1.03354e+09	1.2286e+09	1.41017e+09	1.15651e+09	1.25556e+09
Q8BUY9	PGTB1_MOUSE	PGTB1_MOUSE Geranylgeranyl transferase type-1 subunit beta OS=Mus musculus OX=10090 GN=Pggt1b PE=1 SV=1	24003000	1.27188e+07	2.85559e+07	2.78214e+07	0	0	123320000	7.96519e+07	1.10422e+08	8.99311e+07	1.18085e+08	8.56131e+07	7931000	4.69874e+06	7.07062e+06	5.78968e+06	7.54683e+06	1.07086e+07
Q8BGE6	ATG4B_MOUSE	ATG4B_MOUSE Cysteine protease ATG4B OS=Mus musculus OX=10090 GN=Atg4b PE=1 SV=2	11061000	1.12975e+07	1.4957e+07	6.50758e+06	1.38497e+07	6.32578e+06	40043000	4.598e+07	7.33668e+07	5.65626e+07	4.02806e+07	4.38911e+07	3109900	2.41736e+06	5.79286e+06	5.62296e+06	6.15365e+06	6.5068e+06
Q9D7S9	CHMP5_MOUSE	CHMP5_MOUSE Charged multivesicular body protein 5 OS=Mus musculus OX=10090 GN=Chmp5 PE=1 SV=1	137700000	1.73655e+08	2.35592e+08	1.30778e+08	2.57086e+08	2.1177e+08	407210000	3.44772e+08	3.70993e+08	3.28325e+08	4.89233e+08	3.2005e+08	34386000	3.58513e+07	3.23606e+07	3.42924e+07	3.12962e+07	3.25792e+07
Q3TMW1	C102A_MOUSE	C102A_MOUSE Coiled-coil domain-containing protein 102A OS=Mus musculus OX=10090 GN=Ccdc102a PE=1 SV=2	162160000	1.5288e+08	1.37394e+08	1.43685e+08	2.04845e+08	1.69626e+08	593300000	3.9681e+08	6.42182e+08	3.21474e+08	6.99119e+08	4.29056e+08	122250000	1.00218e+08	1.01275e+08	9.44294e+07	1.3088e+08	1.16855e+08
P54761	EPHB4_MOUSE	EPHB4_MOUSE Ephrin type-B receptor 4 OS=Mus musculus OX=10090 GN=Ephb4 PE=1 SV=2	10740000	1.4478e+07	2.56962e+07	1.89543e+07	2.44732e+07	3.12379e+07	46048000	5.19869e+07	2.27203e+07	2.98462e+07	3.64993e+07	2.73929e+07	0	3.09618e+06	0	0	6.96858e+06	1.71332e+07
Q9QYF9	NDRG3_MOUSE	NDRG3_MOUSE Protein NDRG3 OS=Mus musculus OX=10090 GN=Ndrg3 PE=1 SV=1	240100000	1.74599e+08	1.77776e+08	6.61072e+07	9.02e+07	8.12422e+07	482450000	4.21557e+08	5.05368e+08	3.75657e+08	4.83762e+08	3.42017e+08	134610000	1.24947e+08	1.83946e+08	1.26759e+08	1.4761e+08	1.04971e+08
Q60692	PSB6_MOUSE	PSB6_MOUSE Proteasome subunit beta type-6 OS=Mus musculus OX=10090 GN=Psmb6 PE=1 SV=3	1542200000	1.41477e+09	1.57409e+09	1.37309e+09	1.45829e+09	1.23644e+09	2679900000	2.33373e+09	2.76834e+09	2.48215e+09	2.46054e+09	2.46758e+09	231230000	2.90762e+08	2.02879e+08	3.31644e+08	2.87586e+08	3.01918e+08
Q7TMM9	TBB2A_MOUSE	TBB2A_MOUSE Tubulin beta-2A chain OS=Mus musculus OX=10090 GN=Tubb2a PE=1 SV=1	596590000	7.64663e+08	4.73001e+08	6.46434e+08	1.19855e+09	1.23231e+09	489620000	2.65667e+08	3.76744e+08	2.46574e+08	4.22647e+08	2.69335e+08	62171000	7.64728e+07	6.59156e+07	7.61273e+07	6.67087e+07	7.74509e+07
O70252	HMOX2_MOUSE	HMOX2_MOUSE Heme oxygenase 2 OS=Mus musculus OX=10090 GN=Hmox2 PE=1 SV=1	40909000	6.39451e+07	4.33323e+07	4.78468e+07	2.79739e+07	3.81195e+07	181750000	1.34922e+08	6.64388e+07	6.17939e+07	1.66935e+08	1.10662e+08	12453000	1.52101e+07	1.91942e+07	2.5226e+07	5.61121e+06	1.52018e+07
[truncated: 3,188 more rows]
