# Supplementary material for: Lipid-anchored proteasomes control membrane protein homeostasis
Source: Sci Adv. 2023 Nov 29;9(48):eadj4605. doi: 10.1126/sciadv.adj4605 (PMC10686573; doi:10.1126/sciadv.adj4605)
Supplement: Supplementary file 2 — Tables S1 to S4 [file sciadv.adj4605_tables_s1_to_s4.zip › adj4605_Table_S3.xlsx]

## Sheet: Notes
The following sheets report proteins upregulated or downregulated in G2A MEFs, with their mRNA levels calculated from RNA-Seq results (n = 3 biological repeats).
WT MEFs were heavy-labeled and G2A MEFs were light-labeled in the first two biological repeats (rep 1-3 and rep 4-6).
WT MEFs were light-labeled and G2A MEFs were heavy-labeled in the third biological repeat (rep 7-9).
Both lists contain proteins that were identified in one, two or all three biological repeats of the SILAC MS experiments.
For each protein, all quantifiable results from all techinical repeats were considered.
Proteins with a Log2[fold-change (G2A/WT)] > 0.585 or < -0.585, P < 0.05 are considered up- or down-regulated, respectively.

## Sheet: Upregulated
UniProt ID	Protein IDs	Fasta headers	L rep1	H rep1	L rep2	H rep2	L rep3	H rep3	L rep4	H rep4	L rep5	H rep5	L rep6	H rep6	L rep7	H rep7	L rep8	H rep8	L rep9	H rep9	mRNA Log2(FC)	mRNA p value
P70445	4EBP2_MOUSE	4EBP2_MOUSE Eukaryotic translation initiation factor 4E-binding protein 2 OS=Mus musculus OX=10090 GN=Eif4ebp2 PE=1 SV=1	77319000	5.14173e+07	7.54274e+07	4.59825e+07	7.62054e+07	4.56683e+07	114840000	8.1389e+07	1.47826e+08	8.95053e+07	1.27701e+08	9.05948e+07	78826000	1.42778e+08	8.9013e+07	1.54497e+08	8.24863e+07	1.48995e+08	-0.110834	0.677766
Q3THG9	AASD1_MOUSE	AASD1_MOUSE Alanyl-tRNA editing protein Aarsd1 OS=Mus musculus OX=10090 GN=Aarsd1 PE=1 SV=2	192760000	1.32291e+08	1.14147e+08	3.8619e+07	1.94972e+08	1.41515e+08	609360000	4.19947e+08	7.69176e+08	4.65913e+08	5.71311e+08	4.35514e+08	40155000	9.75676e+07	7.32565e+07	1.28207e+08	3.67578e+07	7.97582e+07	0.504493	0.000330678
P05201	AATC_MOUSE	AATC_MOUSE Aspartate aminotransferase, cytoplasmic OS=Mus musculus OX=10090 GN=Got1 PE=1 SV=3	221410000	1.79242e+08	3.20851e+08	1.06696e+08	4.21446e+08	2.86722e+08	602650000	3.89316e+08	9.12316e+08	5.07655e+08	9.86073e+08	5.26628e+08	66809000	9.60191e+07	5.83503e+07	9.04217e+07	5.71895e+07	9.1636e+07	0.44981	0.0175611
P48410	ABCD1_MOUSE	ABCD1_MOUSE ATP-binding cassette sub-family D member 1 OS=Mus musculus OX=10090 GN=Abcd1 PE=1 SV=1	4835600	4.03151e+06	0	0	0	0	19971000	1.8958e+06	0	0	3.22202e+07	1.55391e+07	0	3.79991e+06	0	2.90122e+06	1.44029e+06	4.8489e+06	-0.283081	0.373217
Q8VD66	ABHD4_MOUSE	ABHD4_MOUSE (Lyso)-N-acylphosphatidylethanolamine lipase OS=Mus musculus OX=10090 GN=Abhd4 PE=1 SV=1	0	0	1.45433e+07	5.16105e+06	0	0	0	0	3.61823e+07	0	3.04303e+07	0							-0.216971	0.55627
P00520	ABL1_MOUSE	ABL1_MOUSE Tyrosine-protein kinase ABL1 OS=Mus musculus OX=10090 GN=Abl1 PE=1 SV=3	72470000	0	6.21747e+07	9.96627e+06	4.1974e+07	1.24487e+07	161420000	5.68881e+07	1.32895e+08	7.03063e+07	1.51249e+08	6.0537e+07							-0.17972	0.235729
Q8K4G5	ABLM1_MOUSE	ABLM1_MOUSE Actin-binding LIM protein 1 OS=Mus musculus OX=10090 GN=Ablim1 PE=1 SV=1	49766000	1.32522e+07	3.11878e+07	2.85815e+06	2.65947e+07	4.57787e+06	230630000	1.00556e+07	1.79788e+08	1.89131e+07	1.65279e+08	7.07175e+06	34613000	3.94571e+07	2.46079e+07	3.74339e+07	3.07614e+07	4.76609e+07	-1.70355	3.75544e-08
Q80XL6	ACD11_MOUSE	ACD11_MOUSE Acyl-CoA dehydrogenase family member 11 OS=Mus musculus OX=10090 GN=Acad11 PE=1 SV=2	33769000	5.42088e+06	1.97004e+07	0	2.70649e+07	0	13211000	0	1.31153e+07	1.40021e+07	1.67611e+07	0							0.462084	0.309298
Q9R0H0	ACOX1_MOUSE	ACOX1_MOUSE Peroxisomal acyl-coenzyme A oxidase 1 OS=Mus musculus OX=10090 GN=Acox1 PE=1 SV=5	239610000	1.75389e+08	2.59401e+08	1.43873e+08	1.99792e+08	1.55358e+08	602560000	4.66145e+08	6.48849e+08	3.8648e+08	6.7243e+08	3.88795e+08	82140000	2.083e+08	6.01948e+07	1.65086e+08	5.71562e+07	2.01175e+08	0.126207	0.486117
Q9EPL9	ACOX3_MOUSE	ACOX3_MOUSE Peroxisomal acyl-coenzyme A oxidase 3 OS=Mus musculus OX=10090 GN=Acox3 PE=1 SV=2	44704000	4.77637e+06	4.29418e+07	1.6652e+07	4.01183e+07	8.32211e+06	69344000	4.16125e+07	6.17228e+07	4.62653e+07	3.93949e+07	4.157e+07	5040500	2.05887e+07	7.23033e+06	4.07747e+07	9.96857e+06	4.44466e+07	-0.223996	0.549815
P56375	ACYP2_MOUSE	ACYP2_MOUSE Acylphosphatase-2 OS=Mus musculus OX=10090 GN=Acyp2 PE=1 SV=2	46691000	2.29972e+07	3.8934e+07	2.04534e+07	3.63653e+07	1.72537e+07	78234000	3.65077e+07	5.61938e+07	2.52198e+07	5.58491e+07	3.24573e+07							0.746532	0.104676
P03958	ADA_MOUSE	ADA_MOUSE Adenosine deaminase OS=Mus musculus OX=10090 GN=Ada PE=1 SV=3	242490000	8.48456e+07	3.02452e+08	1.38445e+08	3.11303e+08	1.63267e+08	451630000	2.86743e+08	4.53448e+08	2.91909e+08	2.13808e+08	2.74816e+08	78259000	1.85734e+08	4.56516e+07	1.14555e+08	1.01109e+08	2.53303e+08	-0.127187	0.506757
O35598	ADA10_MOUSE	ADA10_MOUSE Disintegrin and metalloproteinase domain-containing protein 10 OS=Mus musculus OX=10090 GN=Adam10 PE=1 SV=2	211910000	1.58741e+08	2.97153e+08	1.62372e+08	1.9967e+08	1.79041e+08	415630000	3.52813e+08	4.62341e+08	3.64054e+08	4.48258e+08	2.82057e+08	9795000	1.90389e+07	9.23211e+06	1.86108e+07	5.35491e+06	1.85013e+07	-0.137471	0.33907
O88839	ADA15_MOUSE	ADA15_MOUSE Disintegrin and metalloproteinase domain-containing protein 15 OS=Mus musculus OX=10090 GN=Adam15 PE=1 SV=2	13839000	8.03929e+06	2.37209e+07	0	2.02954e+07	9.36954e+06	21412000	0	1.74878e+07	1.69037e+07	1.82497e+07	1.84957e+07							-0.0106996	0.914496
P54923	ADPRH_MOUSE	ADPRH_MOUSE [Protein ADP-ribosylarginine] hydrolase OS=Mus musculus OX=10090 GN=Adprh PE=1 SV=1	145350000	9.29001e+07	1.23221e+08	8.18977e+07	1.24007e+08	8.94546e+07	682460000	5.79433e+08	6.21808e+08	3.12613e+08	6.89717e+08	2.83496e+08	49832000	1.03958e+08	4.59277e+07	9.81453e+07	4.60925e+07	7.65543e+07	0.337965	0.0261252
Q8CG72	ADPRS_MOUSE	ADPRS_MOUSE ADP-ribose glycohydrolase ARH3 OS=Mus musculus OX=10090 GN=Adprs PE=1 SV=1							89613000	7.53303e+07	8.38881e+07	6.0001e+07	7.75075e+07	5.82062e+07	27663000	3.76826e+07	3.09425e+07	4.93322e+07	1.83919e+07	5.41806e+07
Q8CJ12	AGRG2_MOUSE	AGRG2_MOUSE Adhesion G-protein coupled receptor G2 OS=Mus musculus OX=10090 GN=Adgrg2 PE=1 SV=1	22381000	0	2.64742e+07	1.05381e+07	1.0826e+07	0													-0.36027	0.577325
Q8JZZ7	AGRL2_MOUSE	AGRL2_MOUSE Adhesion G protein-coupled receptor L2 OS=Mus musculus OX=10090 GN=Adgrl2 PE=1 SV=3	233940000	1.1781e+08	2.50471e+08	1.51981e+08	2.41266e+08	1.42698e+08	590780000	2.92022e+08	4.19397e+08	2.41538e+08	6.07024e+08	3.76375e+08							-0.799683	3.55474e-06
Q9WTQ5	AKA12_MOUSE	AKA12_MOUSE A-kinase anchor protein 12 OS=Mus musculus OX=10090 GN=Akap12 PE=1 SV=1	5277700000	2.88551e+09	5.6885e+09	3.10889e+09	6.09846e+09	3.36519e+09	16048000000	8.34493e+09	1.37421e+10	7.45771e+09	1.49904e+10	8.52861e+09	1060300000	2.95994e+09	1.0646e+09	2.8344e+09	1.11333e+09	3.05367e+09	1.03291	0.084311
Q9DBF1	AL7A1_MOUSE	AL7A1_MOUSE Alpha-aminoadipic semialdehyde dehydrogenase OS=Mus musculus OX=10090 GN=Aldh7a1 PE=1 SV=4	628200000	3.28906e+08	3.10202e+08	2.61953e+08	4.7869e+08	3.25475e+08	1328900000	8.75731e+08	1.00468e+09	6.19477e+08	9.68134e+08	6.66132e+08	72054000	1.09649e+08	4.9499e+07	7.22537e+07	5.96917e+07	8.72086e+07	0.184943	0.214696
Q91Y97	ALDOB_MOUSE	ALDOB_MOUSE Fructose-bisphosphate aldolase B OS=Mus musculus OX=10090 GN=Aldob PE=1 SV=3							52002000	0	9.53664e+07	0	7.72619e+07	0
O09174	AMACR_MOUSE	AMACR_MOUSE Alpha-methylacyl-CoA racemase OS=Mus musculus OX=10090 GN=Amacr PE=1 SV=4	150680000	6.07218e+07	1.94358e+08	5.74144e+07	1.65626e+08	6.27759e+07	477060000	2.43508e+08	5.47426e+08	2.2782e+08	4.9574e+08	2.33588e+08	17044000	2.68917e+07	1.87366e+07	3.03563e+07	1.46845e+07	2.94554e+07	1.71746	7.04964e-07
Q8C8R3	ANK2_MOUSE	ANK2_MOUSE Ankyrin-2 OS=Mus musculus OX=10090 GN=Ank2 PE=1 SV=2	52632000	9.89308e+06	3.48836e+08	1.10458e+08	6.47789e+07	1.90308e+07	86380000	5.02744e+07	1.40723e+08	6.30437e+07	1.28075e+08	6.37349e+07	0	0	1.17785e+06	3.12642e+06	3.565e+06	9.88332e+06	0.388662	0.652281
G5E8K5	ANK3_MOUSE	ANK3_MOUSE Ankyrin-3 OS=Mus musculus OX=10090 GN=Ank3 PE=1 SV=1	98442000	4.67848e+07	1.11979e+08	3.06101e+07	1.24979e+08	3.94671e+07	343890000	7.25628e+07	2.88954e+08	4.33915e+07	1.80419e+08	5.64644e+07	14445000	3.34662e+07	2.46697e+07	5.62218e+07	1.60798e+07	4.64439e+07	0.535142	0.531278
Q9CZK6	ANKS3_MOUSE	ANKS3_MOUSE Ankyrin repeat and SAM domain-containing protein 3 OS=Mus musculus OX=10090 GN=Anks3 PE=1 SV=2	0	0	9.82257e+06	0	9.69704e+06	0	14709000	0	1.28731e+07	0	1.36405e+07	0							-0.218167	0.0973294
Q3TPE9	ANKY2_MOUSE	ANKY2_MOUSE Ankyrin repeat and MYND domain-containing protein 2 OS=Mus musculus OX=10090 GN=Ankmy2 PE=1 SV=1	40631000	1.73374e+07	2.10952e+07	1.86067e+07	6.87224e+07	3.28056e+07	116060000	8.47224e+07	8.52016e+07	5.58849e+07	8.25366e+07	6.1055e+07							0.0273207	0.8441
P70180	ANPRC_MOUSE	ANPRC_MOUSE Atrial natriuretic peptide receptor 3 OS=Mus musculus OX=10090 GN=Npr3 PE=1 SV=3													0	7.81657e+06	0	6.19851e+06	0	3.68399e+06	-1.63195	0.00437844
Q8BTI7	ANR52_MOUSE	ANR52_MOUSE Serine/threonine-protein phosphatase 6 regulatory ankyrin repeat subunit C OS=Mus musculus OX=10090 GN=Ankrd52 PE=1 SV=1	152710000	7.66902e+07	1.33931e+08	5.93736e+07	1.44877e+08	7.13877e+07	238030000	2.17065e+08	2.40697e+08	1.98829e+08	2.62337e+08	2.48831e+08	10239000	3.88028e+07	5.98987e+06	7.54304e+06	5.6118e+06	6.89011e+06	-0.202084	0.592855
P97384	ANX11_MOUSE	ANX11_MOUSE Annexin A11 OS=Mus musculus OX=10090 GN=Anxa11 PE=1 SV=2	239290000	9.92864e+07	1.92441e+08	9.97025e+07	1.79165e+08	6.8465e+07	599600000	2.74815e+08	6.01412e+08	3.0917e+08	5.9345e+08	3.45137e+08	230750000	3.59103e+08	7.62485e+07	1.1444e+08	2.61151e+08	4.2377e+08	-0.404509	0.170838
O88512	AP1G2_MOUSE	AP1G2_MOUSE AP-1 complex subunit gamma-like 2 OS=Mus musculus OX=10090 GN=Ap1g2 PE=1 SV=2	12976000	0	1.22301e+07	2.24978e+06	1.14146e+07	0	47483000	1.79932e+07	6.012e+07	2.16331e+07	4.38479e+07	9.68698e+06							0.466066	0.290732
O88879	APAF_MOUSE	APAF_MOUSE Apoptotic protease-activating factor 1 OS=Mus musculus OX=10090 GN=Apaf1 PE=1 SV=3	102900000	4.55128e+07	1.02695e+08	4.77663e+07	8.1942e+07	4.64558e+07	279600000	1.35706e+08	3.59139e+08	1.84299e+08	2.59772e+08	1.51419e+08	26308000	8.04864e+07	1.80237e+07	4.25499e+07	1.57698e+07	3.44873e+07	-0.509819	0.0216395
Q9DBR4	APBB2_MOUSE	APBB2_MOUSE Amyloid-beta A4 precursor protein-binding family B member 2 OS=Mus musculus OX=10090 GN=Apbb2 PE=1 SV=2	227420000	4.73577e+07	7.98189e+07	3.85561e+07	1.02802e+08	4.20741e+07	314830000	1.38433e+08	3.86755e+08	1.49099e+08	4.88154e+08	2.37537e+08	4633000	9.6263e+06	0	0	3.44077e+06	7.94352e+06	0.0227844	0.965311
Q8BTZ4	APC5_MOUSE	APC5_MOUSE Anaphase-promoting complex subunit 5 OS=Mus musculus OX=10090 GN=Anapc5 PE=1 SV=1	239100000	1.29975e+08	3.4709e+08	1.55202e+08	2.24571e+08	1.40109e+08	512560000	3.96907e+08	6.09304e+08	4.98152e+08	6.07575e+08	4.23714e+08	71442000	1.0349e+08	6.75497e+07	8.61718e+07	8.63161e+07	1.24778e+08	0.214552	0.0708241
Q06335	APLP2_MOUSE	APLP2_MOUSE Amyloid-like protein 2 OS=Mus musculus OX=10090 GN=Aplp2 PE=1 SV=4							56553000	4.15748e+07	9.89702e+07	8.15769e+07	6.95344e+07	6.10742e+07	11509000	5.64541e+07	6.13768e+06	3.60777e+07	5.16196e+06	3.3712e+07	-0.334565	0.0642879
E9Q414	APOB_MOUSE	APOB_MOUSE Apolipoprotein B-100 OS=Mus musculus OX=10090 GN=Apob PE=1 SV=1	387180000	1.79083e+07	3.00717e+08	0	4.48992e+08	0	936420000	4.69284e+08	5.15132e+08	0	3.65705e+08	5.76216e+07							3.688	0.0128615
Q9D385	AR2BP_MOUSE	AR2BP_MOUSE ADP-ribosylation factor-like protein 2-binding protein OS=Mus musculus OX=10090 GN=Arl2bp PE=1 SV=1	3575300	3.60788e+06	4.66457e+06	3.31242e+06	0	0	23949000	1.52379e+07	4.93077e+06	0	1.73484e+07	1.30799e+07	0	0	8.77568e+06	2.62367e+07	0	0	-0.238317	0.117268
Q9JM93	AR6P4_MOUSE	AR6P4_MOUSE ADP-ribosylation factor-like protein 6-interacting protein 4 OS=Mus musculus OX=10090 GN=Arl6ip4 PE=1 SV=1													0	1.28833e+07	4.60217e+06	1.37622e+07	5.11656e+06	1.39942e+07	0.32937	0.0414156
Q8C033	ARHGA_MOUSE	ARHGA_MOUSE Rho guanine nucleotide exchange factor 10 OS=Mus musculus OX=10090 GN=Arhgef10 PE=1 SV=2	66507000	2.22658e+07	5.68238e+07	2.62516e+07	4.47056e+07	1.72348e+07	119150000	5.70994e+07	2.19577e+08	7.65764e+07	1.12551e+08	5.95764e+07	97661000	1.10614e+08	2.46578e+06	1.05779e+07	9.11743e+07	1.00736e+08	0.0661085	0.726773
F8VPQ2	ARI4A_MOUSE	ARI4A_MOUSE AT-rich interactive domain-containing protein 4A OS=Mus musculus OX=10090 GN=Arid4a PE=1 SV=1	12873000	1.31161e+07	7.18069e+06	5.43753e+06	1.29171e+07	9.98423e+06	30483000	3.15161e+07	8.8765e+06	0	9.38613e+06	2.20232e+06	6411500	1.60585e+07	6.50093e+06	1.04979e+07	2.83377e+06	1.26984e+07	-0.139661	0.572389
A6H630	ARMT1_MOUSE	ARMT1_MOUSE Damage-control phosphatase ARMT1 OS=Mus musculus OX=10090 GN=Armt1 PE=1 SV=1	29998000	3.29652e+07	1.72315e+07	2.23443e+07	4.92026e+07	2.09294e+07	56067000	2.80376e+07	1.48668e+08	3.68495e+07	5.55829e+07	2.05887e+07	19234000	2.74306e+07	1.892e+07	2.47936e+07	2.27622e+07	3.08015e+07	0.215877	0.329819
Q61324	ARNT2_MOUSE	ARNT2_MOUSE Aryl hydrocarbon receptor nuclear translocator 2 OS=Mus musculus OX=10090 GN=Arnt2 PE=1 SV=2													0	9.21674e+06	0	9.68222e+06	0	7.53521e+06	0.117642	0.943722
P50428	ARSA_MOUSE	ARSA_MOUSE Arylsulfatase A OS=Mus musculus OX=10090 GN=Arsa PE=1 SV=2	10702000	1.43653e+07	1.11373e+07	0	1.06816e+07	0	72793000	0	4.54342e+07	2.28458e+07	3.113e+07	1.67047e+07							-0.198077	0.518605
Q9JHE3	ASAH2_MOUSE	ASAH2_MOUSE Neutral ceramidase OS=Mus musculus OX=10090 GN=Asah2 PE=1 SV=1	21046000	0	1.08708e+07	0	2.2084e+07	0							0	7.29314e+06	0	0	0	8.28784e+06	0.0362885	0.913786
Q9QWY8	ASAP1_MOUSE	ASAP1_MOUSE Arf-GAP with SH3 domain, ANK repeat and PH domain-containing protein 1 OS=Mus musculus OX=10090 GN=Asap1 PE=1 SV=2	312760000	1.54098e+08	2.41424e+08	1.2107e+08	2.47527e+08	1.69325e+08	697490000	4.16189e+08	5.7943e+08	2.96924e+08	6.07735e+08	1.61873e+08	36299000	9.30033e+07	3.43486e+07	4.54232e+07	3.47472e+07	7.26036e+07	0.100724	0.557668
P58242	ASM3B_MOUSE	ASM3B_MOUSE Acid sphingomyelinase-like phosphodiesterase 3b OS=Mus musculus OX=10090 GN=Smpdl3b PE=1 SV=1	37253000	2.36427e+07	3.61215e+07	2.36128e+07	4.02551e+07	2.40768e+07	91584000	4.26393e+07	5.71717e+07	3.22423e+07	6.14679e+07	3.394e+07							0.385609	0.345741
Q99MQ4	ASPN_MOUSE	ASPN_MOUSE Asporin OS=Mus musculus OX=10090 GN=Aspn PE=1 SV=1	48364000	8.74983e+06	3.17361e+07	0	5.6422e+07	0	121290000	0	7.56024e+07	0	1.04234e+08	0							-1.94984	9.75403e-07
Q9D5T0	ATAD1_MOUSE	ATAD1_MOUSE ATPase family AAA domain-containing protein 1 OS=Mus musculus OX=10090 GN=Atad1 PE=1 SV=1	299460000	1.98042e+08	2.80029e+08	2.82207e+08	1.72056e+08	1.33918e+08	680920000	6.08797e+08	7.17299e+08	6.70768e+08	6.37395e+08	6.14899e+08	33578000	1.07905e+08	3.08412e+07	9.66774e+07	4.18721e+07	1.32343e+08	-0.13131	0.301246
Q8R0S1	ATF7_MOUSE	ATF7_MOUSE Cyclic AMP-dependent transcription factor ATF-7 OS=Mus musculus OX=10090 GN=Atf7 PE=2 SV=1	4099200	3.48046e+06	1.9233e+07	4.19847e+06	2.77481e+07	4.83734e+06	171680000	1.14362e+08	1.26451e+08	1.00138e+08	7.16653e+07	4.07031e+07	0	9.44273e+06	0	9.40647e+06	7.40053e+06	5.26127e+06	-0.387863	0.00287908
Q811I0	ATPF1_MOUSE	ATPF1_MOUSE ATP synthase mitochondrial F1 complex assembly factor 1 OS=Mus musculus OX=10090 GN=Atpaf1 PE=1 SV=1	10336000	1.75093e+06	1.33486e+07	4.63508e+06	1.15987e+07	2.07627e+06	22559000	6.7385e+06	5.45954e+07	8.09264e+06	2.90511e+07	2.41758e+07							0.483191	0.0661802
Q9WU60	ATRN_MOUSE	ATRN_MOUSE Attractin OS=Mus musculus OX=10090 GN=Atrn PE=1 SV=3	16364000	1.63899e+07	2.36696e+07	1.00015e+07	5.83224e+06	0	44872000	2.3639e+07	9.77858e+07	8.83634e+07	3.1124e+07	2.58548e+07	0	0	0	0	5.84759e+06	1.23572e+07	-0.120349	0.602979
P97857	ATS1_MOUSE	ATS1_MOUSE A disintegrin and metalloproteinase with thrombospondin motifs 1 OS=Mus musculus OX=10090 GN=Adamts1 PE=1 SV=4	176170000	2.76227e+07	2.83411e+08	4.75986e+07	2.68408e+08	5.26235e+07	568020000	8.61302e+07	5.73977e+08	1.16734e+08	6.1921e+08	1.04665e+08	2705300	2.60762e+06	3.20316e+06	2.05228e+06	2.55087e+06	2.05555e+06	-1.58048	0.000407129
Q9R001	ATS5_MOUSE	ATS5_MOUSE A disintegrin and metalloproteinase with thrombospondin motifs 5 OS=Mus musculus OX=10090 GN=Adamts5 PE=2 SV=2	0	0	5.71748e+06	0	6.12785e+06	0	17700000	0	2.41706e+07	0	4.03324e+07	0							-0.856873	5.99118e-06
Q9CVD2	ATX3_MOUSE	ATX3_MOUSE Ataxin-3 OS=Mus musculus OX=10090 GN=Atxn3 PE=1 SV=2	22050000	9.74193e+06	1.27217e+07	1.02809e+07	9.42878e+06	5.82112e+06	49272000	2.95306e+07	3.13698e+07	9.46636e+06	2.46267e+07	7.96448e+06							-0.197814	0.48416
Q9QYP6	AZI2_MOUSE	AZI2_MOUSE 5-azacytidine-induced protein 2 OS=Mus musculus OX=10090 GN=Azi2 PE=1 SV=1	0	0	3.16961e+06	0	2.76847e+06	0	16044000	0	1.98775e+07	0	1.67314e+07	0							0.0201246	0.939997
Q922M3	BACD3_MOUSE	BACD3_MOUSE BTB/POZ domain-containing adapter for CUL3-mediated RhoA degradation protein 3 OS=Mus musculus OX=10090 GN=Kctd10 PE=1 SV=1	156490000	9.38121e+07	1.68451e+08	1.44148e+08	2.44813e+08	1.65287e+08	368470000	2.09539e+08	4.5594e+08	2.50419e+08	4.66934e+08	2.80008e+08	118170000	1.73395e+08	1.07347e+08	1.47985e+08	7.07593e+07	1.4884e+08	-0.0703621	0.377799
Q61337	BAD_MOUSE	BAD_MOUSE Bcl2-associated agonist of cell death OS=Mus musculus OX=10090 GN=Bad PE=1 SV=1	5627500	0	1.25911e+07	2.91783e+06	5.74829e+06	0	68184000	2.47094e+07	4.47899e+07	3.72329e+07	5.61118e+07	4.7368e+07	9676200	2.51059e+07	1.25881e+07	2.45839e+07	0	0	-0.0128006	0.939533
Q8K2G4	BBS7_MOUSE	BBS7_MOUSE Bardet-Biedl syndrome 7 protein homolog OS=Mus musculus OX=10090 GN=Bbs7 PE=1 SV=1	0	0	1.76773e+07	0	8.63251e+06	0							996230	7.18247e+06	3.25316e+06	1.1138e+07	2.01862e+06	5.58357e+06	0.124811	0.570211
P82198	BGH3_MOUSE	BGH3_MOUSE Transforming growth factor-beta-induced protein ig-h3 OS=Mus musculus OX=10090 GN=Tgfbi PE=1 SV=1	25274000	0	3.20839e+07	1.23164e+07	3.10691e+07	1.14923e+07													1.967	0.0328621
Q8VED2	BL1S4_MOUSE	BL1S4_MOUSE Biogenesis of lysosome-related organelles complex 1 subunit 4 OS=Mus musculus OX=10090 GN=Bloc1s4 PE=1 SV=1	46478000	4.13017e+07	4.07265e+07	2.89267e+07	3.39616e+07	2.84736e+07	102420000	4.967e+07	5.68311e+07	4.20842e+07	1.21697e+08	5.7222e+07	14075000	2.66203e+07	1.17307e+07	1.7281e+07	1.40496e+07	1.77973e+07	-0.0235261	0.89671
Q923D2	BLVRB_MOUSE	BLVRB_MOUSE Flavin reductase (NADPH) OS=Mus musculus OX=10090 GN=Blvrb PE=1 SV=3	60094000	3.83286e+07	5.82722e+07	2.76989e+07	1.6997e+08	9.62794e+07	436910000	2.26631e+08	1.26867e+08	6.26971e+07	6.08173e+08	2.66526e+08	0	0	3.12091e+07	4.3769e+07	0	0	0.209757	0.426873
Q9D920	BORC5_MOUSE	BORC5_MOUSE BLOC-1-related complex subunit 5 OS=Mus musculus OX=10090 GN=Borcs5 PE=1 SV=1	24387000	1.75092e+07	2.60305e+07	1.41703e+07	1.69159e+06	1.7501e+06							0	0	3.05537e+06	8.69989e+06	5.16947e+06	1.36162e+07
Q9CRC6	BORC7_MOUSE	BORC7_MOUSE BLOC-1-related complex subunit 7 OS=Mus musculus OX=10090 GN=Borcs7 PE=1 SV=1	25517000	1.60573e+07	2.61128e+07	1.6449e+07	3.75949e+07	1.884e+07	11099000	0	5.73945e+07	1.54046e+07	5.18829e+07	7.24399e+06	3920400	7.62538e+06	2.97893e+06	5.91211e+06	3.36139e+06	6.64284e+06
P48754	BRCA1_MOUSE	BRCA1_MOUSE Breast cancer type 1 susceptibility protein homolog OS=Mus musculus OX=10090 GN=Brca1 PE=1 SV=3	15689000	2.9855e+06	7.13008e+06	0	6.93301e+06	0	14887000	0	2.17891e+07	0	0	0							0.354406	0.0679681
P58544	BTBD1_MOUSE	BTBD1_MOUSE BTB/POZ domain-containing protein 1 OS=Mus musculus OX=10090 GN=Btbd1 PE=1 SV=3													3619900	5.24004e+06	3.69231e+06	5.93455e+06	3.34875e+06	5.22547e+06	-0.270935	0.189756
Q8CI33	C19L1_MOUSE	C19L1_MOUSE CWF19-like protein 1 OS=Mus musculus OX=10090 GN=Cwf19l1 PE=1 SV=2	183540000	1.19472e+08	2.62935e+08	1.77199e+08	2.81248e+08	1.62487e+08	479750000	2.01991e+08	4.05575e+08	2.42167e+08	4.3596e+08	2.79651e+08	71318000	1.14293e+08	8.11786e+07	1.57597e+08	6.9468e+07	1.2135e+08	0.407709	0.0111492
Q8R066	C1QT4_MOUSE	C1QT4_MOUSE Complement C1q tumor necrosis factor-related protein 4 OS=Mus musculus OX=10090 GN=C1qtnf4 PE=1 SV=1													0	5.43778e+06	0	2.00325e+07	0	1.57486e+07
Q8K479	C1QT5_MOUSE	C1QT5_MOUSE Complement C1q tumor necrosis factor-related protein 5 OS=Mus musculus OX=10090 GN=C1qtnf5 PE=1 SV=1	16803000	0	1.50864e+07	0	7.13625e+07	0	81811000	0	8.25738e+07	0	4.62751e+07	0							0.09889	0.615907
Q8C3W1	CA198_MOUSE	CA198_MOUSE Uncharacterized protein C1orf198 homolog OS=Mus musculus OX=10090 PE=1 SV=1	472310000	2.72682e+08	3.95963e+08	2.1144e+08	4.26509e+08	2.20884e+08	550600000	2.65979e+08	8.99643e+08	2.89028e+08	9.09562e+08	2.7074e+08	103530000	1.19204e+08	1.02272e+08	1.24082e+08	8.02637e+07	1.15323e+08
O08532	CA2D1_MOUSE	CA2D1_MOUSE Voltage-dependent calcium channel subunit alpha-2/delta-1 OS=Mus musculus OX=10090 GN=Cacna2d1 PE=1 SV=1	30153000	3.40558e+07	2.65705e+07	0	3.52631e+07	1.63953e+07	96073000	2.41725e+07	6.25314e+07	3.2285e+07	8.53015e+07	3.29266e+07							0.234197	0.398961
P54285	CACB3_MOUSE	CACB3_MOUSE Voltage-dependent L-type calcium channel subunit beta-3 OS=Mus musculus OX=10090 GN=Cacnb3 PE=1 SV=2													2619000	5.05438e+06	3.93445e+06	5.71876e+06	3.14442e+06	5.14936e+06	-0.0285912	0.869616
Q8CGU1	CACO1_MOUSE	CACO1_MOUSE Calcium-binding and coiled-coil domain-containing protein 1 OS=Mus musculus OX=10090 GN=Calcoco1 PE=1 SV=2	24514000	1.45121e+07	3.70728e+07	0	4.79014e+07	1.31196e+07	103880000	2.4324e+07	5.52538e+07	5.49742e+07	5.1963e+07	4.3662e+07	3686100	1.22333e+07	3.42439e+06	7.21795e+06	1.64871e+06	0	-0.209224	0.550994
P55288	CAD11_MOUSE	CAD11_MOUSE Cadherin-11 OS=Mus musculus OX=10090 GN=Cdh11 PE=1 SV=1	71964000	2.96947e+07	5.32735e+07	2.06178e+07	7.38905e+07	3.14119e+07	165410000	4.51812e+07	2.5188e+08	9.80305e+07	2.0697e+08	5.64621e+07	148300000	2.05258e+08	1.91753e+07	5.35036e+07	2.02374e+07	5.81537e+07	0.260386	0.823472
P10287	CADH3_MOUSE	CADH3_MOUSE Cadherin-3 OS=Mus musculus OX=10090 GN=Cdh3 PE=1 SV=2	39999000	3.37949e+07	2.8413e+07	2.20688e+07	6.09226e+07	5.14498e+07	399430000	1.9466e+08	2.98446e+08	1.87326e+08	2.29523e+08	9.7907e+07							0.610253	0.144265
P24270	CATA_MOUSE	CATA_MOUSE Catalase OS=Mus musculus OX=10090 GN=Cat PE=1 SV=4	1868800000	1.26233e+09	2.01033e+09	1.34209e+09	1.74517e+09	1.24849e+09	3729000000	2.79549e+09	4.22423e+09	3.07472e+09	4.20147e+09	3.24379e+09	218040000	4.05821e+08	2.40496e+08	4.88082e+08	2.19242e+08	3.85065e+08	-0.0176994	0.912799
Q9R013	CATF_MOUSE	CATF_MOUSE Cathepsin F OS=Mus musculus OX=10090 GN=Ctsf PE=1 SV=1	5125800	0	4.07024e+06	0	5.5004e+06	0	16929000	0	1.30051e+07	0	0	0	1265300	4.52501e+06	1.3304e+06	5.49128e+06	0	0	-0.297905	0.723612
P55097	CATK_MOUSE	CATK_MOUSE Cathepsin K OS=Mus musculus OX=10090 GN=Ctsk PE=1 SV=2	14156000	0	1.3602e+07	0	0	0	72790000	9.57417e+06	6.61701e+07	2.5337e+07	7.40658e+07	7.0775e+06							-0.625521	0.141363
O89001	CBPD_MOUSE	CBPD_MOUSE Carboxypeptidase D OS=Mus musculus OX=10090 GN=Cpd PE=1 SV=2	108020000	8.28811e+07	1.22539e+08	8.53417e+07	1.40796e+08	9.13042e+07	151690000	1.30434e+08	2.4484e+08	1.85504e+08	1.91413e+08	1.14614e+08	13494000	2.53865e+07	1.59281e+07	4.1409e+07	1.3452e+07	3.20185e+07	-0.178744	0.101357
P48758	CBR1_MOUSE	CBR1_MOUSE Carbonyl reductase [NADPH] 1 OS=Mus musculus OX=10090 GN=Cbr1 PE=1 SV=3	699020000	2.15953e+08	6.16378e+08	1.554e+08	7.27453e+08	1.27192e+08	1459500000	6.82275e+08	1.38017e+09	7.46299e+08	1.66112e+09	7.5492e+08	72585000	1.30566e+08	6.1774e+07	1.05052e+08	5.58089e+07	1.36968e+08	0.71571	0.123062
Q8K354	CBR3_MOUSE	CBR3_MOUSE Carbonyl reductase [NADPH] 3 OS=Mus musculus OX=10090 GN=Cbr3 PE=1 SV=1	173450000	8.23302e+07	1.17239e+08	6.80741e+07	1.74658e+08	7.83976e+07	616600000	2.79131e+08	5.20545e+08	2.21806e+08	5.86921e+08	2.5278e+08	28149000	6.75945e+07	3.20086e+07	6.59564e+07	3.32322e+07	7.04203e+07	1.02899	0.0976528
Q8VE99	CC115_MOUSE	CC115_MOUSE Coiled-coil domain-containing protein 115 OS=Mus musculus OX=10090 GN=Ccdc115 PE=1 SV=1	119870000	7.39278e+07	9.39297e+07	7.16649e+07	1.17445e+08	5.73444e+07	141760000	1.5268e+08	1.78734e+08	1.46322e+08	2.16863e+08	1.51316e+08	7308300	1.18939e+07	8.10331e+06	2.26666e+07	4.03894e+06	1.25701e+07	-0.09349	0.604405
P53702	CCHL_MOUSE	CCHL_MOUSE Cytochrome c-type heme lyase OS=Mus musculus OX=10090 GN=Hccs PE=1 SV=2	105520000	5.71944e+07	5.29713e+07	6.13063e+07	6.53257e+07	3.17265e+07	402900000	2.85862e+08	2.31612e+08	2.20774e+08	3.77633e+08	3.41165e+08	12372000	5.9958e+07	2.27555e+06	2.85811e+07	6.86977e+06	2.88624e+07	-0.141467	0.50024
P18406	CCN1_MOUSE	CCN1_MOUSE CCN family member 1 OS=Mus musculus OX=10090 GN=Ccn1 PE=1 SV=1							706120000	3.34865e+08	6.42194e+08	3.10064e+08	3.45974e+08	1.16864e+08	13066000	1.02864e+08	2.29993e+07	1.0918e+08	3.23615e+07	1.27287e+08
P29268	CCN2_MOUSE	CCN2_MOUSE CCN family member 2 OS=Mus musculus OX=10090 GN=Ccn2 PE=2 SV=3							511000000	1.87182e+08	4.08927e+08	1.15856e+08	3.92284e+08	1.29219e+08	56104000	7.10713e+07	6.46973e+07	8.20134e+07	3.97129e+07	4.76328e+07	-0.4341	0.647144
Q9WU84	CCS_MOUSE	CCS_MOUSE Copper chaperone for superoxide dismutase OS=Mus musculus OX=10090 GN=Ccs PE=1 SV=1	41167000	2.93391e+07	3.42583e+07	1.88274e+07	4.84401e+07	2.1573e+07	72750000	8.98502e+07	1.9047e+08	1.10118e+08	1.15457e+08	1.08024e+08	9442100	4.60132e+07	9.17309e+06	5.19237e+07	1.13875e+07	4.98132e+07	-0.0193126	0.946449
Q8R422	CD109_MOUSE	CD109_MOUSE CD109 antigen OS=Mus musculus OX=10090 GN=Cd109 PE=1 SV=1	1536900000	5.05195e+08	1.42885e+09	4.51044e+08	1.51125e+09	5.43392e+08	3758500000	1.29973e+09	3.20234e+09	1.22885e+09	3.33132e+09	1.25549e+09	138410000	1.48456e+08	1.3623e+08	1.47412e+08	1.27377e+08	1.32498e+08	0.394549	0.168269
Q91V98	CD248_MOUSE	CD248_MOUSE Endosialin OS=Mus musculus OX=10090 GN=Cd248 PE=1 SV=1	5304900	0	0	0	0	0	62915000	2.14357e+07	5.37061e+07	1.98699e+07	2.20115e+07	0							0.0938411	0.869719
Q64314	CD34_MOUSE	CD34_MOUSE Hematopoietic progenitor cell antigen CD34 OS=Mus musculus OX=10090 GN=Cd34 PE=1 SV=1													0	9.49135e+06	0	4.12544e+06	0	4.37105e+06
O35495	CDK14_MOUSE	CDK14_MOUSE Cyclin-dependent kinase 14 OS=Mus musculus OX=10090 GN=Cdk14 PE=1 SV=2	11510000	8.24125e+06	0	0	6.89297e+06	2.55658e+06	25285000	0	4.80434e+07	1.71773e+07	2.32368e+07	7.12511e+06							-0.276929	0.549578
Q64261	CDK6_MOUSE	CDK6_MOUSE Cyclin-dependent kinase 6 OS=Mus musculus OX=10090 GN=Cdk6 PE=1 SV=2	37473000	2.73959e+07	1.00335e+08	7.13459e+07	6.1197e+07	2.98675e+07							2780400	1.72195e+07	1.36301e+06	1.30648e+07	3.88993e+06	1.96098e+07	1.20404	0.0597526
P39689	CDN1A_MOUSE	CDN1A_MOUSE Cyclin-dependent kinase inhibitor 1 OS=Mus musculus OX=10090 GN=Cdkn1a PE=1 SV=4	32091000	0	6.97165e+07	2.45384e+07	2.4196e+07	0							22343000	2.78539e+07	2.32078e+07	2.99357e+07	2.44483e+07	2.57947e+07	-0.325814	0.532068
P51480	CDN2A_MOUSE	CDN2A_MOUSE Cyclin-dependent kinase inhibitor 2A OS=Mus musculus OX=10090 GN=Cdkn2a PE=1 SV=2	667650000	2.89122e+08	7.30244e+08	2.92577e+08	7.32293e+08	2.99595e+08	1493400000	6.13993e+08	1.41149e+09	5.92551e+08	1.45373e+09	5.90134e+08	54407000	8.01101e+07	6.78886e+07	9.96926e+07	7.23175e+07	1.10294e+08	0.359855	0.496783
Q60772	CDN2C_MOUSE	CDN2C_MOUSE Cyclin-dependent kinase 4 inhibitor C OS=Mus musculus OX=10090 GN=Cdkn2c PE=1 SV=1	9765500	6.05165e+06	8.32608e+06	4.52511e+06	2.87182e+07	1.64606e+07	56639000	2.44131e+07	7.26415e+07	2.21703e+07	6.07393e+07	2.60413e+07	0	1.09249e+07	0	8.86634e+06	0	0	-0.23986	0.24864
Q99LU0	CH1B1_MOUSE	CH1B1_MOUSE Charged multivesicular body protein 1b-1 OS=Mus musculus OX=10090 GN=Chmp1b1 PE=1 SV=1	88325000	4.25997e+07	1.07972e+08	7.61661e+07	1.34591e+08	4.13882e+07	196430000	8.4627e+07	1.69653e+08	1.36027e+08	1.8856e+08	1.40262e+08
Q9D1L0	CHCH2_MOUSE	CHCH2_MOUSE Coiled-coil-helix-coiled-coil-helix domain-containing protein 2 OS=Mus musculus OX=10090 GN=Chchd2 PE=2 SV=1	323630000	1.24707e+08	3.28058e+08	2.77905e+08	3.40041e+08	2.88049e+08	681960000	5.11516e+08	6.16781e+08	5.38873e+08	6.24584e+08	5.35712e+08	37812000	8.82331e+07	4.03216e+07	8.84797e+07	3.83278e+07	8.9025e+07	0.206575	0.297421
Q9QXT0	CNPY2_MOUSE	CNPY2_MOUSE Protein canopy homolog 2 OS=Mus musculus OX=10090 GN=Cnpy2 PE=1 SV=1	1062700000	6.75174e+08	1.31412e+09	8.76705e+08	1.24877e+09	8.67461e+08	2102200000	1.62868e+09	2.24487e+09	1.70619e+09	2.80917e+09	1.75907e+09	678860000	1.24301e+09	7.7729e+08	1.37631e+09	5.94415e+08	1.11946e+09	-0.254909	0.309313
P01027	CO3_MOUSE	CO3_MOUSE Complement C3 OS=Mus musculus OX=10090 GN=C3 PE=1 SV=3													26983000	1.2442e+08	2.4882e+07	1.10642e+08	1.96949e+07	1.23277e+08
Q9DBL7	COASY_MOUSE	COASY_MOUSE Bifunctional coenzyme A synthase OS=Mus musculus OX=10090 GN=Coasy PE=1 SV=2	53324000	3.01567e+07	4.3522e+07	4.14894e+07	5.61908e+07	4.30256e+07	31008000	2.65453e+07	4.31071e+07	2.36141e+07	3.71532e+07	2.12553e+07	7340400	2.14659e+07	6.21011e+06	1.54719e+07	5.664e+06	1.39319e+07	0.592405	0.0157087
Q61245	COBA1_MOUSE	COBA1_MOUSE Collagen alpha-1(XI) chain OS=Mus musculus OX=10090 GN=Col11a1 PE=1 SV=2	64861000	6.26452e+06	7.18477e+07	4.28194e+07	4.78911e+07	0	194280000	6.60002e+07	1.47116e+08	6.98301e+07	1.52544e+08	5.49997e+07							0.5463	0.229093
Q9JJA2	COG8_MOUSE	COG8_MOUSE Conserved oligomeric Golgi complex subunit 8 OS=Mus musculus OX=10090 GN=Cog8 PE=1 SV=3	9340900	1.02443e+07	5.4773e+07	2.27514e+07	7.29611e+07	1.08046e+07	60563000	1.17684e+07	1.01736e+08	8.10993e+06	7.50119e+07	1.84957e+07							0.0510971	0.749214
Q9CQI6	COTL1_MOUSE	COTL1_MOUSE Coactosin-like protein OS=Mus musculus OX=10090 GN=Cotl1 PE=1 SV=3	108830000	1.65929e+07	6.93999e+07	2.62086e+06	9.31072e+07	6.8291e+07	451010000	2.89781e+08	4.83908e+08	3.05578e+08	4.38471e+08	2.99258e+08	124090000	2.59844e+08	3.45131e+07	8.04345e+07	1.24374e+08	2.85058e+08	-0.145789	0.356694
Q8K199	COXM2_MOUSE	COXM2_MOUSE COX assembly mitochondrial protein 2 homolog OS=Mus musculus OX=10090 GN=Cmc2 PE=3 SV=1	35428000	2.12047e+07	1.83123e+07	9.61447e+06	2.01741e+07	1.85994e+07	64105000	2.07671e+07	5.61917e+07	5.73439e+07	8.74855e+07	4.97753e+07							0.385423	0.145572
Q62036	CP131_MOUSE	CP131_MOUSE Centrosomal protein of 131 kDa OS=Mus musculus OX=10090 GN=Cep131 PE=1 SV=2	20791000	1.09302e+07	3.21905e+07	2.96912e+07	2.61137e+07	1.38425e+07	39851000	1.09477e+07	1.02154e+08	5.90394e+07	4.09708e+07	2.59722e+07	9446400	2.3004e+07	6.95845e+06	1.83151e+07	7.18612e+06	1.54344e+07	0.33938	0.46482
Q8BTV2	CPSF7_MOUSE	CPSF7_MOUSE Cleavage and polyadenylation specificity factor subunit 7 OS=Mus musculus OX=10090 GN=Cpsf7 PE=1 SV=2	429380000	2.59501e+08	3.55431e+08	1.97232e+08	3.079e+08	1.85812e+08	371150000	3.35184e+08	7.47535e+08	4.22885e+08	7.98923e+08	4.07354e+08	106500000	1.66354e+08	1.08583e+08	1.71573e+08	6.87281e+07	1.1959e+08	0.0671789	0.637977
Q9JLL0	CRIM1_MOUSE	CRIM1_MOUSE Cysteine-rich motor neuron 1 protein OS=Mus musculus OX=10090 GN=Crim1 PE=2 SV=2	29235000	1.30578e+07	2.98078e+07	1.39257e+07	2.92853e+07	1.11119e+07	35916000	2.55435e+07	7.40824e+07	2.67587e+07	4.74483e+07	2.68917e+07							0.0348621	0.863772
P23927	CRYAB_MOUSE	CRYAB_MOUSE Alpha-crystallin B chain OS=Mus musculus OX=10090 GN=Cryab PE=1 SV=2	12171000	1.31841e+07	6.67118e+07	8.84967e+06	2.74524e+07	8.59631e+06	39327000	0	0	0	5.36416e+07	1.49473e+07	22423000	5.70117e+08	2.28353e+07	4.94373e+08	1.38642e+07	5.34344e+08	2.005	0.00152888
Q8VHY0	CSPG4_MOUSE	CSPG4_MOUSE Chondroitin sulfate proteoglycan 4 OS=Mus musculus OX=10090 GN=Cspg4 PE=1 SV=3	2332400000	1.35946e+09	2.30112e+09	1.26112e+09	2.41867e+09	1.43355e+09	4649000000	2.52043e+09	4.49805e+09	2.73052e+09	4.60823e+09	2.4974e+09	97452000	1.12943e+08	1.27576e+08	1.50408e+08	1.17064e+08	1.56281e+08	-0.28794	0.353874
Q5SUQ9	CTC1_MOUSE	CTC1_MOUSE CST complex subunit CTC1 OS=Mus musculus OX=10090 GN=Ctc1 PE=1 SV=2	116430000	8.15784e+07	6.80347e+07	7.54884e+07	8.8437e+07	7.97976e+07	305330000	2.15003e+08	2.30047e+08	2.10731e+08	2.6536e+08	1.4009e+08	13816000	2.89976e+07	2.99299e+07	6.89976e+07	1.76518e+07	3.7938e+07	0.19488	0.486541
P29268	CTGF_MOUSE	CTGF_MOUSE Connective tissue growth factor OS=Mus musculus OX=10090 GN=Ctgf PE=2 SV=3	1099500000	6.30653e+08	1.09903e+09	7.23321e+08	1.38022e+09	7.0103e+08													0.5517	0.443838
Q9D1D6	CTHR1_MOUSE	CTHR1_MOUSE Collagen triple helix repeat-containing protein 1 OS=Mus musculus OX=10090 GN=Cthrc1 PE=2 SV=2	4795300	0	1.22739e+07	0	3.93845e+07	0	13109000	4.35336e+06	1.1078e+07	0	3.22608e+07	4.15335e+06							8.674	0.000199333
Q9QXA1	CYHR1_MOUSE	CYHR1_MOUSE Cysteine and histidine-rich protein 1 OS=Mus musculus OX=10090 GN=Cyhr1 PE=1 SV=1	21868000	7.04805e+06	3.9653e+07	3.05456e+07	2.2134e+07	6.39221e+06							1999400	2.88317e+06	5.23335e+06	8.50969e+06	2.56656e+06	4.49492e+06	0.0819989	0.490218
Q80TQ2	CYLD_MOUSE	CYLD_MOUSE Ubiquitin carboxyl-terminal hydrolase CYLD OS=Mus musculus OX=10090 GN=Cyld PE=1 SV=2	45013000	2.38286e+07	2.04827e+07	1.9208e+07	4.71176e+07	1.80703e+07	37160000	3.24717e+07	1.36324e+08	1.0152e+08	6.4902e+07	4.00987e+07	0	3.44758e+06	0	4.61955e+06	7.96936e+06	1.09592e+07	0.0342519	0.765477
P18406	CYR61_MOUSE	CYR61_MOUSE Protein CYR61 OS=Mus musculus OX=10090 GN=Cyr61 PE=1 SV=1	1627600000	1.02312e+09	1.26557e+09	8.05974e+08	1.72166e+09	9.76604e+08													0.05042	0.880249
Q5SXY1	CYTSB_MOUSE	CYTSB_MOUSE Cytospin-B OS=Mus musculus OX=10090 GN=Specc1 PE=1 SV=2	220870000	1.66357e+08	2.2444e+08	1.80034e+08	2.51274e+08	1.85745e+08	606130000	5.20642e+08	5.34539e+08	4.59807e+08	6.26123e+08	5.50794e+08	20373000	3.44352e+07	1.04894e+07	2.01021e+07	9.56606e+06	3.48697e+07	0.722789	0.00500153
Q62165	DAG1_MOUSE	DAG1_MOUSE Dystroglycan OS=Mus musculus OX=10090 GN=Dag1 PE=1 SV=4	305900000	2.55539e+08	4.46662e+08	4.23487e+08	4.74407e+08	3.70062e+08	888420000	7.07731e+08	8.50065e+08	6.56628e+08	7.15018e+08	5.76675e+08	9063100	4.11132e+07	2.43517e+07	5.33838e+07	3.24952e+07	7.0016e+07	-0.394022	0.0812219
Q8N7N5	DCAF8_MOUSE	DCAF8_MOUSE DDB1- and CUL4-associated factor 8 OS=Mus musculus OX=10090 GN=Dcaf8 PE=1 SV=1	81578000	5.91853e+07	1.00318e+08	5.48573e+07	9.16926e+07	6.84516e+07	246560000	2.39697e+08	2.37129e+08	1.9402e+08	2.94091e+08	2.32793e+08	20109000	6.84245e+07	1.28613e+07	2.93613e+07	2.92493e+07	4.47941e+07	-0.228527	0.269753
Q9JLM8	DCLK1_MOUSE	DCLK1_MOUSE Serine/threonine-protein kinase DCLK1 OS=Mus musculus OX=10090 GN=Dclk1 PE=1 SV=1	56264000	3.36698e+07	6.05517e+07	3.21711e+07	4.95267e+07	3.33618e+07	142240000	5.03947e+07	2.18523e+08	1.02705e+08	1.11557e+08	3.37826e+07	23252000	7.26283e+07	4.29078e+07	7.06192e+07	3.37228e+07	8.34569e+07	-1.97783	1.88867e-06
Q9QY93	DCTP1_MOUSE	DCTP1_MOUSE dCTP pyrophosphatase 1 OS=Mus musculus OX=10090 GN=Dctpp1 PE=1 SV=1	47658000	3.48189e+07	7.99564e+07	3.97773e+07	1.03774e+08	5.98811e+07	167020000	1.02319e+08	1.72397e+08	1.76346e+08	1.30244e+08	1.12315e+08	9351600	1.81643e+07	9.54557e+06	2.08367e+07	6.51809e+06	2.13035e+07	0.47538	0.00301441
Q91X52	DCXR_MOUSE	DCXR_MOUSE L-xylulose reductase OS=Mus musculus OX=10090 GN=Dcxr PE=1 SV=2	26334000	0	4.74497e+07	2.53592e+07	3.68131e+07	1.80803e+07	72652000	2.05555e+07	1.45025e+08	1.07096e+08	1.40277e+08	7.45502e+07	21302000	7.09617e+07	2.70765e+07	6.41942e+07	1.91551e+07	5.97156e+07	-0.836967	0.196665
Q9CWS0	DDAH1_MOUSE	DDAH1_MOUSE N(G),N(G)-dimethylarginine dimethylaminohydrolase 1 OS=Mus musculus OX=10090 GN=Ddah1 PE=1 SV=3	1178700000	7.01613e+08	1.18544e+09	8.52943e+08	1.44107e+09	8.41938e+08	2028900000	1.41686e+09	2.11792e+09	1.37886e+09	1.68313e+09	1.2624e+09	87357000	2.33855e+08	9.80638e+07	2.37177e+08	7.33851e+07	1.69343e+08	0.488042	0.0966321
Q99LD8	DDAH2_MOUSE	DDAH2_MOUSE N(G),N(G)-dimethylarginine dimethylaminohydrolase 2 OS=Mus musculus OX=10090 GN=Ddah2 PE=1 SV=1	553200000	3.69414e+08	4.50216e+08	3.38666e+08	5.11773e+08	3.93711e+08	831460000	4.77761e+08	8.37636e+08	4.94342e+08	1.0139e+09	4.85228e+08	62879000	1.35763e+08	5.92985e+07	1.3302e+08	9.48354e+07	1.95646e+08	0.307162	0.613114
A2ADY9	DDI2_MOUSE	DDI2_MOUSE Protein DDI1 homolog 2 OS=Mus musculus OX=10090 GN=Ddi2 PE=1 SV=1	133740000	6.12321e+07	1.78749e+08	7.27758e+07	9.11751e+07	8.23376e+07	431680000	1.34815e+08	3.47882e+08	2.14243e+08	2.9766e+08	1.9921e+08	73516000	6.53812e+07	5.46924e+07	6.76769e+07	5.52643e+07	4.87202e+07	-0.105435	0.654343
P51660	DHB4_MOUSE	DHB4_MOUSE Peroxisomal multifunctional enzyme type 2 OS=Mus musculus OX=10090 GN=Hsd17b4 PE=1 SV=3	1276600000	1.13612e+09	1.31944e+09	1.18456e+09	1.44401e+09	1.24213e+09	3387800000	3.12284e+09	2.87335e+09	2.5548e+09	3.03216e+09	2.58536e+09	87828000	3.05697e+08	1.34665e+08	3.79471e+08	1.02335e+08	3.50532e+08	0.161612	0.256044
A2ATU0	DHTK1_MOUSE	DHTK1_MOUSE Probable 2-oxoglutarate dehydrogenase E1 component DHKTD1, mitochondrial OS=Mus musculus OX=10090 GN=Dhtkd1 PE=1 SV=1	6571100	0	6.50243e+06	0	1.01164e+07	2.47253e+06	8408300	5.49375e+06	1.24218e+07	4.00965e+06	1.27837e+07	4.85103e+06
Q09163	DLK1_MOUSE	DLK1_MOUSE Protein delta homolog 1 OS=Mus musculus OX=10090 GN=Dlk1 PE=1 SV=1	55406000	0	5.02285e+07	0	3.97566e+07	0	128650000	0	1.48455e+08	0	1.43679e+08	0							-0.931584	NA
P56542	DNS2A_MOUSE	DNS2A_MOUSE Deoxyribonuclease-2-alpha OS=Mus musculus OX=10090 GN=Dnase2 PE=1 SV=1	46624000	1.81722e+07	5.2076e+07	1.04286e+07	6.16013e+07	2.05746e+07	121230000	5.82074e+07	9.03008e+07	5.35797e+07	8.59825e+07	1.86764e+07	15607000	1.87688e+07	1.75731e+07	1.80182e+07	1.74712e+07	1.62341e+07
Q8K3G9	DP13B_MOUSE	DP13B_MOUSE DCC-interacting protein 13-beta OS=Mus musculus OX=10090 GN=Appl2 PE=1 SV=1	3962800	0	8.63824e+06	2.78832e+06	4.93576e+06	0	44281000	1.15382e+07	9.42009e+07	3.1663e+07	5.87498e+07	1.76805e+07	19585000	1.41808e+07	1.84804e+07	2.33556e+07	1.2618e+07	1.45752e+07	-0.660878	0.0416117
Q60779	DRC4_MOUSE	DRC4_MOUSE Dynein regulatory complex subunit 4 OS=Mus musculus OX=10090 GN=Gas8 PE=1 SV=2													4339200	1.23094e+07	4.51337e+06	1.14197e+07	2.54479e+06	4.11743e+06	0.120278	0.482792
Q9D2N4	DTNA_MOUSE	DTNA_MOUSE Dystrobrevin alpha OS=Mus musculus OX=10090 GN=Dtna PE=1 SV=2	0	0	3.58795e+06	2.33189e+06	2.76686e+06	0	5111000	0	4.70098e+06	0	0	0							1.06183	0.24359
Q60838	DVL2_MOUSE	DVL2_MOUSE Segment polarity protein dishevelled homolog DVL-2 OS=Mus musculus OX=10090 GN=Dvl2 PE=1 SV=2	90540000	7.46851e+07	3.26121e+07	1.98004e+07	1.32523e+08	1.06849e+08	352030000	2.17172e+08	2.69442e+08	2.01423e+08	2.98354e+08	2.36454e+08	2187700	2.26932e+07	6.38538e+06	1.12066e+07	5.15473e+06	3.45158e+07	0.0630129	0.852134
Q8CHY3	DYM_MOUSE	DYM_MOUSE Dymeclin OS=Mus musculus OX=10090 GN=Dym PE=1 SV=1	15009000	9.85999e+06	1.19338e+07	0	0	0	67724000	2.72918e+07	3.89925e+07	2.48116e+07	7.15282e+07	5.8406e+07							0.437033	0.00404796
Q8R0K9	E2F4_MOUSE	E2F4_MOUSE Transcription factor E2F4 OS=Mus musculus OX=10090 GN=E2f4 PE=1 SV=1	17844000	7.47331e+06	1.13183e+07	1.06327e+07	2.64774e+07	2.31717e+07	33809000	0	6.24737e+07	7.37343e+06	3.43939e+07	1.31659e+07							0.449728	0.0372163
O35544	EAA4_MOUSE	EAA4_MOUSE Excitatory amino acid transporter 4 OS=Mus musculus OX=10090 GN=Slc1a6 PE=1 SV=1	4129400	0	0	0	4.89124e+06	0	0	0	8.75635e+06	5.35602e+06	1.29185e+07	0							-3.91512	2.73035e-07
O35459	ECH1_MOUSE	ECH1_MOUSE Delta(3,5)-Delta(2,4)-dienoyl-CoA isomerase, mitochondrial OS=Mus musculus OX=10090 GN=Ech1 PE=1 SV=1	73248000	1.0145e+07	3.03697e+07	2.06675e+07	6.82401e+07	6.05716e+07	66046000	2.04149e+07	7.48461e+07	5.05991e+07	9.77686e+07	5.76595e+07	11048000	2.34721e+07	1.20039e+07	2.68228e+07	4.34304e+06	1.78115e+07	-0.159181	0.485934
Q69ZW3	EHBP1_MOUSE	EHBP1_MOUSE EH domain-binding protein 1 OS=Mus musculus OX=10090 GN=Ehbp1 PE=1 SV=3	27294000	3.01282e+07	2.89434e+07	1.39681e+07	2.44823e+07	5.48613e+06	117260000	7.94071e+07	4.62032e+07	3.84162e+07	1.07678e+08	1.03751e+08	2685100	7.66485e+06	0	0	0	0	-0.406122	0.173857
Q9EQG7	ENPP5_MOUSE	ENPP5_MOUSE Ectonucleotide pyrophosphatase/phosphodiesterase family member 5 OS=Mus musculus OX=10090 GN=Enpp5 PE=1 SV=3	70619000	2.60072e+07	6.76935e+07	9.82044e+06	9.21118e+07	1.93331e+07	257870000	1.11012e+08	2.14966e+08	8.18283e+07	2.16009e+08	1.12689e+08	7026500	1.31358e+07	4.89148e+06	9.65524e+06	3.57118e+06	1.3428e+07	-0.303225	0.658675
P54754	EPHB3_MOUSE	EPHB3_MOUSE Ephrin type-B receptor 3 OS=Mus musculus OX=10090 GN=Ephb3 PE=1 SV=2	41642000	2.48756e+06	8.79563e+07	3.75574e+07	8.3948e+07	3.87107e+07	130740000	5.95062e+07	5.67111e+07	2.76562e+07	1.13907e+08	6.70751e+06							-0.798907	1.0569e-05
Q08509	EPS8_MOUSE	EPS8_MOUSE Epidermal growth factor receptor kinase substrate 8 OS=Mus musculus OX=10090 GN=Eps8 PE=1 SV=2	486020000	2.86269e+08	3.50352e+08	1.48903e+08	4.37871e+08	1.94747e+08	1438800000	8.23789e+08	1.42459e+09	7.8959e+08	1.32264e+09	8.74655e+08	29061000	5.09447e+07	3.64463e+07	7.67446e+07	2.57207e+07	5.23595e+07	0.962497	0.0929959
Q8BFZ9	ERLN2_MOUSE	ERLN2_MOUSE Erlin-2 OS=Mus musculus OX=10090 GN=Erlin2 PE=1 SV=1	106240000	3.55048e+07	1.57851e+08	8.76473e+07	1.65454e+08	3.41695e+07	456590000	3.12875e+08	5.04633e+08	2.90841e+08	5.44386e+08	3.6144e+08	11269000	3.02839e+07	2.03348e+07	4.0763e+07	1.17456e+07	2.50926e+07	-0.239695	0.022025
P61406	EST1A_MOUSE	EST1A_MOUSE Telomerase-binding protein EST1A OS=Mus musculus OX=10090 GN=Smg6 PE=1 SV=1	6198200	2.87889e+06	4.41796e+06	3.32786e+06	2.29567e+07	0	23505000	1.23554e+07	1.86358e+07	1.15789e+07	1.09012e+07	0							0.183099	0.461572
Q8K2Y3	EVA1B_MOUSE	EVA1B_MOUSE Protein eva-1 homolog B OS=Mus musculus OX=10090 GN=Eva1b PE=1 SV=1	20849000	8.94913e+06	1.61715e+07	9.29562e+06	1.1359e+07	5.01558e+06	52363000	2.89924e+07	4.83711e+07	1.85663e+07	6.4426e+07	1.16606e+07							-0.401736	0.23317
P97366	EVI5_MOUSE	EVI5_MOUSE Ecotropic viral integration site 5 protein OS=Mus musculus OX=10090 GN=Evi5 PE=1 SV=2	20871000	8.71689e+06	8.65605e+06	6.02574e+06	7.87771e+06	3.15245e+06	72918000	5.55923e+07	1.03453e+08	4.46344e+07	8.56742e+07	3.14122e+07							0.160448	0.271378
Q3TPX4	EXOC5_MOUSE	EXOC5_MOUSE Exocyst complex component 5 OS=Mus musculus OX=10090 GN=Exoc5 PE=1 SV=2	106400000	0	1.61868e+07	5.08474e+06	3.93077e+07	0	97592000	7.73882e+07	1.05761e+08	7.18703e+07	2.91817e+08	2.70878e+08							-0.313145	0.118956
Q9CR98	F136A_MOUSE	F136A_MOUSE Protein FAM136A OS=Mus musculus OX=10090 GN=Fam136a PE=1 SV=1	49460000	3.49176e+07	3.63411e+07	2.97431e+07	3.41529e+07	0	229600000	1.75859e+08	1.86785e+08	1.68794e+08	1.29902e+08	1.82712e+08	28468000	6.31888e+07	2.54055e+07	5.32561e+07	3.01638e+07	7.40015e+07	0.111259	0.514878
Q8BH61	F13A_MOUSE	F13A_MOUSE Coagulation factor XIII A chain OS=Mus musculus OX=10090 GN=F13a1 PE=1 SV=3	9881500	0	1.42432e+07	0	2.17332e+07	0	27135000	0	1.47229e+07	0	1.51291e+07	0							2.063	0.00343315
Q8BR63	F177A_MOUSE	F177A_MOUSE Protein FAM177A1 OS=Mus musculus OX=10090 GN=Fam177a1 PE=1 SV=1	76463000	6.48692e+07	3.62989e+07	2.07039e+07	4.40119e+07	2.51583e+07	125590000	3.99355e+07	1.04793e+08	7.25215e+07	7.60972e+07	2.15892e+07	58025000	7.28289e+07	5.75936e+07	6.26286e+07	5.10213e+07	5.61319e+07
P70265	F262_MOUSE	F262_MOUSE 6-phosphofructo-2-kinase/fructose-2,6-bisphosphatase 2 OS=Mus musculus OX=10090 GN=Pfkfb2 PE=1 SV=2	0	0	0	0	8.72231e+06	0	41805000	1.65798e+07	3.55959e+07	0	1.64128e+07	1.15302e+07							-0.361994	0.409179
Q80VD1	FA98B_MOUSE	FA98B_MOUSE Protein FAM98B OS=Mus musculus OX=10090 GN=Fam98b PE=1 SV=1	422570000	2.77917e+08	4.38201e+08	3.63807e+08	4.17082e+08	2.68115e+08	1488900000	6.42337e+08	1.2987e+09	9.85975e+08	1.30383e+09	8.35189e+08	157430000	2.81413e+08	1.80806e+08	3.14191e+08	1.32744e+08	2.44131e+08	0.0259473	0.857529
Q9WVH9	FBLN5_MOUSE	FBLN5_MOUSE Fibulin-5 OS=Mus musculus OX=10090 GN=Fbln5 PE=1 SV=1	213200000	3.57814e+07	2.47206e+08	4.3966e+07	2.33522e+08	5.02408e+07	348450000	5.78875e+07	3.85477e+08	6.60576e+07	3.58433e+08	6.47135e+07	4729900	3.96158e+06	4.97443e+06	3.49032e+06	1.38102e+07	1.58956e+07	0.0932	0.677529
Q9DC63	FBX3_MOUSE	FBX3_MOUSE F-box only protein 3 OS=Mus musculus OX=10090 GN=Fbxo3 PE=1 SV=1	14760000	7.98565e+06	2.5632e+07	1.43023e+07	1.28179e+07	1.24704e+07	44334000	2.14928e+07	3.38499e+07	6.11018e+06	1.62501e+07	2.03872e+07	0	0	0	6.98663e+06	0	4.66881e+06	-0.405343	0.0819196
Q3U7U3	FBX7_MOUSE	FBX7_MOUSE F-box only protein 7 OS=Mus musculus OX=10090 GN=Fbxo7 PE=1 SV=2	15572000	4.75398e+06	1.78197e+07	1.04423e+07	1.78911e+07	1.61014e+07	72735000	4.30672e+07	6.49893e+07	4.10834e+07	6.56189e+07	4.38082e+07	3728600	1.17869e+07	0	2.41111e+07	4.41084e+06	1.16165e+07	-0.00213602	0.992587
Q7TMC8	FCSK_MOUSE	FCSK_MOUSE L-fucose kinase OS=Mus musculus OX=10090 GN=Fcsk PE=1 SV=1							60031000	4.64503e+07	4.07727e+07	2.88917e+07	4.32498e+07	3.24428e+07	8049200	3.17987e+07	2.08802e+07	3.3653e+07	6.13454e+06	2.62391e+07
P16092	FGFR1_MOUSE	FGFR1_MOUSE Fibroblast growth factor receptor 1 OS=Mus musculus OX=10090 GN=Fgfr1 PE=1 SV=2	0	0	1.26925e+07	0	1.12149e+07	0	0	7.49301e+06	2.55309e+07	2.55262e+07	2.77274e+07	1.10937e+07	1870200	7.17812e+06	4.24751e+06	1.02049e+07	3.3975e+06	9.31798e+06	-0.480313	0.0130803
Q9CQ92	FIS1_MOUSE	FIS1_MOUSE Mitochondrial fission 1 protein OS=Mus musculus OX=10090 GN=Fis1 PE=1 SV=1	615370000	3.91496e+08	3.87391e+08	3.1282e+08	5.59538e+08	3.62979e+08	804390000	4.91729e+08	8.74156e+08	5.36313e+08	8.00451e+08	5.24038e+08	284370000	4.56684e+08	2.72809e+08	4.64794e+08	2.51869e+08	4.2815e+08	0.275699	0.012134
Q8BLU0	FLRT2_MOUSE	FLRT2_MOUSE Leucine-rich repeat transmembrane protein FLRT2 OS=Mus musculus OX=10090 GN=Flrt2 PE=1 SV=1	177300000	4.43604e+07	1.59256e+08	3.10326e+07	1.42011e+08	1.55269e+07	435370000	1.35738e+08	4.07172e+08	1.29967e+08	2.98194e+08	1.02284e+08	2659100	6.03028e+06	1.32691e+06	6.20751e+06	2.03748e+06	3.4052e+06	1.20964	0.0100808
Q6ZPF4	FMNL3_MOUSE	FMNL3_MOUSE Formin-like protein 3 OS=Mus musculus OX=10090 GN=Fmnl3 PE=1 SV=2	49834000	4.81972e+07	2.01063e+07	2.35147e+07	2.0931e+07	2.12239e+07	151990000	1.05616e+08	1.45334e+08	3.97888e+07	2.82071e+08	8.71835e+07	17296000	2.23667e+07	1.78862e+07	3.41217e+07	2.77725e+07	3.52987e+07	0.0413915	0.818324
Q61239	FNTA_MOUSE	FNTA_MOUSE Protein farnesyltransferase/geranylgeranyltransferase type-1 subunit alpha OS=Mus musculus OX=10090 GN=Fnta PE=1 SV=1	102770000	6.72716e+07	7.64543e+07	2.90713e+07	1.00778e+08	5.25521e+07	222640000	1.73776e+08	2.53903e+08	1.59922e+08	2.9064e+08	2.10331e+08	14740000	1.83387e+07	1.50547e+07	1.88127e+07	0	0	0.246433	0.145378
Q8C0V9	FRMD6_MOUSE	FRMD6_MOUSE FERM domain-containing protein 6 OS=Mus musculus OX=10090 GN=Frmd6 PE=1 SV=2	7606300	0	0	0	1.56958e+07	3.93444e+06	27173000	1.37917e+07	1.44024e+07	2.50717e+07	1.70738e+07	1.0652e+07	0	6.35822e+06	2.03138e+06	9.37703e+06	0	8.81297e+06	-0.228355	0.403093
Q3UFK8	FRMD8_MOUSE	FRMD8_MOUSE FERM domain-containing protein 8 OS=Mus musculus OX=10090 GN=Frmd8 PE=1 SV=2	77874000	1.81195e+07	3.87099e+07	1.54849e+07	2.47476e+07	0	238630000	1.61644e+08	2.15126e+08	1.36359e+08	2.02664e+08	8.52458e+07	19863000	2.74634e+07	3.51213e+07	3.74482e+07	1.73584e+07	3.0538e+07	0.154609	0.181075
Q7TPM6	FSD1_MOUSE	FSD1_MOUSE Fibronectin type III and SPRY domain-containing protein 1 OS=Mus musculus OX=10090 GN=Fsd1 PE=1 SV=1	7678600	7.24656e+06	0	0	1.58893e+07	4.53569e+06							688680	7.62689e+06	878168	2.24697e+07	661954	7.20814e+06	1.50936	0.0539401
Q91W61	FXL15_MOUSE	FXL15_MOUSE F-box/LRR-repeat protein 15 OS=Mus musculus OX=10090 GN=Fbxl15 PE=1 SV=2	26886000	0	0	0	4.34089e+07	0							1550300	2.84462e+06	0	0	2.51459e+06	4.17029e+06	0.346955	0.213213
Q9D172	GAL3A_MOUSE	GAL3A_MOUSE Glutamine amidotransferase-like class 1 domain-containing protein 3A, mitochondrial OS=Mus musculus OX=10090 GN=Gatd3a PE=1 SV=1	137540000	9.2573e+07	1.31964e+08	9.66435e+07	1.53525e+08	1.18234e+08	192210000	1.85318e+08	1.19188e+08	7.91817e+07	1.7388e+08	1.31939e+08	34764000	7.56061e+07	3.63057e+07	6.39389e+07	3.18143e+07	7.94869e+07
P54818	GALC_MOUSE	GALC_MOUSE Galactocerebrosidase OS=Mus musculus OX=10090 GN=Galc PE=1 SV=2	38864000	2.17592e+07	2.88111e+07	0	2.76805e+07	0													0.261117	0.286137
Q68FH4	GALK2_MOUSE	GALK2_MOUSE N-acetylgalactosamine kinase OS=Mus musculus OX=10090 GN=Galk2 PE=1 SV=1	169460000	1.18134e+08	2.01505e+08	1.18125e+08	1.64623e+08	9.57428e+07	674560000	2.66032e+08	3.93731e+08	2.18903e+08	6.87805e+08	3.89013e+08	89479000	1.00106e+08	8.14468e+07	1.05542e+08	7.76222e+07	6.79283e+07	-1.10514	0.022158
Q01721	GAS1_MOUSE	GAS1_MOUSE Growth arrest-specific protein 1 OS=Mus musculus OX=10090 GN=Gas1 PE=1 SV=2	56790000	6.47408e+07	8.10826e+07	6.40852e+07	1.47803e+08	5.63839e+07	144810000	8.23467e+07	1.21382e+08	7.29473e+07	2.60916e+08	1.35232e+08	7345800	6.68537e+07	1.02611e+07	7.73633e+07	9.276e+06	6.8631e+07	-1.2001	0.00510712
P11862	GAS2_MOUSE	GAS2_MOUSE Growth arrest-specific protein 2 OS=Mus musculus OX=10090 GN=Gas2 PE=1 SV=1	65869000	2.75107e+07	2.07858e+07	1.20574e+07	4.25193e+07	1.09507e+07	311280000	1.24454e+08	2.82766e+08	1.12183e+08	3.26882e+08	1.29176e+08	0	0	3.81083e+06	0	0	0	-0.688316	0.179101
Q60780	GAS7_MOUSE	GAS7_MOUSE Growth arrest-specific protein 7 OS=Mus musculus OX=10090 GN=Gas7 PE=1 SV=1	10113000	0	1.68051e+07	0	1.81467e+06	0	0	0	8.83818e+06	0	1.3786e+07	0							0.519632	0.721779
Q9CZN8	GATA_MOUSE	GATA_MOUSE Glutamyl-tRNA(Gln) amidotransferase subunit A, mitochondrial OS=Mus musculus OX=10090 GN=Qrsl1 PE=1 SV=1	0	0	8.03174e+06	0	2.75401e+07	0	33883000	3.01844e+07	9.44102e+06	0	4.86927e+07	4.78948e+07							-0.0343394	0.895735
Q9CXP8	GBG10_MOUSE	GBG10_MOUSE Guanine nucleotide-binding protein G(I)/G(S)/G(O) subunit gamma-10 OS=Mus musculus OX=10090 GN=Gng10 PE=3 SV=1													1419900	4.12375e+06	1.44442e+06	3.74588e+06	1.59525e+06	4.12217e+06	-0.159251	0.450402
Q60759	GCDH_MOUSE	GCDH_MOUSE Glutaryl-CoA dehydrogenase, mitochondrial OS=Mus musculus OX=10090 GN=Gcdh PE=1 SV=2	88924000	6.68468e+07	8.92964e+07	7.76848e+07	4.26681e+07	9.63541e+07	216030000	9.73388e+07	1.10156e+08	4.91335e+07	2.38275e+08	1.05199e+08	6401200	1.7211e+07	6.49993e+06	1.19124e+07	5.711e+06	9.45376e+06	0.214788	0.243355
Q9Z0L8	GGH_MOUSE	GGH_MOUSE Gamma-glutamyl hydrolase OS=Mus musculus OX=10090 GN=Ggh PE=1 SV=2	7153700	5.56094e+06	7.05157e+06	6.4839e+06	6.69732e+06	3.93114e+06	44744000	1.03571e+07	4.14657e+07	1.21874e+07	4.57357e+07	9.79943e+06							0.6214	0.0479407
Q9ESY9	GILT_MOUSE	GILT_MOUSE Gamma-interferon-inducible lysosomal thiol reductase OS=Mus musculus OX=10090 GN=Ifi30 PE=1 SV=3	135230000	7.14837e+07	1.41731e+08	1.03398e+08	1.53839e+08	9.82282e+07	402530000	2.35359e+08	3.96937e+08	2.66395e+08	2.92264e+08	1.47631e+08	7234900	9.3238e+06	6.69724e+06	9.44059e+06	1.13335e+07	1.72585e+07	-0.104812	0.528172
Q68FF6	GIT1_MOUSE	GIT1_MOUSE ARF GTPase-activating protein GIT1 OS=Mus musculus OX=10090 GN=Git1 PE=1 SV=1	63695000	3.67472e+07	2.65113e+07	2.04965e+07	7.08122e+07	2.3292e+07	108370000	7.20196e+07	1.05567e+08	9.09021e+07	8.13999e+07	5.85966e+07	5503300	5.75191e+06	6.97112e+06	1.11648e+07	7.96995e+06	1.46347e+07	0.433869	0.0138446
Q91YI6	GLD2_MOUSE	GLD2_MOUSE Poly(A) RNA polymerase GLD2 OS=Mus musculus OX=10090 GN=Tent2 PE=1 SV=1	20742000	0	0	0	1.40872e+07	6.27826e+06							3228400	3.58264e+06	0	4.01934e+06	4.31648e+06	4.86351e+06
Q78HU7	GLPC_MOUSE	GLPC_MOUSE Glycophorin-C OS=Mus musculus OX=10090 GN=Gypc PE=1 SV=2	21536000	1.58467e+07	2.37256e+07	1.3233e+07	2.18394e+07	1.16361e+07	87252000	5.44109e+07	1.08482e+08	6.01415e+07	7.21982e+07	5.39149e+07							0.628182	0.126388
Q6PGG2	GMIP_MOUSE	GMIP_MOUSE GEM-interacting protein OS=Mus musculus OX=10090 GN=Gmip PE=1 SV=1	18547000	9.6475e+06	1.78721e+07	5.90732e+06	2.37838e+07	1.43832e+07	32489000	1.5232e+07	1.26804e+07	9.51934e+06	2.16739e+07	7.14585e+06							0.233148	0.389019
O88958	GNPI1_MOUSE	GNPI1_MOUSE Glucosamine-6-phosphate isomerase 1 OS=Mus musculus OX=10090 GN=Gnpda1 PE=1 SV=3	147050000	4.60187e+07	1.12632e+08	4.18887e+07	1.30173e+08	7.94707e+07	384400000	2.44968e+08	3.98151e+08	2.4452e+08	4.15093e+08	2.51352e+08	29577000	2.34852e+07	3.03516e+07	2.73229e+07	1.90844e+07	1.92571e+07	0.0924115	0.836531
Q91VW5	GOGA4_MOUSE	GOGA4_MOUSE Golgin subfamily A member 4 OS=Mus musculus OX=10090 GN=Golga4 PE=1 SV=2	83235000	4.00517e+07	7.20849e+07	2.14617e+07	1.01273e+08	5.65401e+07	347440000	2.22154e+08	2.38535e+08	1.29645e+08	3.15823e+08	1.71164e+08	117870000	2.16036e+08	9.3026e+07	1.56086e+08	6.99193e+07	1.67663e+08	0.0256375	0.869006
P51655	GPC4_MOUSE	GPC4_MOUSE Glypican-4 OS=Mus musculus OX=10090 GN=Gpc4 PE=1 SV=2	601340000	3.54894e+08	5.99746e+08	3.5614e+08	8.21809e+08	3.53597e+08	1797500000	8.23349e+08	2.04699e+09	9.3691e+08	2.12077e+09	8.73297e+08	49222000	2.49184e+08	6.2444e+07	2.6884e+08	6.47903e+07	3.19526e+08	-0.4695	0.0264843
Q9R087	GPC6_MOUSE	GPC6_MOUSE Glypican-6 OS=Mus musculus OX=10090 GN=Gpc6 PE=1 SV=1	111110000	8.67535e+07	1.74777e+08	5.174e+07	1.32984e+08	4.3643e+07	516160000	2.7402e+08	6.26788e+08	2.96866e+08	4.99382e+08	2.22647e+08							-0.644808	0.050494
Q64521	GPDM_MOUSE	GPDM_MOUSE Glycerol-3-phosphate dehydrogenase, mitochondrial OS=Mus musculus OX=10090 GN=Gpd2 PE=1 SV=2	822060000	5.71044e+08	9.7216e+08	7.74266e+08	8.12574e+08	7.53043e+08	1664600000	1.18721e+09	1.50127e+09	1.19649e+09	1.52041e+09	1.26447e+09	37000000	1.11948e+08	4.12578e+07	1.33567e+08	4.75467e+07	1.35443e+08	0.40754	0.0309139
Q99LJ6	GPX7_MOUSE	GPX7_MOUSE Glutathione peroxidase 7 OS=Mus musculus OX=10090 GN=Gpx7 PE=1 SV=1	31766000	0	1.34152e+08	4.13493e+07	8.27349e+07	2.67078e+07	152570000	5.63737e+07	3.09424e+08	1.09209e+08	3.15332e+08	9.64653e+07	7543900	8.4643e+06	8.64159e+06	1.13031e+07	7.97368e+06	8.82848e+06	2.334	0.00388904
Q8VC88	GRAN_MOUSE	GRAN_MOUSE Grancalcin OS=Mus musculus OX=10090 GN=Gca PE=1 SV=1	5129900	0	5.85534e+06	0	5.67112e+06	0	7654300	0	8.60909e+06	5.58762e+06	9.74078e+06	6.17192e+06							-1.26551	0.0156597
Q9JLM9	GRB14_MOUSE	GRB14_MOUSE Growth factor receptor-bound protein 14 OS=Mus musculus OX=10090 GN=Grb14 PE=1 SV=1	49768000	7.34408e+06	4.5898e+07	0	5.78663e+07	0													1.1872	0.131083
Q60631	GRB2_MOUSE	GRB2_MOUSE Growth factor receptor-bound protein 2 OS=Mus musculus OX=10090 GN=Grb2 PE=1 SV=1	572410000	4.50266e+08	3.91566e+08	3.45561e+08	4.18702e+08	3.39999e+08	786650000	5.77093e+08	8.47126e+08	5.09939e+08	7.14826e+08	5.67074e+08	165690000	3.41624e+08	9.26501e+07	2.13238e+08	1.71916e+08	3.10212e+08	0.465268	0.0159792
O70326	GREM1_MOUSE	GREM1_MOUSE Gremlin-1 OS=Mus musculus OX=10090 GN=Grem1 PE=2 SV=1	9658800	5.48645e+06	1.42714e+07	8.53969e+06	4.51542e+06	1.68298e+06	149530000	2.39342e+07	1.28251e+08	6.06473e+07	1.28631e+08	2.3939e+07	9613000	2.13991e+07	1.14077e+07	1.97791e+07	8.30819e+06	1.99211e+07	2.09	0.00393457
O09131	GSTO1_MOUSE	GSTO1_MOUSE Glutathione S-transferase omega-1 OS=Mus musculus OX=10090 GN=Gsto1 PE=1 SV=2	3425900000	1.37065e+09	3.58051e+09	1.49774e+09	4.70417e+09	1.79074e+09	8095100000	3.3716e+09	8.28498e+09	3.50373e+09	7.24324e+09	2.90301e+09	532830000	1.21757e+09	3.26637e+08	7.91789e+08	4.748e+08	1.08606e+09	0.80667	0.0375304
C0HKE5	H2A1G_MOUSE	H2A1G_MOUSE Histone H2A type 1-G OS=Mus musculus OX=10090 GN=Hist1h2ag PE=1 SV=1	118950000000	5.36854e+10	1.25682e+11	5.61128e+10	1.1182e+11	5.80908e+10
P84244	H33_MOUSE	H33_MOUSE Histone H3.3 OS=Mus musculus OX=10090 GN=H3-3a PE=1 SV=2							19135000	0	1.65184e+07	0	8.00325e+06	0
Q80UW0	H6ST2_MOUSE	H6ST2_MOUSE Heparan-sulfate 6-O-sulfotransferase 2 OS=Mus musculus OX=10090 GN=Hs6st2 PE=2 SV=3	19052000	0	2.50455e+07	0	2.57323e+07	0													-0.433081	0.00035101
Q9QXE0	HACL1_MOUSE	HACL1_MOUSE 2-hydroxyacyl-CoA lyase 1 OS=Mus musculus OX=10090 GN=Hacl1 PE=1 SV=2	19408000	0	1.33322e+07	0	0	0							1376900	3.67222e+06	0	0	0	0	-0.111259	0.744525
Q8BFT2	HAUS4_MOUSE	HAUS4_MOUSE HAUS augmin-like complex subunit 4 OS=Mus musculus OX=10090 GN=Haus4 PE=1 SV=1	25125000	9.63604e+06	2.41944e+07	2.09371e+07	1.2995e+07	7.05207e+06	65020000	6.56664e+07	1.00483e+08	8.23678e+07	6.97827e+07	2.10835e+07							0.0511649	0.729619
Q6P3E7	HDA10_MOUSE	HDA10_MOUSE Histone deacetylase 10 OS=Mus musculus OX=10090 GN=Hdac10 PE=2 SV=2	21928000	0	2.36811e+07	0	1.56891e+07	0													-0.230766	0.195816
Q6P1G0	HEAT6_MOUSE	HEAT6_MOUSE HEAT repeat-containing protein 6 OS=Mus musculus OX=10090 GN=Heatr6 PE=1 SV=1	59860000	5.05228e+07	1.05114e+08	6.13328e+07	4.95399e+07	5.46616e+07	220420000	1.22951e+08	2.8463e+08	2.2494e+08	3.1125e+08	1.2624e+08	4881300	1.22182e+07	1.57316e+07	3.57394e+07	9.75692e+06	1.16655e+07	0.117826	0.44657
P36552	HEM6_MOUSE	HEM6_MOUSE Oxygen-dependent coproporphyrinogen-III oxidase, mitochondrial OS=Mus musculus OX=10090 GN=Cpox PE=1 SV=2	120600000	4.49311e+07	2.08912e+08	1.22813e+08	2.1165e+08	1.02063e+08	594490000	4.0337e+08	6.37528e+08	4.04109e+08	6.74748e+08	5.88177e+08	71891000	1.54029e+08	6.66015e+07	1.53481e+08	8.26335e+07	1.61372e+08	0.341154	0.0123204
P22315	HEMH_MOUSE	HEMH_MOUSE Ferrochelatase, mitochondrial OS=Mus musculus OX=10090 GN=Fech PE=1 SV=2	280930000	1.57127e+08	2.66137e+08	1.63001e+08	2.04703e+08	1.84217e+08	428310000	1.93338e+08	3.30192e+08	1.95765e+08	3.88403e+08	3.18888e+08	25446000	4.8671e+07	4.74522e+07	5.33838e+07	3.90795e+07	5.04695e+07	-0.0485098	0.697263
P38060	HMGCL_MOUSE	HMGCL_MOUSE Hydroxymethylglutaryl-CoA lyase, mitochondrial OS=Mus musculus OX=10090 GN=Hmgcl PE=1 SV=2	58393000	3.71862e+07	1.21585e+08	4.15214e+07	1.23834e+08	7.27263e+07	482170000	1.66927e+08	2.9185e+08	1.67451e+08	3.62814e+08	2.21464e+08	9451600	3.26414e+07	1.38842e+07	2.77358e+07	1.2302e+07	1.8429e+07	0.146849	0.833665
Q99JP6	HOME3_MOUSE	HOME3_MOUSE Homer protein homolog 3 OS=Mus musculus OX=10090 GN=Homer3 PE=1 SV=2	76104000	4.62097e+07	9.44306e+07	4.56769e+07	1.01314e+08	2.62192e+07	435520000	2.12416e+08	3.21852e+08	1.81384e+08	4.8201e+08	1.85187e+08	25683000	6.84665e+07	3.08122e+07	5.03933e+07	1.53753e+07	4.91569e+07	0.439988	0.237309
Q8BLY7	HPS6_MOUSE	HPS6_MOUSE Hermansky-Pudlak syndrome 6 protein homolog OS=Mus musculus OX=10090 GN=Hps6 PE=1 SV=3	73562000	2.89194e+07	5.40187e+07	3.5429e+07	5.42236e+07	2.32401e+07							9023500	1.79421e+07	3.19294e+06	6.14803e+06	7.7914e+06	1.36314e+07	-0.290907	0.485345
Q9CZJ2	HS12B_MOUSE	HS12B_MOUSE Heat shock 70 kDa protein 12B OS=Mus musculus OX=10090 GN=Hspa12b PE=1 SV=1	53811000	1.40287e+07	3.6132e+07	1.68739e+07	5.20388e+07	1.33826e+07	259990000	5.37148e+07	1.86079e+08	3.86977e+07	1.41704e+08	3.43061e+07							0.528569	0.135336
P14602	HSPB1_MOUSE	HSPB1_MOUSE Heat shock protein beta-1 OS=Mus musculus OX=10090 GN=Hspb1 PE=1 SV=3	352970000	1.50026e+08	3.179e+08	2.13625e+08	4.35613e+08	2.6633e+08	942520000	5.78263e+08	8.77671e+08	5.90761e+08	7.21813e+08	4.09127e+08	77507000	4.84678e+08	1.44984e+08	9.73091e+08	1.1517e+08	6.99914e+08	0.547485	0.153683
Q8K5B8	HXC12_MOUSE	HXC12_MOUSE Homeobox protein Hox-C12 OS=Mus musculus OX=10090 GN=Hoxc12 PE=2 SV=1	8937000	0	2.06141e+07	5.66568e+06	9.63e+06	0	45839000	0	1.99651e+07	0	2.30807e+07	0
Q9D379	HYEP_MOUSE	HYEP_MOUSE Epoxide hydrolase 1 OS=Mus musculus OX=10090 GN=Ephx1 PE=1 SV=2	796740000	5.04756e+08	6.73492e+08	4.61403e+08	7.32172e+08	5.30976e+08	1224400000	5.87292e+08	1.44045e+09	7.55297e+08	1.62383e+09	9.48039e+08	105300000	1.6187e+08	8.04249e+07	1.17784e+08	1.06604e+08	1.6433e+08	-0.807607	1.54998e-09
Q07079	IBP5_MOUSE	IBP5_MOUSE Insulin-like growth factor-binding protein 5 OS=Mus musculus OX=10090 GN=Igfbp5 PE=1 SV=1	425240000	0	5.30381e+08	4.16016e+07	4.56859e+08	0	644840000	0	6.90463e+08	0	4.189e+08	0							5.517	0.000959718
E9PY46	IF140_MOUSE	IF140_MOUSE Intraflagellar transport protein 140 homolog OS=Mus musculus OX=10090 GN=Ift140 PE=1 SV=1	5029400	2.49564e+06	3.46591e+06	2.453e+06	5.03583e+06	2.06324e+06	8825900	6.02394e+06	0	0	7.68169e+06	5.29333e+06							-0.0299877	0.905875
Q6VH22	IF172_MOUSE	IF172_MOUSE Intraflagellar transport protein 172 homolog OS=Mus musculus OX=10090 GN=Ift172 PE=1 SV=1	0	0	1.33881e+07	4.54111e+06	2.69997e+07	5.03155e+06	38224000	2.49649e+07	1.94645e+07	5.78423e+06	3.5167e+07	1.17226e+07	2341300	3.88513e+06	0	0	2.59709e+07	2.55009e+07	-0.375316	0.215722
Q9D0P8	IFT27_MOUSE	IFT27_MOUSE Intraflagellar transport protein 27 homolog OS=Mus musculus OX=10090 GN=Ift27 PE=1 SV=1	24406000	0	3.53574e+07	1.79207e+07	4.00074e+07	0	143520000	1.14452e+08	1.26052e+08	9.82e+07	1.10944e+08	8.23959e+07							0.380521	0.0447994
P03987	IGHG3_MOUSE	IGHG3_MOUSE Ig gamma-3 chain C region OS=Mus musculus OX=10090 PE=1 SV=2							9617800	0	1.69055e+07	0	1.5689e+07	0
Q00560	IL6RB_MOUSE	IL6RB_MOUSE Interleukin-6 receptor subunit beta OS=Mus musculus OX=10090 GN=Il6st PE=1 SV=2	119580000	5.63022e+06	4.2727e+07	8.096e+06	9.12136e+07	3.35236e+07	622380000	2.76092e+08	4.8329e+08	2.05107e+08	5.8675e+08	1.91899e+08	9162600	5.62931e+07	1.38214e+07	6.45054e+07	1.78265e+07	6.68431e+07	-0.547728	0.0023879
Q80V26	IMPA3_MOUSE	IMPA3_MOUSE Golgi-resident adenosine 3,5-bisphosphate 3-phosphatase OS=Mus musculus OX=10090 GN=Bpnt2 PE=1 SV=1	12666000	0	1.13214e+07	1.32819e+07	1.23521e+07	1.42976e+07	36095000	9.92659e+06	4.93014e+07	1.95891e+07	6.39895e+07	2.715e+07	0	1.0724e+07	0	1.20333e+07	0	1.16014e+07
Q8VEK6	ING3_MOUSE	ING3_MOUSE Inhibitor of growth protein 3 OS=Mus musculus OX=10090 GN=Ing3 PE=1 SV=2	8996900	0	0	0	1.01669e+07	0	0	0	5.51756e+06	0	3.86962e+07	3.13748e+07							0.139569	0.385432
Q9JHU9	INO1_MOUSE	INO1_MOUSE Inositol-3-phosphate synthase 1 OS=Mus musculus OX=10090 GN=Isyna1 PE=1 SV=1	67959000	1.93278e+07	6.32448e+07	1.7026e+07	3.70511e+07	1.72682e+07	273350000	1.20374e+08	3.33184e+08	1.19282e+08	2.45851e+08	1.31064e+08	3779200	0	6.2791e+06	5.42265e+06	0	0	1.64567	0.280699
Q8K2A7	INT10_MOUSE	INT10_MOUSE Integrator complex subunit 10 OS=Mus musculus OX=10090 GN=Ints10 PE=1 SV=3	43837000	3.17876e+07	2.18328e+07	2.36515e+07	5.1157e+07	2.20728e+07	97948000	8.4101e+07	6.27069e+07	1.95834e+07	9.0688e+07	5.25512e+07	0	0	1.34655e+07	1.71859e+07	8.25177e+06	1.29888e+07	0.348031	0.00398337
Q811J3	IREB2_MOUSE	IREB2_MOUSE Iron-responsive element-binding protein 2 OS=Mus musculus OX=10090 GN=Ireb2 PE=1 SV=2	12309000	0	6.22556e+06	5.98966e+06	0	0	14781000	3.1512e+06	1.51238e+07	0	1.71083e+07	0							-0.128156	0.569808
Q61738	ITA7_MOUSE	ITA7_MOUSE Integrin alpha-7 OS=Mus musculus OX=10090 GN=Itga7 PE=1 SV=3	28818000	1.68752e+07	4.59301e+07	1.55611e+07	6.26388e+07	1.84545e+07													1.78637	0.000381941
O70309	ITB5_MOUSE	ITB5_MOUSE Integrin beta-5 OS=Mus musculus OX=10090 GN=Itgb5 PE=1 SV=2	94286000	5.57537e+07	7.86415e+07	5.29131e+07	1.27574e+08	6.41491e+07	140460000	1.16762e+08	9.97637e+07	5.70232e+07	1.16646e+08	1.03789e+08							0.0189631	0.888436
Q91VK4	ITM2C_MOUSE	ITM2C_MOUSE Integral membrane protein 2C OS=Mus musculus OX=10090 GN=Itm2c PE=1 SV=2	53593000	4.29995e+07	8.11539e+07	3.66907e+07	9.33087e+07	5.40402e+07	240860000	1.25549e+08	2.34232e+08	1.0869e+08	2.00409e+08	1.00076e+08	0	8.27207e+06	0	0	0	5.55131e+06	0.257966	0.504705
Q9JHI5	IVD_MOUSE	IVD_MOUSE Isovaleryl-CoA dehydrogenase, mitochondrial OS=Mus musculus OX=10090 GN=Ivd PE=1 SV=1	288180000	1.99622e+08	1.23573e+08	1.21865e+08	1.98961e+08	1.79643e+08	342110000	2.4397e+08	3.82005e+08	2.01744e+08	2.90234e+08	8.88229e+07	689920000	7.24945e+08	2.53856e+06	1.20566e+07	3.47492e+07	3.85698e+07	0.635291	0.00123555
A2RSY1	KANL3_MOUSE	KANL3_MOUSE KAT8 regulatory NSL complex subunit 3 OS=Mus musculus OX=10090 GN=Kansl3 PE=1 SV=1	8103900	0	5.32886e+06	0	0	0	15981000	1.32888e+07	0	0	1.75818e+07	1.39639e+07							-0.102277	0.579284
Q71RI9	KAT3_MOUSE	KAT3_MOUSE Kynurenine--oxoglutarate transaminase 3 OS=Mus musculus OX=10090 GN=Kyat3 PE=1 SV=1	38718000	3.08591e+07	3.08202e+07	1.80978e+07	3.1501e+07	1.97992e+07
Q8BZ21	KAT6A_MOUSE	KAT6A_MOUSE Histone acetyltransferase KAT6A OS=Mus musculus OX=10090 GN=Kat6a PE=1 SV=2	9285600	0	6.31598e+06	0	0	0	55772000	4.51801e+07	7.65587e+07	6.43061e+07	9.42267e+07	5.76159e+07							-0.359276	0.000373409
Q6ZPU9	KBP_MOUSE	KBP_MOUSE KIF-binding protein OS=Mus musculus OX=10090 GN=Kifbp PE=1 SV=2	89782000	5.57622e+07	1.2006e+08	5.9474e+07	1.28179e+08	8.40098e+07	165820000	1.54999e+08	2.84747e+08	2.05532e+08	1.71369e+08	1.21497e+08	23353000	3.66813e+07	1.29101e+07	3.16197e+07	1.1776e+07	2.5528e+07
P08414	KCC4_MOUSE	KCC4_MOUSE Calcium/calmodulin-dependent protein kinase type IV OS=Mus musculus OX=10090 GN=Camk4 PE=1 SV=2													1493400	9.17989e+06	972899	8.1574e+06	1.41553e+06	8.50038e+06
Q64520	KGUA_MOUSE	KGUA_MOUSE Guanylate kinase OS=Mus musculus OX=10090 GN=Guk1 PE=1 SV=2	19108000	1.07978e+07	1.78578e+07	9.0294e+06	2.00335e+07	8.79096e+06	34367000	1.54927e+07	4.23035e+07	2.01249e+07	3.30083e+07	1.5272e+07							0.163779	0.453764
Q9R226	KHDR3_MOUSE	KHDR3_MOUSE KH domain-containing, RNA-binding, signal transduction-associated protein 3 OS=Mus musculus OX=10090 GN=Khdrbs3 PE=1 SV=1	76470000	5.34333e+07	7.08216e+07	4.91001e+07	9.21999e+07	6.06709e+07	134820000	7.70915e+07	1.62903e+08	7.14927e+07	1.90333e+08	8.55709e+07							1.19427	0.0334819
Q9EQW7	KI13A_MOUSE	KI13A_MOUSE Kinesin-like protein KIF13A OS=Mus musculus OX=10090 GN=Kif13a PE=1 SV=1	14461000	9.81395e+06	1.62649e+07	1.21313e+07	1.67165e+07	5.91705e+06	41789000	1.54977e+07	1.93591e+07	1.19683e+07	1.96371e+07	1.37016e+07	10720000	0	0	7.06244e+06	0	9.81717e+06	-0.245689	0.145003
O35071	KIF1C_MOUSE	KIF1C_MOUSE Kinesin-like protein KIF1C OS=Mus musculus OX=10090 GN=Kif1c PE=1 SV=2	49559000	1.64557e+07	3.75928e+07	4.0619e+07	5.43853e+07	3.67653e+07	104550000	7.76453e+07	1.08814e+08	6.79881e+07	1.21825e+08	8.11518e+07	7891400	2.37448e+07	5.69635e+06	1.16205e+07	1.21136e+07	1.13579e+07	-0.193002	0.0941044
P28741	KIF3A_MOUSE	KIF3A_MOUSE Kinesin-like protein KIF3A OS=Mus musculus OX=10090 GN=Kif3a PE=1 SV=2	11119000	1.09622e+07	4.03862e+07	1.9293e+07	3.18401e+07	1.12121e+07	130120000	7.54916e+07	6.82387e+07	3.96408e+07	9.59565e+07	1.12027e+07	16840000	2.52108e+07	2.56279e+07	5.44335e+07	3.2351e+07	4.77836e+07	0.186933	0.620781
Q99JN2	KLH22_MOUSE	KLH22_MOUSE Kelch-like protein 22 OS=Mus musculus OX=10090 GN=Klhl22 PE=1 SV=1	56599000	4.37074e+07	4.77538e+07	3.87006e+07	2.5497e+07	4.80354e+07	189280000	9.72453e+07	1.6901e+08	5.92964e+07	1.94939e+08	9.83638e+07	7105200	2.38694e+07	5.77801e+06	2.79637e+07	6.55214e+06	2.05154e+07	1.09396	0.518873
Q7TSH2	KPBB_MOUSE	KPBB_MOUSE Phosphorylase b kinase regulatory subunit beta OS=Mus musculus OX=10090 GN=Phkb PE=1 SV=1	16027000	0	1.93457e+07	2.6267e+06	1.38414e+07	0							3264700	5.35119e+06	3.60065e+06	5.06305e+06	0	0	-0.221783	0.309241
Q9Z1M4	KS6B2_MOUSE	KS6B2_MOUSE Ribosomal protein S6 kinase beta-2 OS=Mus musculus OX=10090 GN=Rps6kb2 PE=1 SV=1	17671000	7.68043e+06	8.49431e+06	0	7.94266e+06	0	56814000	7.60327e+07	2.21974e+07	1.90313e+07	2.29952e+07	1.89205e+07	0	0	0	1.08752e+07	0	0	-0.0744416	0.572975
P11627	L1CAM_MOUSE	L1CAM_MOUSE Neural cell adhesion molecule L1 OS=Mus musculus OX=10090 GN=L1cam PE=1 SV=1	9692100	0	8.59649e+06	0	2.7283e+07	0													0.597632	0.182678
P11438	LAMP1_MOUSE	LAMP1_MOUSE Lysosome-associated membrane glycoprotein 1 OS=Mus musculus OX=10090 GN=Lamp1 PE=1 SV=2	2535400000	1.69156e+09	2.86613e+09	1.88649e+09	2.79334e+09	1.88791e+09	6910800000	4.5835e+09	6.02829e+09	4.01836e+09	5.98044e+09	4.04233e+09	349600000	7.55444e+08	3.49338e+08	7.40902e+08	4.09252e+08	8.43277e+08	-0.125351	0.482055
P17047	LAMP2_MOUSE	LAMP2_MOUSE Lysosome-associated membrane glycoprotein 2 OS=Mus musculus OX=10090 GN=Lamp2 PE=1 SV=2	302010000	2.08047e+08	0	0	2.57666e+08	1.80733e+08	613210000	4.35632e+08	8.24852e+07	2.11034e+07	1.14883e+08	6.71749e+07							-0.6641	0.026359
O89112	LANC1_MOUSE	LANC1_MOUSE Glutathione S-transferase LANCL1 OS=Mus musculus OX=10090 GN=Lancl1 PE=1 SV=1	65818000	1.27682e+07	3.8979e+07	1.23917e+07	2.29897e+07	1.63825e+07	154470000	9.00381e+07	1.35855e+08	7.14151e+07	1.57522e+08	1.04526e+08	0	3.5905e+06	2.90874e+06	0	0	0	0.0514822	0.891628
P16125	LDHB_MOUSE	LDHB_MOUSE L-lactate dehydrogenase B chain OS=Mus musculus OX=10090 GN=Ldhb PE=1 SV=2	309560000	2.03156e+08	3.03025e+08	1.48263e+08	2.44398e+08	1.65275e+08	511800000	2.61963e+08	5.64094e+08	2.10387e+08	5.52239e+08	2.92292e+08	44053000	8.53615e+08	1.71045e+07	4.06457e+08	1.70905e+07	3.88243e+08	0.933337	0.401541
Q7TNG8	LDHD_MOUSE	LDHD_MOUSE Probable D-lactate dehydrogenase, mitochondrial OS=Mus musculus OX=10090 GN=Ldhd PE=1 SV=1							14418000	0	4.64904e+06	0	6.85775e+06	0
Q8VED9	LEGL_MOUSE	LEGL_MOUSE Galectin-related protein OS=Mus musculus OX=10090 GN=Lgalsl PE=1 SV=1	14743000	3.32758e+07	4.71034e+07	1.11771e+07	5.24734e+07	1.69637e+07	57168000	2.22143e+06	1.65485e+08	6.50086e+07	0	0	2315100	7.00255e+06	1.96987e+06	4.09141e+07	0	2.1983e+07	-0.114617	0.652758
O89017	LGMN_MOUSE	LGMN_MOUSE Legumain OS=Mus musculus OX=10090 GN=Lgmn PE=1 SV=1	157890000	6.47099e+07	8.70607e+07	2.85094e+07	2.99749e+07	1.86084e+07	278960000	2.22992e+08	2.51105e+08	1.90698e+08	1.67579e+08	1.27193e+08							0.0406619	0.815339
Q9Z0M5	LICH_MOUSE	LICH_MOUSE Lysosomal acid lipase/cholesteryl ester hydrolase OS=Mus musculus OX=10090 GN=Lipa PE=1 SV=2	40432000	0	9.70634e+06	0	1.28302e+07	0	188900000	4.48421e+06	1.22445e+08	0	1.13089e+08	3.26217e+06							-0.156268	0.598421
Q3UH68	LIMC1_MOUSE	LIMC1_MOUSE LIM and calponin homology domains-containing protein 1 OS=Mus musculus OX=10090 GN=Limch1 PE=1 SV=2	55519000	0	4.43892e+07	0	2.8707e+07	0	99115000	0	7.31137e+07	0	8.52123e+07	0							-0.0723842	0.908851
Q571G4	LIN54_MOUSE	LIN54_MOUSE Protein lin-54 homolog OS=Mus musculus OX=10090 GN=Lin54 PE=2 SV=2	10045000	6.11081e+06	4.44956e+07	1.34738e+07	3.78885e+07	1.14977e+07	57085000	2.93345e+07	3.94083e+07	3.33766e+07	4.12572e+07	5.62618e+07	4870000	4.9821e+06	1.39889e+07	1.74464e+07	1.13227e+07	1.45959e+07	-0.17584	0.122953
Q8BQ89	LIX1L_MOUSE	LIX1L_MOUSE LIX1-like protein OS=Mus musculus OX=10090 GN=Lix1l PE=2 SV=2	32033000	0	3.9515e+07	0	3.78977e+07	1.58069e+07	39283000	2.22916e+07	5.2587e+07	2.59761e+07	3.4559e+07	1.74514e+07	14421000	1.31633e+07	1.11514e+07	1.34609e+07	5.80226e+06	6.12569e+06	-0.463433	0.0289982
Q9DBN5	LONP2_MOUSE	LONP2_MOUSE Lon protease homolog 2, peroxisomal OS=Mus musculus OX=10090 GN=Lonp2 PE=1 SV=1	39839000	2.56691e+07	4.22863e+07	2.87933e+07	4.37861e+07	2.84993e+07	185890000	9.16614e+07	1.30062e+08	6.2836e+07	1.4376e+08	1.22498e+08	3012000	7.04215e+06	2.76687e+06	7.67016e+06	3.09508e+06	7.49019e+06	-0.163243	0.32389
Q91ZP3	LPIN1_MOUSE	LPIN1_MOUSE Phosphatidate phosphatase LPIN1 OS=Mus musculus OX=10090 GN=Lpin1 PE=1 SV=1	13046000	4.19633e+06	1.11993e+07	2.42428e+06	6.57376e+06	4.4566e+06	264630000	2.09546e+08	2.31731e+08	1.67461e+08	2.14244e+08	1.74098e+08							-0.777665	0.0795625
Q9ESE1	LRBA_MOUSE	LRBA_MOUSE Lipopolysaccharide-responsive and beige-like anchor protein OS=Mus musculus OX=10090 GN=Lrba PE=1 SV=1	24070000	1.45263e+07	7.2109e+07	1.91495e+07	1.21029e+07	0	63396000	5.61826e+07	5.89729e+07	1.94801e+07	8.50872e+07	6.33273e+07	2690000	3.30807e+06	4.33834e+06	7.51165e+06	3.17701e+06	4.29093e+06	-0.368026	0.398351
Q80X72	LRC15_MOUSE	LRC15_MOUSE Leucine-rich repeat-containing protein 15 OS=Mus musculus OX=10090 GN=Lrrc15 PE=2 SV=1	35110000	1.78142e+06	3.11855e+07	0	3.1892e+07	0	143710000	0	8.58549e+07	0	1.02819e+08	0							0.774059	NA
Q91YK0	LRC49_MOUSE	LRC49_MOUSE Leucine-rich repeat-containing protein 49 OS=Mus musculus OX=10090 GN=Lrrc49 PE=1 SV=1	0	0	0	0	8.18704e+06	4.53743e+06							2321900	5.30486e+06	1.47532e+06	2.23007e+06	0	0	0.203514	0.254367
Q3UGP9	LRC58_MOUSE	LRC58_MOUSE Leucine-rich repeat-containing protein 58 OS=Mus musculus OX=10090 GN=Lrrc58 PE=2 SV=1	108200000	1.98143e+07	5.22749e+07	1.43212e+07	2.5805e+08	1.48835e+08	264600000	5.15247e+07	1.93241e+08	6.4189e+07	1.5865e+08	6.45825e+07							-0.240883	0.322929
P19973	LSP1_MOUSE	LSP1_MOUSE Lymphocyte-specific protein 1 OS=Mus musculus OX=10090 GN=Lsp1 PE=1 SV=2	14463000	0	1.30437e+07	7.90451e+06	1.24733e+07	7.46782e+06	65619000	2.14887e+07	9.08138e+07	4.73652e+07	1.00784e+08	6.11071e+07							0.911174	0.0604283
Q9JHS3	LTOR2_MOUSE	LTOR2_MOUSE Ragulator complex protein LAMTOR2 OS=Mus musculus OX=10090 GN=Lamtor2 PE=1 SV=1	45000000	9.26992e+06	3.24997e+07	0	3.81306e+07	0	233280000	1.38894e+08	2.03368e+08	8.66797e+07	1.81295e+08	1.21934e+08	36702000	8.23352e+07	3.93077e+07	8.62434e+07	3.35501e+07	9.48489e+07	0.0610352	0.713208
P70699	LYAG_MOUSE	LYAG_MOUSE Lysosomal alpha-glucosidase OS=Mus musculus OX=10090 GN=Gaa PE=1 SV=2	1224100000	7.0643e+08	9.5616e+08	6.21359e+08	1.09708e+09	6.81627e+08	2699900000	1.63126e+09	2.58302e+09	1.36256e+09	2.1962e+09	1.27553e+09	517050000	9.88788e+08	3.8873e+08	7.44275e+08	4.86428e+08	9.32534e+08	-0.0227037	0.960528
P28301	LYOX_MOUSE	LYOX_MOUSE Protein-lysine 6-oxidase OS=Mus musculus OX=10090 GN=Lox PE=1 SV=1	477180000	2.18213e+08	4.87606e+08	2.19681e+08	4.46792e+08	2.46876e+08	882700000	3.98056e+08	6.41511e+08	3.33192e+08	8.54761e+08	3.72435e+08	117410000	9.01881e+07	5.29446e+07	5.04064e+07	1.31577e+08	9.09926e+07	-0.2481	0.326736
O54782	MA2B2_MOUSE	MA2B2_MOUSE Epididymis-specific alpha-mannosidase OS=Mus musculus OX=10090 GN=Man2b2 PE=1 SV=2	59506000	1.53955e+07	1.04672e+08	3.12202e+07	1.08361e+08	3.97426e+07	152900000	9.61868e+07	1.9505e+08	8.3054e+07	2.05987e+08	8.55636e+07	27341000	1.92224e+07	2.53158e+07	1.96475e+07	1.75762e+07	1.56514e+07	0.494	0.191492
Q6PER3	MARE3_MOUSE	MARE3_MOUSE Microtubule-associated protein RP/EB family member 3 OS=Mus musculus OX=10090 GN=Mapre3 PE=1 SV=1	75665000	5.10716e+07	1.67015e+08	5.46124e+07	1.56644e+08	8.62776e+07	255640000	1.7922e+08	2.56609e+08	1.75944e+08	3.24681e+08	2.15639e+08	43439000	4.66964e+07	3.68241e+07	4.44281e+07	4.0258e+07	5.5132e+07	0.204448	0.459701
Q03141	MARK3_MOUSE	MARK3_MOUSE MAP/microtubule affinity-regulating kinase 3 OS=Mus musculus OX=10090 GN=Mark3 PE=1 SV=2	17328000	1.44363e+07	2.47858e+07	1.13194e+07	2.16915e+07	1.98027e+07	53619000	2.25256e+07	8.10702e+07	5.24308e+07	9.34243e+07	3.65826e+07	3924000	4.89988e+06	4.53385e+06	4.72948e+06	0	0	0.139409	0.1908
Q9Z2E2	MBD1_MOUSE	MBD1_MOUSE Methyl-CpG-binding domain protein 1 OS=Mus musculus OX=10090 GN=Mbd1 PE=1 SV=2	17853000	1.25166e+07	1.58009e+07	1.11428e+07	1.59627e+07	7.29476e+06	62966000	2.57523e+07	5.66936e+07	2.19899e+07	6.29544e+07	3.40669e+07							-0.22438	0.241917
Q99LQ1	MBIP1_MOUSE	MBIP1_MOUSE MAP3K12-binding inhibitory protein 1 OS=Mus musculus OX=10090 GN=Mbip PE=1 SV=1	16601000	4.50746e+06	1.59324e+07	0	2.45179e+07	6.18317e+06	21392000	0	1.92149e+07	0	2.54708e+07	0							0.17451	0.479154
P97368	MEIS3_MOUSE	MEIS3_MOUSE Homeobox protein Meis3 OS=Mus musculus OX=10090 GN=Meis3 PE=2 SV=2	94907000	3.01117e+07	1.04053e+08	3.88415e+07	5.29846e+07	1.94261e+07
P46662	MERL_MOUSE	MERL_MOUSE Merlin OS=Mus musculus OX=10090 GN=Nf2 PE=1 SV=2	48273000	5.71175e+07	8.34774e+07	5.71704e+07	1.82917e+07	8.17819e+06							213840000	2.62194e+08	3.80255e+06	6.98674e+06	4.09805e+06	8.35534e+06	0.130727	0.301043
Q07646	MEST_MOUSE	MEST_MOUSE Mesoderm-specific transcript protein OS=Mus musculus OX=10090 GN=Mest PE=2 SV=1							4061400	0	7.14049e+06	0	6.9201e+06	0							-0.627899	0.666581
Q80SY4	MIB1_MOUSE	MIB1_MOUSE E3 ubiquitin-protein ligase MIB1 OS=Mus musculus OX=10090 GN=Mib1 PE=1 SV=1	29187000	1.48764e+07	9.00933e+06	5.51927e+06	6.70604e+06	0	137460000	1.25045e+08	8.90089e+07	6.20992e+07	1.39337e+08	1.18204e+08	14168000	3.62696e+07	8.31367e+06	2.16429e+07	9.00616e+06	1.02905e+07	-0.501783	0.0128056
Q91VN4	MIC25_MOUSE	MIC25_MOUSE MICOS complex subunit Mic25 OS=Mus musculus OX=10090 GN=Chchd6 PE=1 SV=2	206710000	1.71296e+08	1.75668e+08	1.25174e+08	2.14009e+08	1.6667e+08	498640000	4.2189e+08	4.53842e+08	3.09778e+08	3.63487e+08	2.40069e+08	21600000	5.78981e+07	3.31771e+07	6.55409e+07	2.2668e+07	6.11496e+07	0.304843	0.426881
Q8CD10	MICU2_MOUSE	MICU2_MOUSE Calcium uptake protein 2, mitochondrial OS=Mus musculus OX=10090 GN=Micu2 PE=1 SV=2	79032000	3.09941e+07	5.16082e+07	4.58369e+07	7.9299e+07	4.44021e+07	189920000	1.77706e+08	1.54195e+08	1.34133e+08	1.78036e+08	1.60549e+08	13230000	3.43486e+07	1.66469e+07	3.76983e+07	2.72298e+07	2.60512e+07	0.119564	0.260581
Q3TPJ7	MIDN_MOUSE	MIDN_MOUSE Midnolin OS=Mus musculus OX=10090 GN=Midn PE=2 SV=1	11728000	0	3.9708e+07	0	1.27888e+07	0													-0.284013	0.21366
Q76LS9	MINY1_MOUSE	MINY1_MOUSE Ubiquitin carboxyl-terminal hydrolase MINDY-1 OS=Mus musculus OX=10090 GN=Mindy1 PE=1 SV=1	29795000	0	4.10959e+07	0	4.23654e+07	0	99617000	5.28039e+07	5.20459e+07	1.92012e+07	7.16161e+07	5.03683e+07	16395000	1.19942e+07	1.3286e+07	2.21431e+07	1.78971e+07	1.22144e+07
Q6PDI6	MINY2_MOUSE	MINY2_MOUSE Ubiquitin carboxyl-terminal hydrolase MINDY-2 OS=Mus musculus OX=10090 GN=Mindy2 PE=1 SV=1	5760400	0	5.16204e+06	0	3.86605e+06	0	5416400	0	4.31732e+06	0	0	0
Q9EQ20	MMSA_MOUSE	MMSA_MOUSE Methylmalonate-semialdehyde dehydrogenase [acylating], mitochondrial OS=Mus musculus OX=10090 GN=Aldh6a1 PE=1 SV=1	17463000	0	2.13861e+07	3.73956e+06	9.68266e+06	0	78253000	1.60861e+07	3.00073e+07	3.1896e+06	5.76696e+07	1.56347e+07	10552000	2.20927e+07	7.49105e+06	1.7479e+07	3.46982e+06	1.5707e+07	-0.34649	0.539074
O08789	MNT_MOUSE	MNT_MOUSE Max-binding protein MNT OS=Mus musculus OX=10090 GN=Mnt PE=2 SV=2	31769000	0	1.88737e+07	0	1.48198e+07	0	15238000	0	3.29095e+07	2.98531e+07	2.31993e+07	1.72338e+07	3816500	5.46489e+06	0	0	0	0	-0.283213	0.313794
Q924M7	MPI_MOUSE	MPI_MOUSE Mannose-6-phosphate isomerase OS=Mus musculus OX=10090 GN=Mpi PE=1 SV=1	130350000	1.01829e+08	1.38157e+08	8.65166e+07	1.7155e+08	7.77807e+07	547750000	3.78451e+08	5.65564e+08	5.28417e+08	5.22472e+08	4.63502e+08	13860000	8.1955e+07	1.36499e+06	8.8976e+07	2.03846e+07	7.48593e+07	0.954398	0.00018766
Q8BVD5	MPP7_MOUSE	MPP7_MOUSE MAGUK p55 subfamily member 7 OS=Mus musculus OX=10090 GN=Mpp7 PE=1 SV=2	65904000	8.33772e+07	3.75165e+07	4.15247e+07	8.03045e+07	3.77548e+07	414860000	1.40612e+08	2.20738e+08	9.62607e+07	2.53533e+08	1.30086e+08	2802500	8.33435e+06	0	3.0398e+06	3.84701e+06	1.00032e+07	0.631645	0.163202
Q07113	MPRI_MOUSE	MPRI_MOUSE Cation-independent mannose-6-phosphate receptor OS=Mus musculus OX=10090 GN=Igf2r PE=1 SV=1	1251400000	9.92897e+08	1.18574e+09	9.53274e+08	1.12361e+09	9.19244e+08	2708800000	1.88399e+09	3.14216e+09	1.91897e+09	2.79624e+09	1.91957e+09	112970000	2.59831e+08	1.02551e+08	2.1738e+08	9.73906e+07	1.86034e+08	-0.14391	0.655634
Q64449	MRC2_MOUSE	MRC2_MOUSE C-type mannose receptor 2 OS=Mus musculus OX=10090 GN=Mrc2 PE=1 SV=3	685740000	3.88423e+08	7.14977e+08	4.05892e+08	6.44549e+08	4.18878e+08	1733700000	8.85479e+08	1.6983e+09	8.38448e+08	1.70899e+09	9.08089e+08	66744000	7.48613e+07	6.04161e+07	9.31998e+07	6.20987e+07	7.76408e+07	0.166253	0.594012
Q80UW5	MRCKG_MOUSE	MRCKG_MOUSE Serine/threonine-protein kinase MRCK gamma OS=Mus musculus OX=10090 GN=Cdc42bpg PE=1 SV=2	9852100	5.91161e+06	8.6253e+06	0	6.96902e+06	0	37626000	1.08006e+07	3.79588e+07	3.50889e+07	3.90903e+07	1.20092e+07	20540000	4.33331e+07	4.3515e+07	7.82919e+07	1.76832e+07	6.23937e+07	0.0651421	0.88599
Q9Z2C4	MTMR1_MOUSE	MTMR1_MOUSE Myotubularin-related protein 1 OS=Mus musculus OX=10090 GN=Mtmr1 PE=1 SV=1	20211000	7.36194e+06	2.60124e+07	1.44854e+07	1.58568e+07	7.06559e+06	70888000	4.49418e+07	3.99142e+07	1.96052e+07	7.92406e+07	4.37644e+07	14530000	2.32911e+07	1.74664e+07	2.56206e+07	1.10951e+07	1.83928e+07	-0.04528	0.798864
Q8VE11	MTMR6_MOUSE	MTMR6_MOUSE Myotubularin-related protein 6 OS=Mus musculus OX=10090 GN=Mtmr6 PE=1 SV=1	44552000	1.44042e+07	2.08246e+07	3.50929e+07	9.89724e+07	4.60341e+07	95578000	4.93706e+07	8.45946e+07	3.37779e+07	1.38794e+08	5.94771e+07							-0.338999	0.0825681
Q5HZI1	MTUS1_MOUSE	MTUS1_MOUSE Microtubule-associated tumor suppressor 1 homolog OS=Mus musculus OX=10090 GN=Mtus1 PE=1 SV=2	15689000	6.28141e+06	1.88448e+07	6.11233e+06	2.49749e+07	1.31758e+07	19001000	5.18436e+06	5.54672e+07	1.22564e+07	4.84018e+06	3.49295e+06							-0.324465	0.195007
Q9DBV4	MXRA8_MOUSE	MXRA8_MOUSE Matrix remodeling-associated protein 8 OS=Mus musculus OX=10090 GN=Mxra8 PE=1 SV=1	77950000	1.97581e+07	1.83547e+07	0	0	0	129420000	3.66631e+07	6.88521e+07	4.12131e+07	1.20297e+08	4.95405e+07	2349100	4.37238e+06	4.17314e+06	7.56701e+06	2.16435e+06	0	-0.103676	0.699079
Q7TPH6	MYCB2_MOUSE	MYCB2_MOUSE E3 ubiquitin-protein ligase MYCBP2 OS=Mus musculus OX=10090 GN=Mycbp2 PE=1 SV=3	37475000	1.12778e+07	3.3394e+07	7.86798e+06	2.13047e+07	7.21842e+06	158480000	1.2192e+08	1.94059e+08	1.55434e+08	1.34144e+08	1.05328e+08	2406000	2.76168e+06	2.60177e+06	0	1.8269e+06	9.27444e+06	-0.139841	0.466969
Q61879	MYH10_MOUSE	MYH10_MOUSE Myosin-10 OS=Mus musculus OX=10090 GN=Myh10 PE=1 SV=2	15137000000	8.93278e+09	1.43788e+10	8.6061e+09	1.39591e+10	8.40555e+09	36655000000	2.13683e+10	3.47711e+10	2.01974e+10	3.46595e+10	1.98312e+10	3468400000	5.75375e+09	3.48979e+09	5.64862e+09	3.21665e+09	5.59833e+09	-0.236755	0.276766
Q8CI43	MYL6B_MOUSE	MYL6B_MOUSE Myosin light chain 6B OS=Mus musculus OX=10090 GN=Myl6b PE=1 SV=1	8794900	6.23329e+06	1.55783e+07	9.08277e+06	1.66486e+07	7.41151e+06	29062000	0	2.0864e+07	0	0	0	9979800	1.0475e+07	8.40181e+06	8.87051e+06	0	3.47612e+06	0.434733	0.091397
Q5SV80	MYO19_MOUSE	MYO19_MOUSE Unconventional myosin-XIX OS=Mus musculus OX=10090 GN=Myo19 PE=1 SV=1	25289000	9.33863e+06	1.4418e+07	9.89171e+06	2.00784e+07	1.24927e+07	36606000	1.91652e+07	6.63994e+07	3.26156e+07	5.21116e+07	2.61253e+07	2706900	2.407e+06	2.67714e+06	2.52494e+06	0	0	0.162396	0.191374
P46735	MYO1B_MOUSE	MYO1B_MOUSE Unconventional myosin-Ib OS=Mus musculus OX=10090 GN=Myo1b PE=1 SV=3	62099000	4.28141e+07	3.82522e+07	2.10381e+07	9.00774e+07	3.39196e+07	221480000	1.2104e+08	3.45209e+08	1.84988e+08	3.10203e+08	1.59639e+08	9275000	3.14758e+07	1.19281e+07	5.03126e+07	1.18781e+07	4.69723e+07	1.33173	0.0911908
Q69ZN7	MYOF_MOUSE	MYOF_MOUSE Myoferlin OS=Mus musculus OX=10090 GN=Myof PE=1 SV=2	7676600000	6.55178e+09	7.34751e+09	6.326e+09	7.28415e+09	6.22259e+09	14784000000	1.26054e+10	1.48646e+10	1.24412e+10	1.62896e+10	1.35163e+10	282180000	8.5848e+08	3.53207e+08	9.47289e+08	3.15297e+08	9.46435e+08	0.296241	0.201107
Q8BG95	MYPT2_MOUSE	MYPT2_MOUSE Protein phosphatase 1 regulatory subunit 12B OS=Mus musculus OX=10090 GN=Ppp1r12b PE=1 SV=2													6344900	1.77383e+07	7.45293e+06	1.81436e+07	6.33092e+06	2.04884e+07	-0.677556	0.153227
Q6SKR2	N6MT1_MOUSE	N6MT1_MOUSE Methyltransferase N6AMT1 OS=Mus musculus OX=10090 GN=N6amt1 PE=1 SV=1	18240000	0	1.44509e+07	0	1.96402e+07	1.38044e+07	56926000	5.25768e+07	1.82524e+07	0	1.80193e+07	0							-0.431688	0.201046
Q7TSZ8	NACC1_MOUSE	NACC1_MOUSE Nucleus accumbens-associated protein 1 OS=Mus musculus OX=10090 GN=Nacc1 PE=1 SV=1	79820000	4.9174e+07	6.98154e+07	3.35875e+07	6.70452e+07	7.57549e+07	214860000	8.62536e+07	2.27512e+08	1.81223e+08	2.0183e+08	1.58626e+08	11070000	3.62669e+07	2.28063e+07	4.4458e+07	1.96732e+07	3.57444e+07	0.292952	0.118568
Q9QWR8	NAGAB_MOUSE	NAGAB_MOUSE Alpha-N-acetylgalactosaminidase OS=Mus musculus OX=10090 GN=Naga PE=1 SV=2	46925000	2.65471e+07	7.63258e+07	4.61734e+07	1.07754e+08	4.41924e+07	195630000	7.63398e+07	1.70916e+08	9.37725e+07	1.38824e+08	5.04454e+07	0	0	2.14853e+06	2.97129e+06	0	0	-0.0183436	0.956459
Q9EPN1	NBEA_MOUSE	NBEA_MOUSE Neurobeachin OS=Mus musculus OX=10090 GN=Nbea PE=1 SV=1	27743000	1.64267e+07	1.86817e+07	0	2.11757e+07	1.18318e+07													-0.741433	0.0210058
P13595	NCAM1_MOUSE	NCAM1_MOUSE Neural cell adhesion molecule 1 OS=Mus musculus OX=10090 GN=Ncam1 PE=1 SV=3	967100000	7.77339e+08	9.85952e+08	7.08761e+08	1.01354e+09	8.02572e+08	2162300000	1.86842e+09	2.13102e+09	1.5719e+09	2.0339e+09	1.58212e+09	13509000	4.59909e+07	1.59639e+07	3.00242e+07	0	0	0.528499	0.280424
O55033	NCK2_MOUSE	NCK2_MOUSE Cytoplasmic protein NCK2 OS=Mus musculus OX=10090 GN=Nck2 PE=1 SV=1	0	0	4.18721e+06	0	1.49314e+07	6.5472e+06	15322000	5.2811e+06	6.17585e+06	5.07965e+06	8.70088e+06	0							-0.115713	0.643591
Q9WV84	NDKM_MOUSE	NDKM_MOUSE Nucleoside diphosphate kinase, mitochondrial OS=Mus musculus OX=10090 GN=Nme4 PE=1 SV=1	140730000	7.68471e+07	9.36226e+07	5.88838e+07	1.00844e+08	7.50789e+07	193560000	1.01099e+08	2.92979e+08	1.55825e+08	2.82776e+08	1.36521e+08	12974000	3.14495e+07	1.89101e+07	4.45518e+07	1.72534e+07	4.04831e+07	0.428866	0.508028
Q9DCJ5	NDUA8_MOUSE	NDUA8_MOUSE NADH dehydrogenase [ubiquinone] 1 alpha subcomplex subunit 8 OS=Mus musculus OX=10090 GN=Ndufa8 PE=1 SV=3	263580000	1.84905e+08	2.7509e+08	2.2267e+08	2.91354e+08	2.17147e+08	501080000	3.60887e+08	5.12397e+08	3.23781e+08	5.29193e+08	3.53139e+08	7983600	5.85078e+07	1.21026e+07	2.07807e+07	1.85997e+07	8.42669e+07	-0.0702238	0.678892
Q7TMF3	NDUAC_MOUSE	NDUAC_MOUSE NADH dehydrogenase [ubiquinone] 1 alpha subcomplex subunit 12 OS=Mus musculus OX=10090 GN=Ndufa12 PE=1 SV=2	16812000	1.60354e+07	8.18374e+07	1.4855e+07	1.79964e+07	1.46992e+07	163170000	1.42405e+08	1.68243e+08	1.44772e+08	2.46214e+08	1.99947e+08	10420000	1.53491e+07	1.55901e+07	2.46125e+07	6.97437e+06	1.14146e+07	0.326344	0.0591064
Q9DCS9	NDUBA_MOUSE	NDUBA_MOUSE NADH dehydrogenase [ubiquinone] 1 beta subcomplex subunit 10 OS=Mus musculus OX=10090 GN=Ndufb10 PE=1 SV=3	226440000	1.71362e+08	2.11833e+08	1.58975e+08	2.21158e+08	1.69492e+08	421930000	2.95171e+08	5.89697e+08	4.14381e+08	4.8403e+08	3.73459e+08	15029000	4.00065e+07	3.77005e+07	7.43768e+07	2.00657e+07	3.91434e+07	0.184346	0.187999
Q99LY9	NDUS5_MOUSE	NDUS5_MOUSE NADH dehydrogenase [ubiquinone] iron-sulfur protein 5 OS=Mus musculus OX=10090 GN=Ndufs5 PE=1 SV=3	111900000	5.67115e+07	1.21505e+08	6.88463e+07	1.41636e+08	5.85458e+07	473670000	3.43269e+08	3.98268e+08	3.06622e+08	4.91071e+08	3.5665e+08	27795000	5.60204e+07	2.75351e+07	8.09125e+07	3.56029e+07	5.72649e+07
Q9D6J6	NDUV2_MOUSE	NDUV2_MOUSE NADH dehydrogenase [ubiquinone] flavoprotein 2, mitochondrial OS=Mus musculus OX=10090 GN=Ndufv2 PE=1 SV=2	22925000	2.07612e+07	6.52222e+07	3.0502e+07	6.7436e+07	2.24141e+07	124550000	7.02202e+07	1.06546e+08	9.44141e+07	1.16557e+08	1.01226e+08	28968000	5.0356e+07	4.69537e+07	8.75902e+07	5.47707e+07	8.21573e+07	0.0710362	0.480996
Q8BG30	NELFA_MOUSE	NELFA_MOUSE Negative elongation factor A OS=Mus musculus OX=10090 GN=Nelfa PE=1 SV=1	122980000	3.68657e+07	1.28612e+08	8.75668e+07	1.05202e+08	5.9214e+07	248360000	2.14735e+08	2.73106e+08	2.30518e+08	2.3882e+08	1.9944e+08	25166000	4.18934e+07	2.47645e+07	4.16252e+07	5.219e+07	5.23479e+07	0.30964	0.0289054
O09118	NET1_MOUSE	NET1_MOUSE Netrin-1 OS=Mus musculus OX=10090 GN=Ntn1 PE=1 SV=3													1925200	5.55255e+06	5.56556e+06	1.25895e+07	9.45685e+06	2.45514e+07	-0.819919	0.139946
O35657	NEUR1_MOUSE	NEUR1_MOUSE Sialidase-1 OS=Mus musculus OX=10090 GN=Neu1 PE=1 SV=1	58936000	1.18045e+07	3.72705e+07	1.31693e+07	3.98254e+07	2.72417e+07	35506000	1.81882e+07	6.03756e+07	2.49418e+07	3.02381e+07	1.7675e+07							-0.149204	0.612439
Q02780	NFIA_MOUSE	NFIA_MOUSE Nuclear factor 1 A-type OS=Mus musculus OX=10090 GN=Nfia PE=1 SV=1	9128700	0	7.94555e+06	4.43278e+06	8.91813e+06	0	0	0	1.49339e+07	0	1.76294e+07	0	3100200	7.4287e+06	2.89309e+06	6.58418e+06	1.95731e+06	6.18343e+06	0.470118	0.496975
Q61941	NNTM_MOUSE	NNTM_MOUSE NAD(P) transhydrogenase, mitochondrial OS=Mus musculus OX=10090 GN=Nnt PE=1 SV=2	97211000	3.82507e+06	1.18925e+08	0	1.40442e+08	0	306990000	6.61941e+06	5.29139e+08	7.74349e+06	3.80262e+08	0	0	1.82115e+07	0	2.26823e+07	0	2.17828e+07	0.388671	0.106778
O35604	NPC1_MOUSE	NPC1_MOUSE NPC intracellular cholesterol transporter 1 OS=Mus musculus OX=10090 GN=Npc1 PE=1 SV=2	12784000	0	0	0	8.7856e+06	0	62933000	5.93102e+07	7.9e+07	2.40805e+07	6.30192e+07	2.06267e+07							-0.244945	0.0848577
Q80WB5	NTAQ1_MOUSE	NTAQ1_MOUSE Protein N-terminal glutamine amidohydrolase OS=Mus musculus OX=10090 GN=Ntaq1 PE=1 SV=1													6767900	1.11106e+07	6.20684e+06	8.92513e+06	5.74796e+06	8.39193e+06
P61971	NTF2_MOUSE	NTF2_MOUSE Nuclear transport factor 2 OS=Mus musculus OX=10090 GN=Nutf2 PE=1 SV=1	320570000	1.0341e+08	3.00515e+08	2.17364e+08	2.75638e+08	1.9516e+08	1195000000	9.18257e+08	1.22351e+09	8.96476e+08	1.02469e+09	7.56394e+08	41643000	6.40909e+07	4.41012e+07	6.52062e+07	3.25129e+07	5.0423e+07	0.467763	0.00407547
Q9CQA9	NTPCR_MOUSE	NTPCR_MOUSE Cancer-related nucleoside-triphosphatase homolog OS=Mus musculus OX=10090 GN=Ntpcr PE=1 SV=1	0	0	1.37668e+07	7.5831e+06	1.70254e+07	7.40357e+06	54607000	3.25122e+07	4.42151e+07	4.55286e+07	7.33619e+07	5.08465e+07							0.289106	0.381832
Q9DCN1	NUD12_MOUSE	NUD12_MOUSE Peroxisomal NADH pyrophosphatase NUDT12 OS=Mus musculus OX=10090 GN=Nudt12 PE=1 SV=1	7305200	0	1.0138e+07	0	9.23852e+06	9.8873e+06	47998000	2.78433e+07	1.03884e+07	8.94835e+06	3.49074e+07	1.10842e+07	2712300	1.75467e+07	0	7.52937e+06	0	3.16775e+06	-0.013064	0.963673
Q6NVF0	OCRL_MOUSE	OCRL_MOUSE Inositol polyphosphate 5-phosphatase OCRL OS=Mus musculus OX=10090 GN=Ocrl PE=1 SV=1	20747000	6.62663e+06	3.01409e+07	1.76261e+07	3.35747e+07	1.46479e+07	62862000	5.45056e+07	8.93689e+07	6.73935e+07	7.9497e+07	4.12005e+07	7189400	5.4679e+06	4.55509e+06	9.58126e+06	7.20997e+06	1.08772e+07	-0.245721	0.165152
Q9DC50	OCTC_MOUSE	OCTC_MOUSE Peroxisomal carnitine O-octanoyltransferase OS=Mus musculus OX=10090 GN=Crot PE=1 SV=1	43001000	8.16026e+06	1.98292e+07	2.68903e+07	4.93849e+07	7.23827e+06	82664000	5.8537e+07	2.10322e+08	1.23e+08	1.7436e+08	1.14784e+08	14672000	3.88382e+07	1.77954e+07	4.50728e+07	7.7998e+06	1.58891e+07	-0.0990308	0.720601
Q8BZ09	ODC_MOUSE	ODC_MOUSE Mitochondrial 2-oxodicarboxylate carrier OS=Mus musculus OX=10090 GN=Slc25a21 PE=1 SV=1							15934000	0	2.47356e+07	0	2.38077e+07	0
Q8VHI3	OFUT2_MOUSE	OFUT2_MOUSE GDP-fucose protein O-fucosyltransferase 2 OS=Mus musculus OX=10090 GN=Pofut2 PE=1 SV=1	169250000	9.35674e+06	1.51638e+08	1.89488e+07	3.82065e+07	1.86191e+07	288280000	1.9089e+08	3.66509e+08	1.99702e+08	3.67643e+08	2.40691e+08	77270000	8.13361e+07	5.64112e+07	8.73727e+07	5.46854e+07	8.86504e+07	-0.146985	0.525028
Q8BGT0	OSTM1_MOUSE	OSTM1_MOUSE Osteopetrosis-associated transmembrane protein 1 OS=Mus musculus OX=10090 GN=Ostm1 PE=1 SV=1	19637000	0	1.99188e+07	0	2.31448e+07	0													-0.332537	0.0902007
Q6W3F0	P4HA3_MOUSE	P4HA3_MOUSE Prolyl 4-hydroxylase subunit alpha-3 OS=Mus musculus OX=10090 GN=P4ha3 PE=2 SV=1	10872000	0	3.16525e+07	2.08186e+06	4.11097e+07	0	53972000	0	6.72365e+07	0	6.46103e+07	0	0	0	4.33625e+06	1.26375e+07	2.31615e+06	2.63509e+06	0.223835	0.608651
P26450	P85A_MOUSE	P85A_MOUSE Phosphatidylinositol 3-kinase regulatory subunit alpha OS=Mus musculus OX=10090 GN=Pik3r1 PE=1 SV=2	23924000	2.45826e+07	2.99622e+07	1.88197e+07	2.23457e+07	2.5426e+07	62409000	3.74103e+07	8.14408e+07	5.23012e+07	8.46405e+07	4.20927e+07	9590000	3.02091e+07	1.02093e+07	2.84261e+07	7.76055e+06	2.33176e+07	-0.661012	0.0271008
Q8VEB4	PAG15_MOUSE	PAG15_MOUSE Phospholipase A2 group XV OS=Mus musculus OX=10090 GN=Pla2g15 PE=1 SV=1	15370000	8.11858e+06	0	0	1.00542e+07	8.22383e+06	19733000	1.03049e+07	2.02104e+07	9.49493e+06	1.96725e+07	9.42185e+06							0.0132313	0.939517
P22777	PAI1_MOUSE	PAI1_MOUSE Plasminogen activator inhibitor 1 OS=Mus musculus OX=10090 GN=Serpine1 PE=1 SV=1	117350000	3.47607e+07	1.28571e+08	3.90856e+07	8.39682e+07	6.73885e+07	295070000	2.56746e+08	2.32667e+08	1.16263e+08	1.96349e+08	6.54031e+07	39957000	5.41755e+07	5.60154e+07	7.73437e+07	3.42193e+07	4.0983e+07	-1.69073	0.649934
P12388	PAI2_MOUSE	PAI2_MOUSE Plasminogen activator inhibitor 2, macrophage OS=Mus musculus OX=10090 GN=Serpinb2 PE=1 SV=1													0	3.13902e+06	0	4.32078e+06	0	5.18655e+06
Q8BGF7	PAN2_MOUSE	PAN2_MOUSE PAN2-PAN3 deadenylation complex catalytic subunit Pan2 OS=Mus musculus OX=10090 GN=Pan2 PE=1 SV=1	10385000	0	5.65728e+06	3.42947e+06	5.21757e+06	3.8781e+06	21445000	8.48633e+06	3.79236e+07	7.83657e+06	2.68619e+07	7.28705e+06	5792700	8.64079e+06	0	0	0	8.70471e+06	-0.249854	0.320133
Q925B0	PAWR_MOUSE	PAWR_MOUSE PRKC apoptosis WT1 regulator protein OS=Mus musculus OX=10090 GN=Pawr PE=1 SV=2	192230000	1.25563e+08	2.22513e+08	1.69565e+08	1.92967e+08	1.3017e+08	542700000	4.08309e+08	5.4601e+08	4.22449e+08	4.66507e+08	3.46139e+08	130740000	3.97784e+08	1.02202e+08	4.11863e+08	1.25149e+08	4.09378e+08	-1.11777	0.000333759
Q00288	PAX8_MOUSE	PAX8_MOUSE Paired box protein Pax-8 OS=Mus musculus OX=10090 GN=Pax8 PE=1 SV=3													0	8.17087e+06	0	9.09728e+06	0	1.13349e+07
Q9D0B6	PBDC1_MOUSE	PBDC1_MOUSE Protein PBDC1 OS=Mus musculus OX=10090 GN=Pbdc1 PE=1 SV=1	422360000	2.98451e+08	4.74366e+08	3.51794e+08	4.00627e+08	2.97654e+08	765930000	5.40053e+08	6.95945e+08	4.68243e+08	7.61068e+08	5.20388e+08	317350000	5.79715e+08	2.35312e+08	6.19227e+08	3.07015e+08	5.66125e+08	0.615358	0.00285908
Q3TVI8	PBIP1_MOUSE	PBIP1_MOUSE Pre-B-cell leukemia transcription factor-interacting protein 1 OS=Mus musculus OX=10090 GN=Pbxip1 PE=1 SV=2	64510000	3.02847e+07	4.17654e+07	1.61801e+07	5.07779e+07	9.98401e+06	241760000	1.30801e+08	2.44623e+08	8.84074e+07	2.57543e+08	1.13613e+08							-0.0674855	0.878064
P41778	PBX1_MOUSE	PBX1_MOUSE Pre-B-cell leukemia transcription factor 1 OS=Mus musculus OX=10090 GN=Pbx1 PE=1 SV=2	31560000	2.53816e+07	5.48955e+07	4.14971e+07	4.2096e+07	2.24532e+07	174930000	8.76214e+07	1.46484e+08	7.31195e+07	1.66935e+08	9.26556e+07	15461000	1.77552e+07	1.7286e+07	1.91995e+07	1.52752e+07	2.0766e+07	-0.238864	0.639727
Q6W8Q3	PC4L1_MOUSE	PC4L1_MOUSE Purkinje cell protein 4-like protein 1 OS=Mus musculus OX=10090 GN=Pcp4l1 PE=1 SV=1													0	1.47363e+07	0	9.19351e+06	0	1.99317e+07
E9PVD3	PCD16_MOUSE	PCD16_MOUSE Protocadherin-16 OS=Mus musculus OX=10090 GN=Dchs1 PE=1 SV=1													0	3.11802e+06	0	2.56727e+06	0	6.29112e+06	0.570604	NA
Q8VHR0	PCD18_MOUSE	PCD18_MOUSE Protocadherin 18 OS=Mus musculus OX=10090 GN=Pcdh18 PE=1 SV=2	56605000	0	4.11667e+07	1.22445e+07	4.4983e+07	7.36955e+06													-0.570148	1.32874e-07
Q61823	PDCD4_MOUSE	PDCD4_MOUSE Programmed cell death protein 4 OS=Mus musculus OX=10090 GN=Pdcd4 PE=1 SV=1	26366000	8.66718e+06	2.66247e+07	9.14896e+06	3.55291e+07	1.38514e+07	158250000	5.61912e+07	1.07046e+08	3.55721e+07	4.06236e+07	1.13483e+08	3313700	2.51085e+07	5.0161e+06	1.59707e+07	8.05925e+06	3.15638e+07	-0.062678	0.900812
O55057	PDE6D_MOUSE	PDE6D_MOUSE Retinal rod rhodopsin-sensitive cGMP 3,5-cyclic phosphodiesterase subunit delta OS=Mus musculus OX=10090 GN=Pde6d PE=1 SV=1	43034000	2.83404e+07	0	0	5.44025e+07	1.71868e+07	152260000	1.12118e+08	1.94304e+08	1.23758e+08	2.04448e+08	1.42646e+08	0	7.22572e+06	0	0	1.44303e+07	2.02002e+07	0.150443	0.397646
P70271	PDLI4_MOUSE	PDLI4_MOUSE PDZ and LIM domain protein 4 OS=Mus musculus OX=10090 GN=Pdlim4 PE=1 SV=3	51923000	2.1165e+07	3.98884e+07	7.44581e+06	3.56749e+07	2.02991e+07	116840000	9.42349e+06	6.58956e+07	0	5.44173e+07	0	20716000	4.28296e+07	1.28084e+07	8.17578e+07	1.20057e+07	8.71505e+07
P97298	PEDF_MOUSE	PEDF_MOUSE Pigment epithelium-derived factor OS=Mus musculus OX=10090 GN=Serpinf1 PE=1 SV=2	31355000	0	2.65904e+07	1.65889e+07	4.90903e+07	1.38446e+07							4500800	7.0127e+06	7.71651e+06	9.78083e+06	5.93085e+06	1.10893e+07	-0.884387	0.0504294
Q8BFY6	PEF1_MOUSE	PEF1_MOUSE Peflin OS=Mus musculus OX=10090 GN=Pef1 PE=1 SV=1	78304000	1.9769e+07	1.08597e+08	1.46355e+07	1.53535e+08	1.2022e+08	239730000	1.87132e+08	2.02186e+08	1.43969e+08	2.84571e+08	3.06074e+08	17966000	5.2821e+07	1.48842e+07	4.06054e+07	1.34618e+07	1.88812e+07	0.0915773	0.652193
Q8BWM0	PGES2_MOUSE	PGES2_MOUSE Prostaglandin E synthase 2 OS=Mus musculus OX=10090 GN=Ptges2 PE=1 SV=3	33860000	7.19567e+06	4.80278e+07	1.09548e+07	3.17692e+07	5.68725e+06	67877000	7.74768e+07	5.04409e+07	5.1422e+07	4.84446e+07	1.10143e+07	7341200	2.28584e+07	7.0096e+06	1.14143e+07	7.08427e+06	0	0.0434358	0.829993
P26618	PGFRA_MOUSE	PGFRA_MOUSE Platelet-derived growth factor receptor alpha OS=Mus musculus OX=10090 GN=Pdgfra PE=1 SV=3	79457000	0	9.50684e+07	8.71916e+06	7.38954e+07	6.22215e+06	232960000	0	3.49838e+08	3.84591e+07	2.5784e+08	9.7746e+06							0.165348	0.876803
P53612	PGTB2_MOUSE	PGTB2_MOUSE Geranylgeranyl transferase type-2 subunit beta OS=Mus musculus OX=10090 GN=Rabggtb PE=1 SV=2	17238000	0	2.13248e+07	0	2.06475e+07	0	57849000	6.24386e+07	8.03928e+07	7.24848e+07	5.94604e+07	6.82987e+07	21525000	4.77296e+07	2.64793e+07	5.41392e+07	3.18898e+07	6.04494e+07	0.212242	0.426521
Q91XU3	PI42C_MOUSE	PI42C_MOUSE Phosphatidylinositol 5-phosphate 4-kinase type-2 gamma OS=Mus musculus OX=10090 GN=Pip4k2c PE=1 SV=1	359540000	2.11376e+08	3.4713e+08	2.12621e+08	3.9368e+08	2.52409e+08	488700000	3.96284e+08	5.68194e+08	2.53105e+08	3.48101e+08	1.9183e+08	44376000	7.11282e+07	5.32357e+07	8.48329e+07	4.54046e+07	7.29602e+07	-0.121876	0.404371
Q9JM05	PIAS4_MOUSE	PIAS4_MOUSE E3 SUMO-protein ligase PIAS4 OS=Mus musculus OX=10090 GN=Pias4 PE=1 SV=2	8896300	6.33113e+06	0	0	6.25505e+06	0	11330000	8.47669e+06	1.27577e+07	0	2.07427e+07	4.47663e+06							-0.0417768	0.817949
E2JF22	PIEZ1_MOUSE	PIEZ1_MOUSE Piezo-type mechanosensitive ion channel component 1 OS=Mus musculus OX=10090 GN=Piezo1 PE=1 SV=1	64777000	4.50025e+07	8.20904e+07	3.39902e+07	3.4642e+07	2.23595e+07	133350000	2.67664e+07	1.51799e+08	6.68346e+07	1.20714e+08	9.53243e+07	6339000	1.13513e+07	3.13805e+06	5.41809e+06	1.07487e+07	2.59698e+07	-0.00683908	0.96174
P42337	PK3CA_MOUSE	PK3CA_MOUSE Phosphatidylinositol 4,5-bisphosphate 3-kinase catalytic subunit alpha isoform OS=Mus musculus OX=10090 GN=Pik3ca PE=1 SV=2	15692000	0	1.0146e+07	9.42607e+06	0	0	25301000	1.9775e+07	3.07666e+07	1.85998e+07	2.30828e+07	2.30606e+07	2267200	3.33495e+06	2.50835e+06	8.6134e+06	2.26081e+06	3.11594e+06	-0.0908078	0.502109
Q3TCN2	PLBL2_MOUSE	PLBL2_MOUSE Putative phospholipase B-like 2 OS=Mus musculus OX=10090 GN=Plbd2 PE=1 SV=2	325220000	2.23865e+08	2.72571e+08	2.38787e+08	3.36952e+08	2.61913e+08	924430000	5.26579e+08	7.73926e+08	3.11902e+08	8.7379e+08	4.0314e+08	32353000	4.10122e+07	2.90236e+07	3.60715e+07	3.094e+07	4.25643e+07	-0.171244	0.38211
O35405	PLD3_MOUSE	PLD3_MOUSE 5-3 exonuclease PLD3 OS=Mus musculus OX=10090 GN=Pld3 PE=1 SV=1	105860000	5.43443e+06	1.07252e+08	0	6.60082e+06	0	386440000	1.92103e+08	3.51908e+08	1.73316e+08	3.91972e+08	2.26899e+08	89416000	1.24378e+08	1.0953e+08	1.5636e+08	1.06241e+08	1.37562e+08	-0.294921	0.332233
G5E897	PLGT3_MOUSE	PLGT3_MOUSE Protein O-glucosyltransferase 3 OS=Mus musculus OX=10090 GN=Poglut3 PE=1 SV=1							129570000	9.30614e+07	1.52454e+08	7.43491e+07	7.9699e+07	3.58635e+07	18224000	3.47109e+07	1.73757e+07	3.35444e+07	1.75366e+07	4.36213e+07
P43883	PLIN2_MOUSE	PLIN2_MOUSE Perilipin-2 OS=Mus musculus OX=10090 GN=Plin2 PE=1 SV=2	8108600	0	3.03175e+06	2.40221e+06	7.31311e+06	2.05813e+06	54623000	1.23144e+07	2.30324e+07	1.50545e+07	1.81038e+07	5.62756e+06	24050000	4.07369e+07	2.00297e+07	4.11889e+07	3.84868e+07	4.96414e+07	0.430035	0.107074
Q9D3P8	PLRKT_MOUSE	PLRKT_MOUSE Plasminogen receptor (KT) OS=Mus musculus OX=10090 GN=Plgrkt PE=1 SV=1	82679000	8.34376e+07	7.48824e+07	2.31639e+07	1.25485e+08	6.23799e+07	247110000	1.39592e+08	2.337e+08	2.51854e+08	2.12077e+08	1.98035e+08	1886500	5.73041e+06	9.27508e+06	3.58201e+07	8.45361e+06	3.64252e+07	0.284393	0.201348
Q9JIZ9	PLS3_MOUSE	PLS3_MOUSE Phospholipid scramblase 3 OS=Mus musculus OX=10090 GN=Plscr3 PE=1 SV=1	109030000	7.876e+07	1.21415e+08	9.9818e+07	9.52676e+07	7.24294e+07	80071000	5.68383e+07	9.11631e+07	4.39175e+07	1.33231e+08	6.33186e+07							0.0928146	0.727601
P55065	PLTP_MOUSE	PLTP_MOUSE Phospholipid transfer protein OS=Mus musculus OX=10090 GN=Pltp PE=1 SV=1	14096000	6.1475e+06	7.97738e+06	4.30314e+06	9.05365e+06	4.27223e+06													-1.26925	0.00634288
B2RXS4	PLXB2_MOUSE	PLXB2_MOUSE Plexin-B2 OS=Mus musculus OX=10090 GN=Plxnb2 PE=1 SV=1	1366000000	8.58773e+08	1.39713e+09	8.02352e+08	1.21465e+09	9.30109e+08	2911300000	1.86789e+09	2.63776e+09	1.73672e+09	2.82135e+09	1.73708e+09	77809000	2.51242e+08	7.4756e+07	2.32514e+08	8.57215e+07	1.82197e+08	-0.131132	0.432812
A2AJT4	PNISR_MOUSE	PNISR_MOUSE Arginine/serine-rich protein PNISR OS=Mus musculus OX=10090 GN=Pnisr PE=1 SV=1	23376000	0	8.00638e+07	3.70007e+07	2.5742e+07	0	245390000	1.08779e+08	2.07596e+08	8.41214e+07	1.34112e+08	7.06853e+07	6383800	2.24716e+07	4.76675e+06	6.91852e+06	5.3762e+06	6.56403e+06	-0.307215	0.0213777
Q62009	POSTN_MOUSE	POSTN_MOUSE Periostin OS=Mus musculus OX=10090 GN=Postn PE=1 SV=2	71124000	4.46743e+06	1.65791e+08	2.5069e+06	1.15268e+08	1.28731e+07	437350000	1.40548e+07	2.98922e+08	0	2.44515e+08	0	11698000	2.08929e+07	1.93398e+07	1.75858e+07	2.56559e+07	2.24933e+07	-0.5038	0.474715
Q3UMT1	PP12C_MOUSE	PP12C_MOUSE Protein phosphatase 1 regulatory subunit 12C OS=Mus musculus OX=10090 GN=Ppp1r12c PE=1 SV=1	51400000	1.13359e+07	5.19836e+07	3.29014e+07	6.21299e+07	2.77642e+07	164030000	1.53539e+08	7.95589e+07	7.25858e+07	2.14983e+08	1.88226e+08	19699000	2.12653e+07	2.79249e+07	3.80382e+07	1.10499e+07	1.62806e+07	-0.0948199	0.536406
Q62084	PP14B_MOUSE	PP14B_MOUSE Protein phosphatase 1 regulatory subunit 14B OS=Mus musculus OX=10090 GN=Ppp1r14b PE=1 SV=2	237400000	1.69781e+08	2.38182e+08	1.52808e+08	2.26069e+08	1.5566e+08	1185600000	9.03312e+08	1.29337e+09	1.00862e+09	1.05068e+09	7.93961e+08	3470000	5.60637e+06	3.71861e+06	7.39014e+06	2.33745e+06	4.10011e+06	0.502771	0.0602033
P30412	PPIC_MOUSE	PPIC_MOUSE Peptidyl-prolyl cis-trans isomerase C OS=Mus musculus OX=10090 GN=Ppic PE=1 SV=1	198420000	6.24986e+07	1.9221e+08	5.56858e+07	1.27176e+08	5.91181e+07	369310000	2.29154e+08	4.74865e+08	3.05761e+08	5.48158e+08	3.3846e+08	239280000	3.1561e+08	2.56388e+08	3.45945e+08	2.13953e+08	2.84374e+08	-0.360872	0.0546527
Q9CXG3	PPIL4_MOUSE	PPIL4_MOUSE Peptidyl-prolyl cis-trans isomerase-like 4 OS=Mus musculus OX=10090 GN=Ppil4 PE=1 SV=2	150120000	7.66814e+07	6.20473e+07	1.48153e+07	8.28756e+07	6.61871e+07	514940000	4.40367e+08	4.77336e+08	4.18076e+08	4.52179e+08	4.20087e+08	13632000	2.82711e+07	9.00768e+06	3.40657e+07	1.20498e+07	3.01078e+07	-0.0390334	0.788138
O88531	PPT1_MOUSE	PPT1_MOUSE Palmitoyl-protein thioesterase 1 OS=Mus musculus OX=10090 GN=Ppt1 PE=1 SV=2	135580000	5.67763e+07	1.53435e+08	7.14476e+07	1.43287e+08	5.51546e+07	169670000	6.58419e+07	2.01493e+08	1.14625e+08	1.86231e+08	6.92853e+07	12927000	2.19039e+07	5.02517e+07	9.49061e+07	3.76782e+07	8.15824e+07	-0.249798	0.229079
Q6NVE9	PPTC7_MOUSE	PPTC7_MOUSE Protein phosphatase PTC7 homolog OS=Mus musculus OX=10090 GN=Pptc7 PE=1 SV=1	10326000	0	1.48315e+07	0	0	0	17156000	1.11989e+07	3.50917e+07	2.78561e+07	3.39436e+07	3.35904e+07	0	4.11315e+06	1.46848e+06	8.39172e+06	0	2.97422e+06	-0.018189	0.915879
P04925	PRIO_MOUSE	PRIO_MOUSE Major prion protein OS=Mus musculus OX=10090 GN=Prnp PE=1 SV=2	66761000	4.40177e+07	6.40258e+07	5.90464e+07	6.23968e+06	0	130440000	7.8825e+07	9.95535e+07	4.2221e+07	1.21573e+08	6.96108e+07							-0.615115	2.68995e-05
P97313	PRKDC_MOUSE	PRKDC_MOUSE DNA-dependent protein kinase catalytic subunit OS=Mus musculus OX=10090 GN=Prkdc PE=1 SV=3	3850700	0	8.12292e+06	0	3.65114e+06	0	22949000	1.71285e+07	1.91482e+07	1.65982e+07	2.16158e+07	9.2834e+06	2521200	6.30053e+06	2.25631e+06	6.74086e+06	2.63967e+06	3.33078e+06	-0.00341182	0.991964
Q9JJV2	PROF2_MOUSE	PROF2_MOUSE Profilin-2 OS=Mus musculus OX=10090 GN=Pfn2 PE=1 SV=3	388570000	1.18331e+08	3.61965e+08	1.36779e+08	3.58937e+08	1.39195e+08	531940000	2.0271e+08	4.63928e+08	1.27637e+08	5.34493e+08	2.02675e+08	38391000	9.78836e+07	4.32827e+07	1.05538e+08	4.16366e+07	1.11356e+08	1.21845	0.00125433
Q06348	PRRX2_MOUSE	PRRX2_MOUSE Paired mesoderm homeobox protein 2 OS=Mus musculus OX=10090 GN=Prrx2 PE=2 SV=2	88408000	1.30458e+07	2.22975e+08	1.63696e+08	9.24986e+07	3.03198e+07	152880000	1.26999e+08	1.35642e+08	1.25996e+08	1.56272e+08	8.68703e+07	35152000	6.12338e+07	3.31353e+07	6.07101e+07	4.08418e+07	6.96336e+07	-0.749353	0.00295538
Q9D6X6	PRS23_MOUSE	PRS23_MOUSE Serine protease 23 OS=Mus musculus OX=10090 GN=Prss23 PE=2 SV=2							16247000	0	1.50955e+07	0	1.63137e+07	1.18031e+07							-1.37586	0.000334076
Q9CY94	PSF3_MOUSE	PSF3_MOUSE DNA replication complex GINS protein PSF3 OS=Mus musculus OX=10090 GN=Gins3 PE=2 SV=1	67778000	4.42671e+07	7.96402e+07	4.16427e+07	2.65825e+07	8.97558e+06	68897000	6.11373e+06	7.96015e+07	2.69356e+07	6.86896e+07	2.21959e+07	21294000	1.98623e+07	3.77155e+07	4.1013e+07	3.27415e+07	3.66203e+07	0.227517	0.251364
Q9EST4	PSMG2_MOUSE	PSMG2_MOUSE Proteasome assembly chaperone 2 OS=Mus musculus OX=10090 GN=Psmg2 PE=1 SV=1	75667000	1.7675e+07	5.07992e+07	1.23136e+07	7.16557e+07	1.66858e+07	133250000	4.45688e+07	1.06349e+08	2.1701e+07	1.33868e+08	3.81907e+07							-0.0215449	0.876075
Q8VDQ1	PTGR2_MOUSE	PTGR2_MOUSE Prostaglandin reductase 2 OS=Mus musculus OX=10090 GN=Ptgr2 PE=1 SV=2	3895600	0	3.03416e+07	0	4.42701e+07	8.77267e+06	88913000	1.26526e+07	1.25865e+08	8.73534e+07	1.18694e+08	8.16584e+07	7165900	8.54952e+06	7.86632e+06	7.32592e+06	6.85691e+06	6.32774e+06	0.0937127	0.72021
P63089	PTN_MOUSE	PTN_MOUSE Pleiotrophin OS=Mus musculus OX=10090 GN=Ptn PE=1 SV=1	342810000	5.54181e+06	1.76921e+08	3.31524e+06	3.27414e+08	0	1352200000	5.35463e+07	1.02404e+09	1.82587e+07	9.87541e+08	3.85795e+07							7.171	0.000505034
P18052	PTPRA_MOUSE	PTPRA_MOUSE Receptor-type tyrosine-protein phosphatase alpha OS=Mus musculus OX=10090 GN=Ptpra PE=1 SV=3	14028000	1.23928e+07	3.22809e+07	2.55357e+07	1.28908e+07	1.51287e+07	52220000	4.15888e+07	9.62682e+07	8.9052e+07	1.39497e+08	1.05326e+08	3331600	7.60951e+06	2.3249e+06	9.1392e+06	2.89235e+06	9.37443e+06	-0.107741	0.244061
A2A8L5	PTPRF_MOUSE	PTPRF_MOUSE Receptor-type tyrosine-protein phosphatase F OS=Mus musculus OX=10090 GN=Ptprf PE=1 SV=1	24198000	0	1.76244e+07	0	3.49052e+07	0	81345000	1.15957e+07	1.03206e+08	1.12604e+07	8.47504e+07	1.92699e+07							-0.0347557	0.796794
Q8BX57	PXK_MOUSE	PXK_MOUSE PX domain-containing protein kinase-like protein OS=Mus musculus OX=10090 GN=Pxk PE=1 SV=2	80930000	6.05692e+07	4.60815e+07	2.95246e+07	7.51979e+07	2.17604e+07	158340000	1.08962e+08	1.30104e+08	7.80236e+07	1.33642e+08	9.43434e+07	0	0	9.46511e+06	1.41316e+07	8.74063e+06	1.40701e+07	-0.0937561	0.601534
Q05920	PYC_MOUSE	PYC_MOUSE Pyruvate carboxylase, mitochondrial OS=Mus musculus OX=10090 GN=Pc PE=1 SV=1	420310000	1.97635e+08	4.30653e+08	2.23961e+08	4.45527e+08	2.78512e+08	752600000	4.00718e+08	8.21757e+08	3.36118e+08	8.08411e+08	3.48787e+08	62010000	2.02399e+08	4.96276e+07	1.97491e+08	6.23715e+07	2.22362e+08
P99028	QCR6_MOUSE	QCR6_MOUSE Cytochrome b-c1 complex subunit 6, mitochondrial OS=Mus musculus OX=10090 GN=Uqcrh PE=1 SV=2	57592000	4.86187e+07	2.53178e+07	2.42836e+07	1.24665e+08	7.68649e+07	1036100000	8.49481e+08	1.0205e+09	7.69827e+08	1.10798e+09	9.20719e+08	19609000	5.64977e+07	2.36029e+07	5.15577e+07	2.81355e+07	6.81104e+07	0.507654	1.63373e-05
Q8BJM3	R3HCL_MOUSE	R3HCL_MOUSE Coiled-coil domain-containing protein R3HCC1L OS=Mus musculus OX=10090 GN=R3hcc1l PE=1 SV=1	9682500	9.40755e+06	3.79933e+06	0	1.48674e+07	8.05372e+06	0	0	0	0	9.26635e+06	1.10521e+07	5869900	1.1473e+07	7.79424e+06	2.19959e+07	4.9467e+06	1.5039e+07	0.205661	0.283536
Q80TM6	R3HD2_MOUSE	R3HD2_MOUSE R3H domain-containing protein 2 OS=Mus musculus OX=10090 GN=R3hdm2 PE=1 SV=2	5969100	0	0	0	0	0							5336000	9.1083e+06	0	0	0	3.90013e+06	-0.278736	0.204085
P62965	RABP1_MOUSE	RABP1_MOUSE Cellular retinoic acid-binding protein 1 OS=Mus musculus OX=10090 GN=Crabp1 PE=1 SV=2	7578500000	1.57248e+09	7.84106e+09	1.27888e+09	8.16665e+09	1.48253e+09	16142000000	3.02911e+09	1.53013e+10	2.75427e+09	1.50993e+10	2.78857e+09	75069000	1.46437e+08	9.7347e+07	1.32225e+08	2.031e+07	2.34842e+08	3.3396	0
Q9CZQ6	RAE1E_MOUSE	RAE1E_MOUSE Retinoic acid early-inducible protein 1-epsilon OS=Mus musculus OX=10090 GN=Raet1e PE=1 SV=1	5908000	0	0	0	1.01046e+07	0	41511000	5.92929e+06	3.15292e+07	0	1.86349e+07	1.7418e+07	2159600	3.32931e+06	2.10895e+06	3.05205e+06	0	0
Q61818	RAI1_MOUSE	RAI1_MOUSE Retinoic acid-induced protein 1 OS=Mus musculus OX=10090 GN=Rai1 PE=1 SV=3	8074400	7.7431e+06	1.66313e+07	1.02029e+07	1.95539e+07	8.03888e+06	11308000	1.11334e+07	0	0	2.0604e+07	6.06713e+06	2411800	2.78004e+06	0	0	0	3.23208e+06	-0.144678	0.499564
Q9WVB0	RBPMS_MOUSE	RBPMS_MOUSE RNA-binding protein with multiple splicing OS=Mus musculus OX=10090 GN=Rbpms PE=1 SV=2	44693000	0	1.187e+07	0	1.16634e+07	0	58012000	0	5.59042e+07	1.31309e+07	6.61408e+07	2.02697e+07							0.141571	0.79102
Q99LJ7	RCBT2_MOUSE	RCBT2_MOUSE RCC1 and BTB domain-containing protein 2 OS=Mus musculus OX=10090 GN=Rcbtb2 PE=1 SV=1	63444000	3.71272e+07	5.25988e+07	2.67811e+07	5.56677e+07	4.00405e+07	61170000	5.99438e+07	8.24213e+07	3.76656e+07	4.12041e+07	3.02696e+07							0.0755429	0.623027
Q8C796	RCOR2_MOUSE	RCOR2_MOUSE REST corepressor 2 OS=Mus musculus OX=10090 GN=Rcor2 PE=1 SV=1													948900	2.53335e+06	1.43029e+06	3.23697e+06	1.43576e+06	3.65107e+06	0.652005	0.0438054
Q9ERI6	RDH14_MOUSE	RDH14_MOUSE Retinol dehydrogenase 14 OS=Mus musculus OX=10090 GN=Rdh14 PE=1 SV=1	15110000	1.08806e+07	1.60457e+07	9.0065e+06	3.08748e+07	1.90142e+07	59957000	1.63488e+07	4.39472e+07	0	2.74828e+07	0							-0.375618	0.196057
Q5SVD0	RFLB_MOUSE	RFLB_MOUSE Refilin-B OS=Mus musculus OX=10090 GN=Rflnb PE=1 SV=1	10651000	0	8.76133e+06	0	1.59769e+07	3.91941e+06	25665000	0	2.70355e+07	0	4.03196e+07	1.4508e+07
Q8K0Q5	RHG18_MOUSE	RHG18_MOUSE Rho GTPase-activating protein 18 OS=Mus musculus OX=10090 GN=Arhgap18 PE=1 SV=1	98534000	5.4839e+07	1.89068e+07	1.10619e+07	1.24885e+08	5.47311e+07	72344000	0	6.02952e+07	1.17299e+07	7.72713e+07	7.22304e+06							-0.0142857	0.977477
Q69ZH9	RHG23_MOUSE	RHG23_MOUSE Rho GTPase-activating protein 23 OS=Mus musculus OX=10090 GN=Arhgap23 PE=1 SV=2	44108000	8.15204e+06	2.60122e+07	1.19974e+07	1.65936e+07	4.96276e+06	50114000	3.16158e+07	4.27229e+07	3.67747e+07	8.15694e+07	3.98094e+07							-0.314007	0.0455903
Q8BN58	RHG28_MOUSE	RHG28_MOUSE Rho GTPase-activating protein 28 OS=Mus musculus OX=10090 GN=Arhgap28 PE=1 SV=1	11361000	0	1.97188e+07	1.43917e+07	3.68455e+07	3.39308e+07	23946000	9.29036e+06	2.22751e+07	1.08195e+07	1.32007e+07	8.27014e+06	0	0	0	0	7.15364e+06	6.22038e+06	-0.398756	0.322079
Q9QZL0	RIPK3_MOUSE	RIPK3_MOUSE Receptor-interacting serine/threonine-protein kinase 3 OS=Mus musculus OX=10090 GN=Ripk3 PE=1 SV=2	475670000	1.79121e+08	4.55777e+08	1.45847e+08	4.38489e+08	1.60713e+08	1701300000	6.27853e+08	1.64984e+09	6.13761e+08	1.6577e+09	6.37015e+08	196940000	2.93988e+08	2.58412e+08	3.50934e+08	1.81002e+08	2.65731e+08	1.27506	0.00040697
Q5XPI3	RN123_MOUSE	RN123_MOUSE E3 ubiquitin-protein ligase RNF123 OS=Mus musculus OX=10090 GN=Rnf123 PE=1 SV=1	12748000	4.88652e+06	8.37186e+06	4.96386e+06	3.38041e+06	0	0	0	7.78159e+06	7.14391e+06	1.3769e+07	1.04026e+07							0.0652478	0.785903
P62876	RPAB5_MOUSE	RPAB5_MOUSE DNA-directed RNA polymerases I, II, and III subunit RPABC5 OS=Mus musculus OX=10090 GN=Polr2l PE=3 SV=1	19467000	1.09666e+07	2.88732e+07	2.28709e+07	2.32883e+07	1.24179e+07	113760000	8.10987e+07	1.0638e+08	6.57903e+07	1.39368e+08	1.09963e+08							-0.0107119	0.97951
P62071	RRAS2_MOUSE	RRAS2_MOUSE Ras-related protein R-Ras2 OS=Mus musculus OX=10090 GN=Rras2 PE=1 SV=1	275150000	2.15064e+08	2.95557e+08	2.2363e+08	3.24041e+08	2.42458e+08	285320000	2.10999e+08	3.97044e+08	3.21382e+08	2.97222e+08	2.18045e+08	22014000	8.12889e+07	3.45151e+07	1.05048e+08	3.06937e+07	9.14538e+07	0.555745	0.0498644
P28700	RXRA_MOUSE	RXRA_MOUSE Retinoic acid receptor RXR-alpha OS=Mus musculus OX=10090 GN=Rxra PE=1 SV=1	9741200	0	2.39838e+06	0	7.49305e+06	0	16847000	3.18629e+06	2.85439e+07	2.81315e+06	1.86851e+07	2.62232e+06	18013000	1.80935e+07	0	0	2.69335e+06	2.4749e+06	-0.663182	0.0112573
Q3TAA7	S11IP_MOUSE	S11IP_MOUSE Serine/threonine-protein kinase 11-interacting protein OS=Mus musculus OX=10090 GN=Stk11ip PE=1 SV=1	6690000	4.72509e+06	3.06773e+06	0	1.27201e+07	0													-0.0338747	0.902958
P55012	S12A2_MOUSE	S12A2_MOUSE Solute carrier family 12 member 2 OS=Mus musculus OX=10090 GN=Slc12a2 PE=1 SV=2	32034000	2.59172e+07	6.25843e+07	3.33184e+07	6.1978e+07	2.75087e+07	206820000	9.18955e+07	1.7523e+08	1.21233e+08	1.05683e+08	9.3777e+07	4355900	2.05651e+07	4.07932e+06	1.05248e+07	6.77135e+06	1.96641e+07	-0.229471	0.116423
Q8C8N2	SCAI_MOUSE	SCAI_MOUSE Protein SCAI OS=Mus musculus OX=10090 GN=Scai PE=1 SV=2	31986000	2.66412e+07	0	0	2.09834e+07	0							1917900	7.58122e+06	0	5.96201e+06	4.10043e+06	7.01019e+06	-0.621702	0.15313
Q9JLI6	SCLY_MOUSE	SCLY_MOUSE Selenocysteine lyase OS=Mus musculus OX=10090 GN=Scly PE=1 SV=1	21308000	0	2.76823e+07	1.76727e+07	6.90298e+07	3.44915e+07	131010000	5.83503e+07	1.30926e+08	5.1729e+07	4.38914e+07	3.22952e+07							0.0880776	0.752458
Q9CZC8	SCRN1_MOUSE	SCRN1_MOUSE Secernin-1 OS=Mus musculus OX=10090 GN=Scrn1 PE=1 SV=1	11638000	4.79865e+06	5.06115e+07	4.79229e+06	2.30029e+07	1.37019e+07	80041000	5.93927e+07	8.6407e+07	5.38529e+07	5.42303e+07	4.21987e+07	2170600	3.95292e+06	1.63667e+06	1.87944e+07	2.47571e+06	4.82539e+06
Q8VCA8	SCRN2_MOUSE	SCRN2_MOUSE Secernin-2 OS=Mus musculus OX=10090 GN=Scrn2 PE=1 SV=1	157730000	8.06862e+07	1.54619e+08	8.24504e+07	1.75894e+08	8.98696e+07	341720000	1.53206e+08	3.32748e+08	2.2984e+08	2.55947e+08	1.77945e+08	14536000	4.8418e+07	3.0891e+07	6.81719e+07	1.34471e+07	4.12569e+07	0.496697	0.133046
Q62181	SEM3C_MOUSE	SEM3C_MOUSE Semaphorin-3C OS=Mus musculus OX=10090 GN=Sema3c PE=1 SV=2													0	2.04973e+07	0	2.46111e+07	0	2.64825e+07	0.68659	0.0316001
Q9QZI9	SERC3_MOUSE	SERC3_MOUSE Serine incorporator 3 OS=Mus musculus OX=10090 GN=Serinc3 PE=1 SV=2	16495000	0	1.39712e+07	0	1.30877e+07	0							2363000	6.54988e+06	0	8.37676e+06	0	7.15571e+06	-0.348956	0.0149475
Q91V61	SFXN3_MOUSE	SFXN3_MOUSE Sideroflexin-3 OS=Mus musculus OX=10090 GN=Sfxn3 PE=1 SV=1	509780000	3.23803e+08	5.97929e+08	3.48187e+08	5.18466e+08	3.4435e+08	977070000	5.90685e+08	9.8395e+08	6.11133e+08	1.1083e+09	6.0669e+08	38247000	7.90624e+07	1.02322e+07	4.89619e+07	3.84603e+07	6.22361e+07	-0.0512508	0.83719
P97797	SHPS1_MOUSE	SHPS1_MOUSE Tyrosine-protein phosphatase non-receptor type substrate 1 OS=Mus musculus OX=10090 GN=Sirpa PE=1 SV=2	13436000	0	7.52936e+06	0	5.92926e+06	5.57267e+06	33296000	0	4.84598e+07	1.8123e+07	0	0							0.521628	0.730405
Q5SX79	SHRM1_MOUSE	SHRM1_MOUSE Protein Shroom1 OS=Mus musculus OX=10090 GN=Shroom1 PE=1 SV=2													0	4.28852e+06	0	4.26149e+06	0	8.716e+06	1.21573	0.0530524
Q91VT8	SIM14_MOUSE	SIM14_MOUSE Small integral membrane protein 14 OS=Mus musculus OX=10090 GN=Smim14 PE=1 SV=1	28441000	1.86046e+07	2.81318e+07	1.67601e+07	3.49139e+07	2.90747e+07							0	0	2.05176e+06	4.36759e+06	0	0	-0.492908	0.0463426
A2AQ25	SKT_MOUSE	SKT_MOUSE Sickle tail protein OS=Mus musculus OX=10090 GN=Skt PE=1 SV=1	1691400	0	0	0	8.43262e+06	0	22258000	0	1.46477e+07	0	0	0
Q99LZ3	SLD5_MOUSE	SLD5_MOUSE DNA replication complex GINS protein SLD5 OS=Mus musculus OX=10090 GN=Gins4 PE=1 SV=1	58599000	3.1139e+07	5.7958e+07	2.7678e+07	3.70278e+07	2.80732e+07	104330000	8.63449e+07	1.43598e+08	8.69425e+07	1.44433e+08	1.0898e+08	5284400	2.80902e+07	4.04632e+06	4.92589e+06	3.28259e+06	3.12511e+07	0.260221	0.0391279
Q9R1B9	SLIT2_MOUSE	SLIT2_MOUSE Slit homolog 2 protein OS=Mus musculus OX=10090 GN=Slit2 PE=2 SV=2	480330000	1.38788e+08	5.8222e+08	1.81049e+08	5.15519e+08	9.54472e+07	1419300000	5.45872e+08	1.57476e+09	6.06863e+08	1.5687e+09	5.96915e+08	24188000	3.28788e+07	2.32749e+07	3.32582e+07	2.05799e+07	2.98313e+07	0.6024	0.239344
Q9WVB4	SLIT3_MOUSE	SLIT3_MOUSE Slit homolog 3 protein OS=Mus musculus OX=10090 GN=Slit3 PE=2 SV=2	260760000	0	2.43401e+08	0	3.1515e+08	5.35204e+06	453850000	1.6319e+07	3.72995e+08	1.81017e+07	5.07258e+08	1.9944e+07	951780	1.38517e+07	1.04386e+06	7.15179e+06	1.28976e+06	7.63876e+06	1.252	0.10497
Q9Z266	SNAPN_MOUSE	SNAPN_MOUSE SNARE-associated protein Snapin OS=Mus musculus OX=10090 GN=Snapin PE=1 SV=1	79174000	5.92215e+07	7.38345e+07	5.87812e+07	8.09405e+07	4.68998e+07	226430000	1.47172e+08	1.22819e+08	9.20762e+07	1.9995e+08	1.46054e+08	9251100	2.81676e+07	2.08522e+07	3.06481e+07	1.76106e+06	2.64801e+07	-0.184586	0.276531
O09164	SODE_MOUSE	SODE_MOUSE Extracellular superoxide dismutase [Cu-Zn] OS=Mus musculus OX=10090 GN=Sod3 PE=1 SV=1													1393700	1.78462e+07	1.23045e+06	1.87641e+07	1.51923e+06	1.70998e+07	2.00382	4.81438e-05
Q9EPR5	SORC2_MOUSE	SORC2_MOUSE VPS10 domain-containing receptor SorCS2 OS=Mus musculus OX=10090 GN=Sorcs2 PE=1 SV=2	20528000	2.578e+07	5.53021e+07	5.29213e+07	5.68379e+07	6.24044e+07	44307000	2.67621e+07	8.7537e+07	6.09182e+07	8.08155e+07	4.38128e+07	5947200	2.26434e+07	0	1.57832e+07	0	2.79529e+06	0.512323	0.452517
Q62266	SPR1A_MOUSE	SPR1A_MOUSE Cornifin-A OS=Mus musculus OX=10090 GN=Sprr1a PE=1 SV=1							185920000	1.79072e+07	2.28977e+08	1.75545e+07	2.24661e+08	2.3961e+07
Q62261	SPTB2_MOUSE	SPTB2_MOUSE Spectrin beta chain, non-erythrocytic 1 OS=Mus musculus OX=10090 GN=Sptbn1 PE=1 SV=2	38045000000	2.03079e+10	3.47592e+10	1.84678e+10	3.79574e+10	2.0192e+10	71152000000	3.73577e+10	7.06488e+10	3.63158e+10	6.74363e+10	3.48441e+10	4719400000	6.1833e+09	4.44203e+09	6.36888e+09	4.57922e+09	6.23782e+09	-0.0115659	0.97667
Q3UHA3	SPTCS_MOUSE	SPTCS_MOUSE Spatacsin OS=Mus musculus OX=10090 GN=Spg11 PE=1 SV=3	11134000	6.57688e+06	1.45633e+07	0	7.98398e+06	0	34564000	1.05118e+07	1.89573e+07	1.21776e+07	3.42452e+06	0							0.033278	0.86019
P59222	SREC2_MOUSE	SREC2_MOUSE Scavenger receptor class F member 2 OS=Mus musculus OX=10090 GN=Scarf2 PE=1 SV=1	62273000	4.05862e+07	7.10812e+07	3.22163e+07	1.08817e+08	3.84308e+07	224710000	7.62561e+07	2.48855e+08	7.55664e+07	2.332e+08	6.43785e+07	1823400	1.11772e+07	2.95042e+06	1.29021e+07	1.44853e+06	1.04162e+07	0.155588	0.61523
Q9JM73	SRF_MOUSE	SRF_MOUSE Serum response factor OS=Mus musculus OX=10090 GN=Srf PE=1 SV=1	10357000	0	0	0	0	0	16945000	0	1.90325e+07	1.25847e+07	1.47958e+07	0							-0.168672	0.602001
Q9CY97	SSU72_MOUSE	SSU72_MOUSE RNA polymerase II subunit A C-terminal domain phosphatase SSU72 OS=Mus musculus OX=10090 GN=Ssu72 PE=1 SV=1	72095000	3.53994e+07	4.94281e+07	3.15445e+07	7.60404e+07	3.10282e+07	185700000	1.91491e+08	1.78254e+08	1.6628e+08	1.44294e+08	1.3438e+08	20133000	1.95686e+07	1.37217e+07	3.60051e+07	4.02992e+06	1.22678e+07	0.165032	0.286855
Q9JI11	STK4_MOUSE	STK4_MOUSE Serine/threonine-protein kinase 4 OS=Mus musculus OX=10090 GN=Stk4 PE=1 SV=1	30119000	1.61693e+07	4.3529e+07	2.08142e+07	2.16986e+07	1.56853e+07	90281000	2.71841e+07	8.86596e+07	6.21152e+07	7.36836e+07	2.29144e+07	0	0	0	0	8.80451e+06	1.1546e+07	-0.0997031	0.624044
Q8K2X3	STN1_MOUSE	STN1_MOUSE CST complex subunit STN1 OS=Mus musculus OX=10090 GN=Stn1 PE=1 SV=2	0	0	0	3.571e+06	0	0	208410000	1.13589e+08	7.17362e+07	3.29955e+07	7.71507e+07	4.38957e+07	8251000	4.82147e+07	1.58543e+07	5.71166e+07	9.49217e+06	4.96853e+07
Q9Z0P7	SUFU_MOUSE	SUFU_MOUSE Suppressor of fused homolog OS=Mus musculus OX=10090 GN=Sufu PE=1 SV=1	3473700	2.80185e+06	4.67977e+06	0	4.63502e+06	4.28105e+06	49526000	2.72187e+07	3.97458e+07	1.209e+07	3.36199e+07	1.32237e+07							0.0210034	0.871349
Q8R086	SUOX_MOUSE	SUOX_MOUSE Sulfite oxidase, mitochondrial OS=Mus musculus OX=10090 GN=Suox PE=1 SV=2	72888000	4.22917e+07	7.76728e+07	3.48341e+07	1.29323e+08	7.04261e+07	266370000	6.95008e+07	1.73802e+08	5.56548e+07	1.99052e+08	9.38863e+07	2705900	5.47e+06	4.11461e+06	8.75784e+06	2.32185e+06	5.88694e+06	0.143697	0.605732
Q9EQQ0	SUV92_MOUSE	SUV92_MOUSE Histone-lysine N-methyltransferase SUV39H2 OS=Mus musculus OX=10090 GN=Suv39h2 PE=1 SV=1							8805900	0	9.06657e+06	0	1.31693e+07	0							0.317658	0.172416
A2AVA0	SVEP1_MOUSE	SVEP1_MOUSE Sushi, von Willebrand factor type A, EGF and pentraxin domain-containing protein 1 OS=Mus musculus OX=10090 GN=Svep1 PE=1 SV=1	0	0	1.11411e+07	0	5.82896e+06	0	66222000	1.89977e+07	8.35528e+07	0	1.04673e+08	1.70697e+07							-2.15381	5.16259e-05
Q8K4L3	SVIL_MOUSE	SVIL_MOUSE Supervillin OS=Mus musculus OX=10090 GN=Svil PE=1 SV=1	154570000	8.38667e+07	1.34172e+08	1.0057e+08	1.68441e+08	1.34197e+08	513910000	3.65407e+08	6.80097e+08	3.21715e+08	6.53112e+08	3.39968e+08	89343000	1.27774e+08	9.07329e+07	1.22945e+08	9.57636e+07	1.24333e+08	-0.307489	0.517481
Q8CC35	SYNPO_MOUSE	SYNPO_MOUSE Synaptopodin OS=Mus musculus OX=10090 GN=Synpo PE=1 SV=2	39174000	1.19407e+07	1.8682e+07	0	1.12797e+08	4.35967e+07	159110000	7.44814e+07	1.55644e+08	8.08263e+07	1.17476e+08	7.86581e+07	8097600	1.88973e+07	2.01733e+07	3.45385e+07	1.82935e+07	3.66448e+07	-1.07199	0.0304614
Q5SV85	SYNRG_MOUSE	SYNRG_MOUSE Synergin gamma OS=Mus musculus OX=10090 GN=Synrg PE=1 SV=1	34913000	6.73769e+06	4.17242e+07	1.31175e+07	1.03693e+07	0	75997000	5.7326e+07	7.42668e+07	4.75163e+07	9.15406e+07	6.02614e+07	8961600	2.17111e+07	7.15626e+06	2.36135e+07	1.05112e+07	1.67392e+07	-0.144415	0.510075
Q6NXN1	SZRD1_MOUSE	SZRD1_MOUSE SUZ domain-containing protein 1 OS=Mus musculus OX=10090 GN=Szrd1 PE=1 SV=1	58904000	0	0	0	9.60169e+06	0	72348000	7.27548e+07	5.50911e+07	3.02108e+07	7.9295e+07	4.97866e+07							0.105186	0.552026
P62500	T22D1_MOUSE	T22D1_MOUSE TSC22 domain family protein 1 OS=Mus musculus OX=10090 GN=Tsc22d1 PE=1 SV=2	118220000	6.19685e+07	1.26182e+08	5.71817e+07	4.92766e+07	5.36587e+07	256650000	1.11667e+08	2.42358e+08	1.10526e+08	2.44707e+08	1.26701e+08	80579000	8.13675e+07	6.742e+07	7.21313e+07	7.46647e+07	8.12155e+07	-0.289073	0.177188
Q9CXA2	T3HPD_MOUSE	T3HPD_MOUSE Trans-L-3-hydroxyproline dehydratase OS=Mus musculus OX=10090 GN=L3hypdh PE=1 SV=1	19481000	5.10621e+06	1.92853e+07	9.76245e+06	1.46353e+07	9.57286e+06							1265900	2.39953e+06	1.33018e+06	2.86303e+06	1.32472e+06	3.25181e+06	-0.100168	0.889108
Q91WQ5	TAF5L_MOUSE	TAF5L_MOUSE TAF5-like RNA polymerase II p300/CBP-associated factor-associated factor 65 kDa subunit 5L OS=Mus musculus OX=10090 GN=Taf5l PE=2 SV=1	16044000	5.64284e+06	2.2156e+07	0	1.60725e+07	0	53536000	5.04741e+07	5.55818e+07	6.35269e+07	4.6718e+07	5.1013e+07	6344000	1.1443e+07	4.56466e+06	8.85618e+06	4.61092e+06	7.85994e+06	0.0067411	0.961766
Q5F2E8	TAOK1_MOUSE	TAOK1_MOUSE Serine/threonine-protein kinase TAO1 OS=Mus musculus OX=10090 GN=Taok1 PE=1 SV=1	179770000	1.17782e+08	1.48084e+08	1.02736e+08	2.02394e+08	8.80669e+07	506810000	4.56031e+08	5.03579e+08	3.98278e+08	4.59017e+08	4.23644e+08	16513000	2.55399e+07	3.04673e+07	5.8311e+07	2.29035e+07	5.77881e+07	-0.140725	0.179625
Q8BYH7	TBC17_MOUSE	TBC17_MOUSE TBC1 domain family member 17 OS=Mus musculus OX=10090 GN=Tbc1d17 PE=1 SV=2	91563000	2.64659e+07	4.54361e+07	9.24305e+06	6.22413e+07	3.26568e+07	192770000	1.24143e+08	1.57539e+08	7.99024e+07	1.76497e+08	9.96774e+07	16634000	2.47335e+07	0	0	1.76194e+07	2.16588e+07	0.0107373	0.960639
P70324	TBX3_MOUSE	TBX3_MOUSE T-box transcription factor TBX3 OS=Mus musculus OX=10090 GN=Tbx3 PE=1 SV=3	9694400	0	8.2444e+06	0	1.16347e+07	0							0	5.79911e+06	608993	7.64885e+06	0	0	1.2	0.495059
Q921K8	TCAF2_MOUSE	TCAF2_MOUSE TRPM8 channel-associated factor 2 OS=Mus musculus OX=10090 GN=Tcaf2 PE=1 SV=1	0	0	1.28361e+07	0	1.09435e+07	0	48208000	3.15344e+07	1.82727e+07	1.37255e+07	4.11813e+07	3.33935e+07	9294000	3.70996e+07	8.45086e+06	3.60064e+07	7.35205e+06	2.02519e+07
P11031	TCP4_MOUSE	TCP4_MOUSE Activated RNA polymerase II transcriptional coactivator p15 OS=Mus musculus OX=10090 GN=Sub1 PE=1 SV=3	208050000	1.67345e+08	2.06343e+08	1.74077e+08	2.33138e+08	1.91089e+08	524650000	4.37221e+08	4.3318e+08	3.33307e+08	4.96295e+08	4.5055e+08	207480000	4.94145e+08	2.10975e+08	4.92055e+08	1.94563e+08	4.57385e+08	0.098022	0.560855
Q80VP0	TCPR1_MOUSE	TCPR1_MOUSE Tectonin beta-propeller repeat-containing protein 1 OS=Mus musculus OX=10090 GN=Tecpr1 PE=1 SV=1	0	0	9.85932e+06	0	9.2124e+06	5.31166e+06	14609000	0	1.99299e+07	1.07499e+07	0	0	4566400	1.65961e+07	0	9.6271e+06	3.72416e+06	1.4021e+07	0.168636	0.606915
Q9R0Q7	TEBP_MOUSE	TEBP_MOUSE Prostaglandin E synthase 3 OS=Mus musculus OX=10090 GN=Ptges3 PE=1 SV=1	3770400000	1.64041e+09	3.59757e+09	1.5454e+09	3.5759e+09	1.56675e+09	3923300000	3.23482e+09	4.30347e+09	3.52645e+09	4.18715e+09	3.34557e+09	1023500000	1.18319e+09	7.85077e+08	1.03059e+09	9.75947e+08	1.33634e+09	-0.0554814	0.766477
Q08639	TFDP1_MOUSE	TFDP1_MOUSE Transcription factor Dp-1 OS=Mus musculus OX=10090 GN=Tfdp1 PE=1 SV=1	55730000	4.85967e+07	6.76001e+07	4.79538e+07	7.0077e+07	3.35704e+07	98954000	9.21499e+07	1.89e+08	1.17904e+08	1.80803e+08	1.08425e+08	4960100	7.74798e+06	4.76765e+06	6.92177e+06	4.45264e+06	8.59283e+06	0.0658317	0.733894
O54819	TFPI1_MOUSE	TFPI1_MOUSE Tissue factor pathway inhibitor OS=Mus musculus OX=10090 GN=Tfpi PE=2 SV=1	15880000	0	1.52495e+07	0	1.71786e+07	0													-0.380921	0.229759
O88393	TGBR3_MOUSE	TGBR3_MOUSE Transforming growth factor beta receptor type 3 OS=Mus musculus OX=10090 GN=Tgfbr3 PE=1 SV=1	59212000	1.22666e+07	4.50959e+07	3.12831e+07	6.06889e+07	3.5546e+07	166230000	5.22467e+07	1.53077e+08	1.82658e+07	8.64099e+07	2.89334e+07	27078000	2.25201e+07	1.57097e+07	3.16601e+07	4.3503e+06	2.33951e+07	0.0168245	0.975725
Q62312	TGFR2_MOUSE	TGFR2_MOUSE TGF-beta receptor type-2 OS=Mus musculus OX=10090 GN=Tgfbr2 PE=1 SV=1	22011000	3.80173e+06	8.18941e+06	6.04105e+06	1.15228e+07	2.34074e+06	74327000	3.37031e+07	2.37388e+07	7.97005e+06	4.1237e+07	0							-0.287118	0.746035
P21981	TGM2_MOUSE	TGM2_MOUSE Protein-glutamine gamma-glutamyltransferase 2 OS=Mus musculus OX=10090 GN=Tgm2 PE=1 SV=4	29588000	5.45627e+06	4.21518e+07	8.9548e+06	2.71466e+07	1.18602e+07	115190000	4.94188e+07	8.5719e+07	1.49501e+07	8.18583e+07	4.51218e+07	24036000	5.11676e+07	1.62391e+07	2.80536e+07	1.50103e+07	3.14333e+07	0.423896	0.00215227
P01831	THY1_MOUSE	THY1_MOUSE Thy-1 membrane glycoprotein OS=Mus musculus OX=10090 GN=Thy1 PE=1 SV=1	1181000000	3.87293e+08	1.02227e+09	3.90142e+08	1.13115e+09	3.64012e+08	2275400000	7.72134e+08	2.24847e+09	7.57154e+08	2.45587e+09	8.10549e+08							0.0261569	0.881039
P62077	TIM8B_MOUSE	TIM8B_MOUSE Mitochondrial import inner membrane translocase subunit Tim8 B OS=Mus musculus OX=10090 GN=Timm8b PE=1 SV=1	248280000	1.12427e+08	1.2822e+08	1.16349e+08	2.33826e+08	1.98451e+08	414600000	3.5699e+08	3.68213e+08	3.56525e+08	3.71864e+08	3.28961e+08	20899000	4.57969e+07	2.01533e+07	4.32272e+07	1.96457e+07	4.98765e+07	0.594229	0.00538545
P25785	TIMP2_MOUSE	TIMP2_MOUSE Metalloproteinase inhibitor 2 OS=Mus musculus OX=10090 GN=Timp2 PE=1 SV=2	65414000	3.56102e+07	7.9582e+07	3.54596e+07	9.15164e+07	2.67044e+07	115070000	7.40745e+07	1.93048e+08	1.08267e+08	1.91103e+08	1.03327e+08	14778000	3.64584e+07	1.38114e+07	3.05322e+07	7.76507e+06	1.32226e+07	-0.2211	0.458468
P39876	TIMP3_MOUSE	TIMP3_MOUSE Metalloproteinase inhibitor 3 OS=Mus musculus OX=10090 GN=Timp3 PE=1 SV=1	128530000	0	1.51388e+08	3.77105e+06	1.33368e+08	0	260890000	0	4.3504e+08	2.07455e+07	4.02124e+08	1.78734e+07							0.1166	0.769197
Q99JR5	TINAL_MOUSE	TINAL_MOUSE Tubulointerstitial nephritis antigen-like OS=Mus musculus OX=10090 GN=Tinagl1 PE=1 SV=1	6056600	0	8.90906e+06	0	0	0	33092000	2.35101e+07	3.96469e+07	2.68495e+07	4.01673e+07	2.01593e+07	4558400	3.20737e+07	3.5871e+06	1.9994e+07	2.59159e+06	1.75156e+07	0.851541	9.5561e-07
P63002	TLE5_MOUSE	TLE5_MOUSE TLE family member 5 OS=Mus musculus OX=10090 GN=Tle5 PE=1 SV=1							14980000	1.04081e+07	1.60802e+07	7.68876e+06	1.57677e+07	9.61482e+06
Q8R138	TM119_MOUSE	TM119_MOUSE Transmembrane protein 119 OS=Mus musculus OX=10090 GN=Tmem119 PE=1 SV=1	109460000	3.01589e+07	1.17947e+08	3.02187e+07	7.6676e+07	2.49451e+07	88650000	3.74009e+07	1.14953e+08	4.79409e+07	2.07247e+08	9.10004e+07							-0.150678	0.584297
Q5SRX1	TM1L2_MOUSE	TM1L2_MOUSE TOM1-like protein 2 OS=Mus musculus OX=10090 GN=Tom1l2 PE=1 SV=1	39464000	2.76676e+07	3.59968e+07	1.66873e+07	4.96381e+07	4.68295e+07	244470000	1.91835e+08	3.51822e+08	2.99208e+08	1.36794e+08	1.08354e+08	23203000	3.26585e+07	6.86204e+06	2.29011e+07	1.20508e+07	1.82817e+07	-0.091416	0.601178
Q9QY73	TMM59_MOUSE	TMM59_MOUSE Transmembrane protein 59 OS=Mus musculus OX=10090 GN=Tmem59 PE=1 SV=2	87111000	4.18307e+07	2.05951e+08	8.03952e+07	1.86972e+08	8.44381e+07	352380000	1.31239e+08	3.35155e+08	1.39986e+08	4.23694e+08	1.56612e+08	32648000	4.15406e+07	3.22061e+07	4.03136e+07	2.63536e+07	3.86008e+07	0.15833	0.222247
Q9WUU8	TNIP1_MOUSE	TNIP1_MOUSE TNFAIP3-interacting protein 1 OS=Mus musculus OX=10090 GN=Tnip1 PE=1 SV=1	49676000	1.8947e+07	5.46577e+07	1.79063e+07	4.19998e+07	1.67283e+07	36507000	3.16471e+07	4.48612e+07	5.62367e+07	2.56353e+07	1.49865e+07	8367300	2.57575e+07	7.872e+06	2.41306e+07	1.04435e+07	2.69607e+07	0.104576	0.546937
Q9CR75	TNR12_MOUSE	TNR12_MOUSE Tumor necrosis factor receptor superfamily member 12A OS=Mus musculus OX=10090 GN=Tnfrsf12a PE=2 SV=1	26232000	2.40207e+07	2.92636e+07	2.02858e+07	2.80832e+07	0	21573000	8.60636e+06	6.48178e+06	6.95834e+06	6.99707e+06	6.5501e+06	1920700	6.98223e+06	3.16916e+06	6.68499e+06	2.68658e+06	5.9965e+06	0.349979	0.00450558
P25118	TNR1A_MOUSE	TNR1A_MOUSE Tumor necrosis factor receptor superfamily member 1A OS=Mus musculus OX=10090 GN=Tnfrsf1a PE=1 SV=1	6791200	0	0	0	7.65344e+06	0	32965000	0	2.2224e+07	1.31222e+07	3.39182e+07	1.41929e+07							-0.378354	0.0416609
P25446	TNR6_MOUSE	TNR6_MOUSE Tumor necrosis factor receptor superfamily member 6 OS=Mus musculus OX=10090 GN=Fas PE=1 SV=2	15103000	0	0	0	0	0							5286000	3.13687e+07	9.37893e+06	3.5875e+07	8.92589e+06	4.01221e+07	-1.53771	0.00142132
P11214	TPA_MOUSE	TPA_MOUSE Tissue-type plasminogen activator OS=Mus musculus OX=10090 GN=Plat PE=1 SV=3	94916000	2.01305e+07	8.57279e+07	7.88887e+06	7.30127e+07	4.93372e+07	115240000	5.61634e+07	1.15417e+08	6.81971e+07	1.11836e+08	2.60733e+07							-0.0155927	0.97805
Q8K2L8	TPC12_MOUSE	TPC12_MOUSE Trafficking protein particle complex subunit 12 OS=Mus musculus OX=10090 GN=Trappc12 PE=1 SV=2	43270000	2.90549e+07	6.28764e+07	2.87293e+07	3.30978e+07	0	275630000	2.21155e+08	2.21878e+08	8.3574e+07	2.61215e+08	1.3826e+08	8232600	1.4346e+07	2.18203e+07	1.99393e+07	1.74094e+07	2.00452e+07	0.0594048	0.805692
Q9D289	TPC6B_MOUSE	TPC6B_MOUSE Trafficking protein particle complex subunit 6B OS=Mus musculus OX=10090 GN=Trappc6b PE=1 SV=1	67978000	2.62804e+07	7.34661e+07	3.77685e+07	9.25533e+07	5.14299e+07	211840000	1.42963e+08	5.17914e+07	3.02341e+07	2.06777e+08	1.29694e+08	0	5.36642e+06	1.59759e+07	3.67058e+07	0	1.37588e+07	-0.0569547	0.668367
O89023	TPP1_MOUSE	TPP1_MOUSE Tripeptidyl-peptidase 1 OS=Mus musculus OX=10090 GN=Tpp1 PE=1 SV=2	707010000	4.52582e+08	6.05838e+08	3.30216e+08	5.29423e+08	3.47038e+08	1024300000	4.30114e+08	8.84317e+08	5.15988e+08	1.00407e+09	5.06607e+08	28961000	2.69809e+07	2.54344e+07	2.92727e+07	2.413e+07	3.19229e+07	-0.261346	0.445015
Q5NCF2	TPPC1_MOUSE	TPPC1_MOUSE Trafficking protein particle complex subunit 1 OS=Mus musculus OX=10090 GN=Trappc1 PE=1 SV=1	17642000	0	0	0	4.99581e+06	0	57422000	4.77622e+07	6.06695e+07	3.46563e+07	1.38802e+08	5.50138e+07	13408000	1.51537e+07	0	3.11977e+06	3.26454e+06	1.3906e+07	0.606021	3.57979e-05
Q3U0M1	TPPC9_MOUSE	TPPC9_MOUSE Trafficking protein particle complex subunit 9 OS=Mus musculus OX=10090 GN=Trappc9 PE=1 SV=2	10715000	0	9.35302e+06	0	4.93272e+06	0	11736000	2.43282e+07	6.68595e+07	4.25559e+07	5.78e+07	2.58893e+07	0	0	2.00457e+06	3.14465e+06	0	6.42114e+06	0.171529	0.292863
Q9CRB6	TPPP3_MOUSE	TPPP3_MOUSE Tubulin polymerization-promoting protein family member 3 OS=Mus musculus OX=10090 GN=Tppp3 PE=1 SV=1													2552400	1.69473e+07	5.34122e+06	1.93821e+07	5.03595e+06	1.68157e+07	-0.0945965	0.844113
Q9DBS2	TPRGL_MOUSE	TPRGL_MOUSE Tumor protein p63-regulated gene 1-like protein OS=Mus musculus OX=10090 GN=Tprg1l PE=1 SV=1	57601000	6.08403e+07	3.21775e+07	8.09313e+06	5.03722e+07	4.47613e+07	20597000	7.30127e+06	1.95359e+07	1.1292e+07	4.95783e+07	9.72251e+06	0	0	0	3.87285e+06	0	0
Q8QZZ7	TPRKB_MOUSE	TPRKB_MOUSE EKC/KEOPS complex subunit Tprkb OS=Mus musculus OX=10090 GN=Tprkb PE=1 SV=1	30726000	5.84327e+06	1.7158e+07	5.84537e+06	1.85157e+07	1.11352e+07							6483900	7.90437e+06	7.23658e+06	8.80127e+06	6.73957e+06	8.83648e+06	0.0666109	0.631334
Q922B6	TRAF7_MOUSE	TRAF7_MOUSE E3 ubiquitin-protein ligase TRAF7 OS=Mus musculus OX=10090 GN=Traf7 PE=1 SV=1	2221300	0	1.80225e+07	9.07449e+06	2.3731e+07	9.97531e+06	20520000	0	5.22217e+07	4.54424e+07	9.88905e+06	0	2668900	3.79112e+06	0	0	1.89215e+06	2.71545e+06	0.236864	0.120413
O70583	TRI18_MOUSE	TRI18_MOUSE E3 ubiquitin-protein ligase Midline-1 OS=Mus musculus OX=10090 GN=Mid1 PE=1 SV=2	16929000	7.96095e+06	5.05995e+07	4.03984e+07	5.19651e+07	1.19305e+07	143040000	1.84631e+07	1.3937e+08	5.25582e+07	1.91488e+08	7.7067e+07	7475700	8.33606e+06	2.58831e+06	4.32311e+06	7.76987e+06	9.80593e+06	-0.576915	0.131989
Q9EP53	TSC1_MOUSE	TSC1_MOUSE Hamartin OS=Mus musculus OX=10090 GN=Tsc1 PE=1 SV=1	25188000	9.96156e+06	5.33277e+07	1.87226e+07	6.17562e+07	1.88634e+07	234450000	1.46356e+08	1.82131e+08	1.81292e+08	9.80699e+07	7.55415e+07	18490000	2.03632e+07	1.93727e+07	2.0291e+07	2.11058e+07	1.65764e+07	-0.208461	0.395151
Q61037	TSC2_MOUSE	TSC2_MOUSE Tuberin OS=Mus musculus OX=10090 GN=Tsc2 PE=1 SV=1	76370000	2.67117e+07	7.23258e+07	4.39637e+07	8.63175e+07	4.98782e+07	90869000	7.76196e+07	1.68424e+08	1.0396e+08	1.64381e+08	1.35842e+08	31436000	4.41749e+07	2.29858e+07	2.87986e+07	2.76734e+07	3.457e+07	0.231306	0.140304
O70401	TSN6_MOUSE	TSN6_MOUSE Tetraspanin-6 OS=Mus musculus OX=10090 GN=Tspan6 PE=1 SV=1	116340000	3.84384e+07	5.66019e+07	0	7.22278e+07	2.08357e+07	283560000	1.90911e+08	2.26447e+08	1.27694e+08	2.8939e+08	2.1306e+08	0	2.07985e+07	1.7269e+06	3.85683e+06	0	3.25547e+06	1.18102	0.0914942
Q8BJU2	TSN9_MOUSE	TSN9_MOUSE Tetraspanin-9 OS=Mus musculus OX=10090 GN=Tspan9 PE=1 SV=1	0	0	0	0	7.0231e+06	0	15967000	0	1.48363e+07	0	2.30085e+07	1.71684e+07							-0.0690466	0.802805
P35441	TSP1_MOUSE	TSP1_MOUSE Thrombospondin-1 OS=Mus musculus OX=10090 GN=Thbs1 PE=1 SV=1	7688100000	2.0939e+09	7.19564e+09	2.04921e+09	6.45187e+09	1.56396e+09	17799000000	4.93908e+09	1.63866e+10	4.6309e+09	1.59979e+10	4.67129e+09	538320000	3.80135e+08	5.33504e+08	3.96546e+08	4.51682e+08	2.99476e+08	-0.673758	0.0540553
Q03350	TSP2_MOUSE	TSP2_MOUSE Thrombospondin-2 OS=Mus musculus OX=10090 GN=Thbs2 PE=1 SV=2	36968000	8.168e+06	2.21708e+07	0	8.86033e+07	2.38659e+06	64600000	6.76785e+06	1.09296e+08	2.61217e+07	8.50105e+07	1.77918e+07							1.192	0.0429156
Q80XJ3	TTC28_MOUSE	TTC28_MOUSE Tetratricopeptide repeat protein 28 OS=Mus musculus OX=10090 GN=Ttc28 PE=1 SV=3	12579000	5.28962e+06	1.41822e+07	0	0	0	11535000	0	1.29566e+07	0	2.74903e+07	0							-0.165628	0.785395
P83877	TXN4A_MOUSE	TXN4A_MOUSE Thioredoxin-like protein 4A OS=Mus musculus OX=10090 GN=Txnl4a PE=1 SV=1	132970000	5.17915e+07	1.14408e+08	5.08805e+07	1.07096e+08	5.96212e+07	277660000	1.769e+08	2.40804e+08	1.86698e+08	1.94223e+08	1.09194e+08	22069000	2.91615e+07	2.50127e+07	3.71838e+07	9.08515e+06	1.17102e+07	0.240456	0.0740222
Q91W67	UBL7_MOUSE	UBL7_MOUSE Ubiquitin-like protein 7 OS=Mus musculus OX=10090 GN=Ubl7 PE=1 SV=2	39381000	0	1.29063e+07	0	3.37378e+07	0	132460000	1.19118e+08	1.07707e+08	1.23149e+08	1.14196e+08	7.23616e+07	24204000	3.19163e+07	2.41563e+07	3.44356e+07	8.1874e+06	1.38569e+07	0.370997	0.0240659
Q8BW70	UBP38_MOUSE	UBP38_MOUSE Ubiquitin carboxyl-terminal hydrolase 38 OS=Mus musculus OX=10090 GN=Usp38 PE=1 SV=2	9576100	2.11036e+06	0	3.06454e+06	1.4589e+07	0	11943000	8.69139e+06	1.21137e+07	4.46804e+06	3.07917e+07	1.14746e+07	1599600	6.01258e+06	1.94644e+06	2.61807e+06	0	0	-0.0606673	0.63794
Q9R0P9	UCHL1_MOUSE	UCHL1_MOUSE Ubiquitin carboxyl-terminal hydrolase isozyme L1 OS=Mus musculus OX=10090 GN=Uchl1 PE=1 SV=1	1392700000	4.15377e+08	1.42514e+09	3.56471e+08	1.34933e+09	4.68541e+08	1783100000	5.88656e+08	1.72216e+09	4.32067e+08	1.54231e+09	4.25959e+08	9891200	2.29161e+08	8.7381e+06	1.7238e+08	1.06486e+07	6.45202e+07	1.70796	0.191499
Q7TMI3	UHRF2_MOUSE	UHRF2_MOUSE E3 ubiquitin-protein ligase UHRF2 OS=Mus musculus OX=10090 GN=Uhrf2 PE=1 SV=1	67036000	1.33081e+07	4.71275e+07	3.89036e+07	6.69702e+07	5.8876e+07	228570000	9.87065e+07	2.39845e+08	1.54769e+08	2.22697e+08	1.17352e+08	0	1.71074e+07	7.4428e+06	1.72159e+07	0	7.76602e+06	0.194588	0.105314
Q8K2T4	UQCC3_MOUSE	UQCC3_MOUSE Ubiquinol-cytochrome-c reductase complex assembly factor 3 OS=Mus musculus OX=10090 GN=Uqcc3 PE=1 SV=1	0	0	9.73873e+06	0	1.01143e+07	0	0	0	1.56133e+07	0	1.56207e+07	0							-0.334037	0.155566
Q5NCI0	URGCP_MOUSE	URGCP_MOUSE Up-regulator of cell proliferation OS=Mus musculus OX=10090 GN=Urgcp PE=2 SV=1	4580400	0	4.71302e+06	0	4.479e+06	0	19389000	0	1.44591e+07	0	1.01713e+07	0							0.0767707	0.529548
Q91XL3	UXS1_MOUSE	UXS1_MOUSE UDP-glucuronic acid decarboxylase 1 OS=Mus musculus OX=10090 GN=Uxs1 PE=1 SV=1	35264000	4.23051e+07	3.50183e+07	1.59668e+07	2.03146e+07	1.45881e+07	46662000	1.73585e+07	9.16021e+07	4.04303e+07	1.01218e+08	3.29062e+07							0.0720953	0.592189
Q62465	VAT1_MOUSE	VAT1_MOUSE Synaptic vesicle membrane protein VAT-1 homolog OS=Mus musculus OX=10090 GN=Vat1 PE=1 SV=3	2967200000	1.9544e+09	3.14648e+09	1.84159e+09	3.22492e+09	1.97034e+09	6886400000	3.87094e+09	6.33683e+09	3.36658e+09	7.2082e+09	3.73782e+09	767050000	9.54264e+08	7.17171e+08	8.95412e+08	7.17827e+08	9.03867e+08	0.373276	0.115974
P29533	VCAM1_MOUSE	VCAM1_MOUSE Vascular cell adhesion protein 1 OS=Mus musculus OX=10090 GN=Vcam1 PE=1 SV=1	2129600000	1.53604e+09	4.53859e+08	6.22495e+07	3.79655e+08	7.2994e+07	4076800000	2.8276e+09	1.17388e+09	2.44382e+08	1.18951e+09	1.97402e+08	13996000	1.90218e+07	1.76868e+07	2.21704e+07	1.28073e+07	1.93114e+07	1.48504	0.0330137
Q99KC8	VMA5A_MOUSE	VMA5A_MOUSE von Willebrand factor A domain-containing protein 5A OS=Mus musculus OX=10090 GN=Vwa5a PE=1 SV=2	584410000	2.70596e+08	6.4887e+08	3.00928e+08	5.08056e+08	2.27968e+08	1923100000	9.38473e+08	1.58328e+09	7.76828e+08	2.02706e+09	8.9668e+08	287120000	3.23857e+08	3.44164e+08	4.41038e+08	3.09056e+08	5.08067e+08	-0.653783	0.219982
Q9Z0K8	VNN1_MOUSE	VNN1_MOUSE Pantetheinase OS=Mus musculus OX=10090 GN=Vnn1 PE=1 SV=3	28040000	0	2.7378e+07	0	4.25698e+07	0
P15920	VPP2_MOUSE	VPP2_MOUSE V-type proton ATPase 116 kDa subunit a2 OS=Mus musculus OX=10090 GN=Atp6v0a2 PE=1 SV=2	39758000	4.83311e+07	5.08464e+07	9.24736e+06	4.87186e+07	3.50362e+07	199460000	1.13761e+08	1.66177e+08	1.04636e+08	1.7077e+08	1.67422e+08	4827700	1.0812e+07	4.81979e+06	9.95962e+06	5.13923e+06	1.0979e+07	-0.0167704	0.872619
Q9CQ80	VPS25_MOUSE	VPS25_MOUSE Vacuolar protein-sorting-associated protein 25 OS=Mus musculus OX=10090 GN=Vps25 PE=1 SV=1	117370000	1.01993e+08	1.27758e+08	1.01454e+08	1.21384e+08	9.66285e+07	347770000	2.10258e+08	4.13647e+08	2.86652e+08	3.18826e+08	1.45018e+08	10296000	1.79453e+07	3.19179e+07	6.35768e+07	1.79864e+07	2.09469e+07	0.148156	0.437666
Q91XD6	VPS36_MOUSE	VPS36_MOUSE Vacuolar protein-sorting-associated protein 36 OS=Mus musculus OX=10090 GN=Vps36 PE=1 SV=1	74181000	6.5036e+07	4.49935e+07	6.52688e+07	6.82158e+07	4.10121e+07	305600000	1.55374e+08	2.50485e+08	1.60909e+08	2.31085e+08	1.36752e+08	23325000	4.0434e+07	1.75611e+07	3.47834e+07	2.71396e+07	5.10004e+07	-0.0543698	0.86122
Q8R5H6	WASF1_MOUSE	WASF1_MOUSE Wiskott-Aldrich syndrome protein family member 1 OS=Mus musculus OX=10090 GN=Wasf1 PE=1 SV=2	7055400	5.40942e+06	1.38269e+07	1.01983e+07	1.30405e+07	4.48425e+06	63706000	1.68224e+07	3.37389e+07	0	9.50984e+07	1.52357e+07							0.310341	0.111839
Q3UGF1	WDR19_MOUSE	WDR19_MOUSE WD repeat-containing protein 19 OS=Mus musculus OX=10090 GN=Wdr19 PE=1 SV=1	6548300	4.69489e+06	7.19191e+06	0	8.78449e+06	0	19025000	0	2.82391e+07	0	3.45808e+07	1.0847e+07							-0.0287115	0.919933
Q8BH57	WDR48_MOUSE	WDR48_MOUSE WD repeat-containing protein 48 OS=Mus musculus OX=10090 GN=Wdr48 PE=1 SV=1	49841000	4.85858e+06	3.01178e+07	4.43796e+06	2.00136e+07	2.80932e+06	171090000	1.50382e+08	2.84097e+08	1.94193e+08	3.81042e+08	3.21559e+08	50169000	6.38956e+07	6.87999e+07	8.12889e+07	6.54252e+07	7.55608e+07	0.152674	0.228876
O54775	WISP1_MOUSE	WISP1_MOUSE WNT1-inducible-signaling pathway protein 1 OS=Mus musculus OX=10090 GN=Wisp1 PE=2 SV=1	80788000	0	9.96173e+07	0	1.0945e+08	1.75821e+07													4.25	0.0104842
Q9EPK5	WWTR1_MOUSE	WWTR1_MOUSE WW domain-containing transcription regulator protein 1 OS=Mus musculus OX=10090 GN=Wwtr1 PE=1 SV=2	15260000	0	0	0	1.7537e+07	1.07479e+07	17598000	8.69877e+06	0	0	1.86521e+07	1.28598e+07							-0.21358	0.195135
Q3TNA1	XYLB_MOUSE	XYLB_MOUSE Xylulose kinase OS=Mus musculus OX=10090 GN=Xylb PE=1 SV=1	24464000	7.83007e+06	1.22301e+07	7.95623e+06	1.46988e+07	5.52065e+06	30135000	1.00528e+07	1.62501e+07	0	3.6475e+07	1.57741e+07							0.517892	0.238689
Q3TUF7	YETS2_MOUSE	YETS2_MOUSE YEATS domain-containing protein 2 OS=Mus musculus OX=10090 GN=Yeats2 PE=1 SV=2	29534000	3.19215e+07	3.05122e+07	1.99747e+07	4.02409e+07	3.35303e+07	91899000	6.15432e+07	9.25043e+07	4.67474e+07	5.74292e+07	3.12371e+07	2265800	3.462e+06	4.91271e+06	9.55651e+06	5.0463e+06	9.27418e+06	-0.00661009	0.976289
Q8C407	YIPF4_MOUSE	YIPF4_MOUSE Protein YIPF4 OS=Mus musculus OX=10090 GN=Yipf4 PE=1 SV=1	22318000	0	2.15458e+07	4.46404e+06	2.24228e+07	1.03958e+07	44312000	1.13954e+07	3.8131e+07	1.11269e+07	2.89693e+07	2.90409e+07							-0.232666	0.107507
Q8BGK6	YLAT2_MOUSE	YLAT2_MOUSE Y+L amino acid transporter 2 OS=Mus musculus OX=10090 GN=Slc7a6 PE=1 SV=1	20787000	8.84754e+06	1.28875e+07	9.03476e+06	1.67726e+07	7.41799e+06	86460000	0	9.23843e+07	3.66575e+07	8.63335e+07	5.76839e+07							-0.150314	0.444274
Q8VD12	Z385A_MOUSE	Z385A_MOUSE Zinc finger protein 385A OS=Mus musculus OX=10090 GN=Znf385a PE=1 SV=2	23198000	0	2.6433e+07	8.22121e+06	1.13526e+07	0	46849000	2.93131e+07	4.65078e+07	4.95994e+06	5.09704e+07	3.12682e+07	3002800	6.31797e+06	4.80314e+06	1.92243e+07	1.21146e+07	3.0622e+07
Q9CX48	ZCH10_MOUSE	ZCH10_MOUSE Zinc finger CCHC domain-containing protein 10 OS=Mus musculus OX=10090 GN=Zcchc10 PE=2 SV=1													0	5.78151e+06	0	5.41213e+06	0	5.24522e+06	0.348501	0.111133
Q91X58	ZFN2B_MOUSE	ZFN2B_MOUSE AN1-type zinc finger protein 2B OS=Mus musculus OX=10090 GN=Zfand2b PE=1 SV=1	6399400	6.91542e+06	0	0	3.21216e+06	0	75494000	2.47309e+07	5.70285e+07	2.12763e+07	5.20267e+07	2.73247e+07							-0.125168	0.636436
Q8VCM3	ZFY21_MOUSE	ZFY21_MOUSE Zinc finger FYVE domain-containing protein 21 OS=Mus musculus OX=10090 GN=Zfyve21 PE=1 SV=2	54010000	1.32645e+07	4.52858e+07	1.42731e+07	4.78012e+07	1.00536e+07	95803000	1.76287e+07	6.76098e+07	1.78921e+07	7.84127e+07	2.37915e+07							-0.158123	0.481275
P70121	ZHX1_MOUSE	ZHX1_MOUSE Zinc fingers and homeoboxes protein 1 OS=Mus musculus OX=10090 GN=Zhx1 PE=1 SV=2	0	0	1.2818e+07	0	2.69965e+07	2.25051e+07							3771800	1.15539e+07	5.65886e+06	1.36456e+07	0	7.21614e+06	-0.570519	0.0388906
Q6IQX8	ZN219_MOUSE	ZN219_MOUSE Zinc finger protein 219 OS=Mus musculus OX=10090 GN=Znf219 PE=1 SV=1							9000400	0	1.1452e+07	6.33298e+06	9.51349e+06	6.58545e+06
Q7TMA2	ZN503_MOUSE	ZN503_MOUSE Zinc finger protein 503 OS=Mus musculus OX=10090 GN=Znf503 PE=1 SV=1	37406000	1.30908e+07	1.81771e+07	1.79901e+07	7.10309e+07	1.25351e+07	57779000	8.92619e+06	8.88619e+07	2.91128e+07	7.0647e+07	1.29625e+07	14150000	1.88304e+07	1.51394e+07	1.63875e+07	7.79431e+06	1.07569e+07
Q6KAS7	ZN521_MOUSE	ZN521_MOUSE Zinc finger protein 521 OS=Mus musculus OX=10090 GN=Znf521 PE=1 SV=2	14192000	0	1.56313e+07	0	6.71704e+06	0	48545000	0	3.9991e+07	0	6.43092e+07	2.28292e+07
Q6NXK2	ZN532_MOUSE	ZN532_MOUSE Zinc finger protein 532 OS=Mus musculus OX=10090 GN=Znf532 PE=1 SV=1	9686800	0	3.79399e+06	0	5.28098e+06	0							0	0	3.22133e+06	5.56053e+06	0	0

## Sheet: Downregulated
UniProt ID	Protein IDs	Fasta headers	L rep1	H rep1	L rep2	H rep2	L rep3	H rep3	L rep4	H rep4	L rep5	H rep5	L rep6	H rep6	L rep7	H rep7	L rep8	H rep8	L rep9	H rep9	mRNA Log2(FC)	mRNA p value
Q60876	4EBP1_MOUSE	4EBP1_MOUSE Eukaryotic translation initiation factor 4E-binding protein 1 OS=Mus musculus OX=10090 GN=Eif4ebp1 PE=1 SV=3	0	0	7.66791e+06	1.32731e+07	6.37531e+06	1.38068e+07	119110000	1.34213e+08	1.05195e+08	1.24894e+08	6.3497e+07	1.24444e+08	81854000	5.58014e+07	7.3092e+07	5.23952e+07	7.9201e+07	6.07918e+07	0.42358	0.0304404
P51912	AAAT_MOUSE	AAAT_MOUSE Neutral amino acid transporter B(0) OS=Mus musculus OX=10090 GN=Slc1a5 PE=1 SV=2	53055000	5.34718e+07	2.5367e+07	4.30592e+07	3.73306e+07	8.54633e+07	45886000	1.56759e+08	5.74425e+07	1.1259e+08	1.21932e+08	1.57337e+08	0	0	0	0	8.51111e+06	4.19881e+06	-0.517568	0.0702725
Q61102	ABCB7_MOUSE	ABCB7_MOUSE ATP-binding cassette sub-family B member 7, mitochondrial OS=Mus musculus OX=10090 GN=Abcb7 PE=1 SV=3	12958000	3.12577e+07	6.77157e+06	1.49099e+07	8.08479e+06	1.06832e+07	21172000	5.44978e+07	4.1712e+07	6.10674e+07	2.43124e+07	5.93638e+07							-0.184039	0.336969
Q9JI39	ABCBA_MOUSE	ABCBA_MOUSE ATP-binding cassette sub-family B member 10, mitochondrial OS=Mus musculus OX=10090 GN=Abcb10 PE=1 SV=1	33771000	4.6067e+07	8.0889e+07	1.62036e+08	4.67031e+07	8.29763e+07	152390000	2.2366e+08	1.25609e+08	2.70225e+08	1.51939e+08	2.99772e+08							-0.581799	0.0921553
Q8R2Y0	ABHD6_MOUSE	ABHD6_MOUSE Monoacylglycerol lipase ABHD6 OS=Mus musculus OX=10090 GN=Abhd6 PE=1 SV=1	0	1.19835e+07	1.28789e+07	3.01661e+07	2.27979e+06	6.78491e+06	12560000	1.05136e+07	1.69076e+07	1.77268e+07	6.68607e+06	1.84266e+07							0.357237	0.063017
Q4JIM5	ABL2_MOUSE	ABL2_MOUSE Tyrosine-protein kinase ABL2 OS=Mus musculus OX=10090 GN=Abl2 PE=1 SV=1	8838100	2.36969e+07	1.16446e+07	1.15952e+07	0	1.10025e+07	29251000	3.65611e+07	1.37996e+07	1.20085e+07	2.93172e+07	6.91863e+07	4502300	2.64735e+06	2.27625e+06	1.69541e+06	3.50396e+06	0	-0.0973012	0.595912
P13516	ACOD1_MOUSE	ACOD1_MOUSE Acyl-CoA desaturase 1 OS=Mus musculus OX=10090 GN=Scd1 PE=1 SV=2;sp							116760000	2.4423e+08	1.47474e+08	3.32887e+08	1.26958e+08	2.91799e+08							-0.586261	0.301229
P13011	ACOD2_MOUSE	ACOD2_MOUSE Acyl-CoA desaturase 2 OS=Mus musculus OX=10090 GN=Scd2 PE=1 SV=2;sp	74277000	2.93054e+08	7.98237e+07	3.27571e+08	1.02792e+08	3.05352e+08													-0.0323699	0.94778
Q9CZW4	ACSL3_MOUSE	ACSL3_MOUSE Long-chain-fatty-acid--CoA ligase 3 OS=Mus musculus OX=10090 GN=Acsl3 PE=1 SV=2	127180000	2.58127e+08	9.73778e+07	3.47365e+08	1.1269e+08	3.32054e+08	194920000	7.38885e+08	2.68778e+08	6.19507e+08	3.05609e+08	7.75342e+08							0.0181839	0.945465
P62737	ACTA_MOUSE	ACTA_MOUSE Actin, aortic smooth muscle OS=Mus musculus OX=10090 GN=Acta2 PE=1 SV=1													3437300000	6.3305e+08	3.67786e+09	1.58304e+09	2.7996e+09	7.87164e+08	-1.09646	1.29077e-05
Q9CZI9	AEN_MOUSE	AEN_MOUSE Apoptosis-enhancing nuclease OS=Mus musculus OX=10090 GN=Aen PE=2 SV=1	8633500	2.57339e+07	1.68812e+07	3.16636e+07	1.18316e+07	2.82896e+07	35282000	7.7917e+07	2.76248e+07	5.67979e+07	3.37908e+07	5.16059e+07	2171500	2.45355e+06	2.03727e+06	3.21381e+06	0	0	-0.288992	0.171913
Q80WC7	AGFG2_MOUSE	AGFG2_MOUSE Arf-GAP domain and FG repeat-containing protein 2 OS=Mus musculus OX=10090 GN=Agfg2 PE=1 SV=1	31171000	4.44691e+07	2.26609e+07	7.93726e+07	0	1.04477e+07	46025000	8.46389e+07	7.7382e+07	1.58946e+08	1.5125e+08	1.54723e+08	17569000	1.86822e+07	1.94843e+07	1.95473e+07	3.35521e+07	2.77294e+07	-0.133041	0.637918
Q9ESW4	AGK_MOUSE	AGK_MOUSE Acylglycerol kinase, mitochondrial OS=Mus musculus OX=10090 GN=Agk PE=1 SV=1	42773000	7.44316e+07	4.28822e+07	6.8559e+07	3.98081e+07	6.06847e+07													-0.0208208	0.90836
A2ASQ1	AGRIN_MOUSE	AGRIN_MOUSE Agrin OS=Mus musculus OX=10090 GN=Agrn PE=1 SV=1	16630000	4.9703e+07	4.77789e+06	2.06057e+07	0	5.20412e+07	77315000	9.42671e+07	4.08652e+07	1.10274e+08	1.22776e+07	2.92074e+07	29805000	968110	2.47405e+07	0	3.08899e+07	792208	-1.20613	0.0846541
Q8BGT5	ALAT2_MOUSE	ALAT2_MOUSE Alanine aminotransferase 2 OS=Mus musculus OX=10090 GN=Gpt2 PE=1 SV=1	17408000	7.47707e+07	1.50584e+07	8.82441e+07	3.46167e+07	4.91598e+07	120500000	2.82502e+08	1.0501e+08	3.1484e+08	1.05519e+08	2.77222e+08	7086200	8.08667e+06	7.08557e+06	7.5898e+06	5.07015e+06	4.12052e+06	0.4067	0.125263
Q8K2A8	ALG3_MOUSE	ALG3_MOUSE Dol-P-Man:Man(5)GlcNAc(2)-PP-Dol alpha-1,3-mannosyltransferase OS=Mus musculus OX=10090 GN=Alg3 PE=1 SV=2	33727000	4.88969e+07	2.33466e+07	4.52802e+07	3.05379e+07	4.75675e+07													0.377511	0.0307895
Q9R045	ANGL2_MOUSE	ANGL2_MOUSE Angiopoietin-related protein 2 OS=Mus musculus OX=10090 GN=Angptl2 PE=2 SV=2	18555000	5.1302e+07	2.14112e+07	5.32181e+07	2.02566e+07	5.10506e+07	106980000	1.82322e+08	8.24025e+07	1.28303e+08	7.80193e+07	1.50544e+08	31226000	5.82337e+06	2.18413e+07	7.74219e+06	3.62348e+07	8.72267e+06	-0.9641	0.00534557
Q99LW0	ANR10_MOUSE	ANR10_MOUSE Ankyrin repeat domain-containing protein 10 OS=Mus musculus OX=10090 GN=Ankrd10 PE=2 SV=2	16595000	2.25259e+07	1.79251e+07	2.99538e+07	1.79894e+07	2.64177e+07	0	4.08835e+07	0	9.23666e+06	0	0	3409900	3.13171e+06	0	0	0	0	-0.361525	0.139083
E9Q4F7	ANR11_MOUSE	ANR11_MOUSE Ankyrin repeat domain-containing protein 11 OS=Mus musculus OX=10090 GN=Ankrd11 PE=1 SV=1	11639000	1.37757e+07	1.8691e+06	2.59758e+06	2.64843e+06	9.72041e+06	0	0	0	1.54241e+07	0	5.84608e+06	0	0	3.68082e+06	3.31501e+06	0	0	-0.0432006	0.599468
Q8BVF7	APH1A_MOUSE	APH1A_MOUSE Gamma-secretase subunit APH-1A OS=Mus musculus OX=10090 GN=Aph1a PE=1 SV=2	18988000	5.15337e+07	2.17152e+07	6.86718e+07	1.96311e+07	5.51202e+07													-0.130731	0.524925
Q02013	AQP1_MOUSE	AQP1_MOUSE Aquaporin-1 OS=Mus musculus OX=10090 GN=Aqp1 PE=1 SV=3	44000000	9.165e+07	3.50237e+07	1.4281e+08	2.79916e+07	7.25194e+07							0	0	0	0	1.24489e+07	0	-0.968513	0.0787426
P97433	ARG28_MOUSE	ARG28_MOUSE Rho guanine nucleotide exchange factor 28 OS=Mus musculus OX=10090 GN=Arhgef28 PE=1 SV=1	0	1.53679e+07	6.08847e+06	8.00003e+06	0	6.86558e+06	21839000	3.0748e+07	7.91628e+07	9.65593e+07	4.47759e+07	5.88106e+07							-1.45956	0.00899536
Q9D864	ARP6_MOUSE	ARP6_MOUSE Actin-related protein 6 OS=Mus musculus OX=10090 GN=Actr6 PE=1 SV=2	11702000	1.32456e+07	1.07583e+07	1.53525e+07	1.15025e+07	1.31174e+07	9531100	3.36161e+07	2.1208e+07	3.54367e+07	0	7.72673e+06	2481400	0	3.32011e+06	0	3.2507e+06	0	0.0369922	0.851765
Q9DAP7	ASF1B_MOUSE	ASF1B_MOUSE Histone chaperone ASF1B OS=Mus musculus OX=10090 GN=Asf1b PE=1 SV=1													6797600	4.51138e+06	8.16414e+06	4.71756e+06	7.32338e+06	4.74802e+06	0.505717	0.0101262
Q61024	ASNS_MOUSE	ASNS_MOUSE Asparagine synthetase [glutamine-hydrolyzing] OS=Mus musculus OX=10090 GN=Asns PE=1 SV=3	1224800000	2.13308e+09	1.07563e+09	1.78853e+09	1.08473e+09	1.85667e+09	2337500000	4.34677e+09	2.10163e+09	3.79536e+09	2.13231e+09	3.71951e+09	541410000	2.13492e+08	4.982e+08	1.74633e+08	4.24491e+08	1.28148e+08	0.0642083	0.818367
Q8BSY0	ASPH_MOUSE	ASPH_MOUSE Aspartyl/asparaginyl beta-hydroxylase OS=Mus musculus OX=10090 GN=Asph PE=1 SV=1	91353000	1.82765e+08	9.9888e+07	1.4802e+08	1.22872e+08	2.13589e+08	349770000	4.74476e+08	4.44917e+08	6.09951e+08	4.69018e+08	6.14795e+08	9318600	5.47525e+06	1.12531e+07	7.51595e+06	1.28564e+07	7.00909e+06	-0.0953026	0.536474
Q8CJ27	ASPM_MOUSE	ASPM_MOUSE Abnormal spindle-like microcephaly-associated protein homolog OS=Mus musculus OX=10090 GN=Aspm PE=1 SV=2	0	8.04956e+06	5.93256e+06	1.01776e+07	6.06182e+06	1.34586e+07													-0.208727	0.36482
P16460	ASSY_MOUSE	ASSY_MOUSE Argininosuccinate synthase OS=Mus musculus OX=10090 GN=Ass1 PE=1 SV=1	1034100000	1.44089e+09	1.07683e+09	1.36768e+09	1.19267e+09	1.63055e+09	2228100000	3.02718e+09	2.11792e+09	2.99047e+09	2.33969e+09	3.04519e+09	218830000	7.32616e+07	2.9555e+08	1.03502e+08	2.51545e+08	7.40622e+07
Q78IK2	ATPMD_MOUSE	ATPMD_MOUSE ATP synthase membrane subunit DAPIT, mitochondrial OS=Mus musculus OX=10090 GN=Atp5md PE=1 SV=1							359360000	7.13791e+08	2.77712e+08	5.06585e+08	3.65217e+08	6.22087e+08	14102000	0	0	0	0	0
P18572	BASI_MOUSE	BASI_MOUSE Basigin OS=Mus musculus OX=10090 GN=Bsg PE=1 SV=2	872400000	1.13491e+09	8.85054e+08	1.13503e+09	8.56451e+08	1.08958e+09	1701900000	2.03537e+09	1.49743e+09	1.80695e+09	1.33289e+09	1.60664e+09	28868000	2.35639e+06	6.36344e+07	2.94811e+07	5.95406e+07	2.16471e+07	0.144725	0.199943
P24288	BCAT1_MOUSE	BCAT1_MOUSE Branched-chain-amino-acid aminotransferase, cytosolic OS=Mus musculus OX=10090 GN=Bcat1 PE=1 SV=2	371330000	7.35327e+08	3.80374e+08	6.91442e+08	3.9848e+08	7.54102e+08	796440000	1.68086e+09	6.1349e+08	1.23e+09	6.25001e+08	1.14797e+09	169620000	8.62649e+07	2.45421e+08	1.22078e+08	1.55362e+08	9.14499e+07	1.00142	3.27e-05
A2AG58	BCLA3_MOUSE	BCLA3_MOUSE BCLAF1 and THRAP3 family member 3 OS=Mus musculus OX=10090 GN=Bclaf3 PE=1 SV=1	13642000	3.07175e+07	0	1.0494e+07	1.22104e+07	2.18717e+07	13993000	1.49841e+07	3.04722e+07	4.85593e+07	1.71338e+07	3.91871e+07
Q91W92	BORG5_MOUSE	BORG5_MOUSE Cdc42 effector protein 1 OS=Mus musculus OX=10090 GN=Cdc42ep1 PE=1 SV=1	95001000	1.24982e+08	1.04863e+08	1.40563e+08	1.08058e+08	1.42853e+08	226310000	3.17674e+08	2.09524e+08	3.5136e+08	2.23659e+08	3.37942e+08	7351900	0	2.57415e+06	0	8.90293e+06	2.81015e+06	-0.241533	0.28651
Q9EQG9	C43BP_MOUSE	C43BP_MOUSE Collagen type IV alpha-3-binding protein OS=Mus musculus OX=10090 GN=Col4a3bp PE=1 SV=1	386480000	6.52012e+08	3.76636e+08	6.65035e+08	2.08334e+08	3.16438e+08
Q9WUE3	C56D2_MOUSE	C56D2_MOUSE Cytochrome b561 domain-containing protein 2 OS=Mus musculus OX=10090 GN=Cyb561d2 PE=1 SV=1	9696200	1.16173e+07	8.78019e+06	1.48239e+07	9.9938e+06	1.64023e+07	29203000	4.79318e+07	3.02713e+07	3.65766e+07	1.61941e+07	3.74165e+07							0.195212	0.277333
Q8CIL4	CA131_MOUSE	CA131_MOUSE Uncharacterized protein C1orf131 homolog OS=Mus musculus OX=10090 PE=1 SV=1	0	0	3.94027e+06	1.75777e+07	0	1.5727e+07	27422000	4.47807e+07	2.56906e+07	4.80876e+07	2.97879e+07	4.69562e+07
Q61112	CAB45_MOUSE	CAB45_MOUSE 45 kDa calcium-binding protein OS=Mus musculus OX=10090 GN=Sdf4 PE=1 SV=1	31987000	2.54463e+07	2.56099e+07	2.11782e+07	3.29398e+07	7.80072e+07	187000000	3.32318e+08	1.15055e+08	1.99759e+08	2.61108e+08	3.75992e+08	39978000	2.5553e+07	7.46622e+07	3.42246e+07	6.72876e+07	4.07156e+07	0.0136489	0.910482
Q5IR70	CAGE1_MOUSE	CAGE1_MOUSE Cancer-associated gene 1 protein homolog OS=Mus musculus OX=10090 GN=Cage1 PE=1 SV=2	83806000	1.7101e+08	2.66437e+07	6.32564e+07	0	6.85672e+07
Q8R0K4	CC137_MOUSE	CC137_MOUSE Coiled-coil domain-containing protein 137 OS=Mus musculus OX=10090 GN=Ccdc137 PE=2 SV=1	20998000	4.23621e+07	0	2.52789e+07	0	8.35717e+06													0.230667	0.379775
Q61490	CD166_MOUSE	CD166_MOUSE CD166 antigen OS=Mus musculus OX=10090 GN=Alcam PE=1 SV=3	12133000	4.21035e+07	9.68728e+06	3.75876e+07	5.18214e+06	2.5524e+07	63282000	1.33037e+08	4.33917e+07	9.12652e+07	4.28073e+07	9.96674e+07							1.18578	0.017351
Q9CZP7	CD37L_MOUSE	CD37L_MOUSE Hsp90 co-chaperone Cdc37-like 1 OS=Mus musculus OX=10090 GN=Cdc37l1 PE=1 SV=1	103000000	6.56012e+07	1.43457e+07	8.18833e+07	1.6521e+07	5.13953e+07	41828000	8.2307e+07	3.17731e+07	1.32365e+08	4.45865e+07	1.42646e+08	0	0	3.96167e+07	4.69353e+07	0	0	-0.0695585	0.685741
Q9Z1X9	CDC45_MOUSE	CDC45_MOUSE Cell division control protein 45 homolog OS=Mus musculus OX=10090 GN=Cdc45 PE=1 SV=2	33672000	5.95188e+07	2.34407e+07	3.53851e+07	2.53716e+07	3.6882e+07													0.284514	0.0583499
P56389	CDD_MOUSE	CDD_MOUSE Cytidine deaminase OS=Mus musculus OX=10090 GN=Cda PE=1 SV=2	44741000	1.10385e+08	5.6624e+07	1.36051e+08	4.72412e+07	1.22763e+08	38094000	1.01409e+08	5.37969e+07	1.31815e+08	4.70706e+07	1.27104e+08	73168000	5.70392e+07	7.03383e+07	6.09068e+07	8.06307e+07	6.6949e+07	-1.60752	0.0652808
Q99NF3	CEP41_MOUSE	CEP41_MOUSE Centrosomal protein of 41 kDa OS=Mus musculus OX=10090 GN=Cep41 PE=1 SV=1	0	2.60752e+07	2.60716e+06	2.93989e+07	3.65458e+06	3.44952e+06	9743300	1.38572e+07	1.22266e+07	3.84896e+07	0	2.3817e+07	0	0	2.95421e+06	0	8.46519e+06	7.04991e+06	-0.196503	0.273624
Q9D6K9	CERS5_MOUSE	CERS5_MOUSE Ceramide synthase 5 OS=Mus musculus OX=10090 GN=Cers5 PE=1 SV=1	66613000	1.62744e+08	8.37129e+07	1.32062e+08	8.62453e+07	1.59925e+08	273410000	3.4395e+08	3.78476e+08	4.72733e+08	3.20633e+08	4.3856e+08							0.0406303	0.8588
Q8C172	CERS6_MOUSE	CERS6_MOUSE Ceramide synthase 6 OS=Mus musculus OX=10090 GN=Cers6 PE=1 SV=1	16108000	2.98509e+07	2.39962e+07	7.47261e+07	3.43723e+07	6.24732e+07	70026000	1.22134e+08	7.13618e+07	1.42397e+08	7.99162e+07	1.16424e+08							-0.968232	0.00240999
Q9EQG9	CERT_MOUSE	CERT_MOUSE Ceramide transfer protein OS=Mus musculus OX=10090 GN=Cert1 PE=1 SV=1							98982000	1.63243e+08	6.998e+07	1.22947e+08	1.28141e+08	1.78447e+08	44796000	1.9218e+07	3.80665e+07	1.94016e+07	3.03601e+07	1.17452e+07
Q9D727	CF226_MOUSE	CF226_MOUSE Uncharacterized protein C6orf226 homolog OS=Mus musculus OX=10090 PE=1 SV=1	30084000	5.44345e+07	3.57808e+07	6.38807e+07	3.70145e+07	5.59584e+07
Q8VCN5	CGL_MOUSE	CGL_MOUSE Cystathionine gamma-lyase OS=Mus musculus OX=10090 GN=Cth PE=1 SV=1	1425300	2.52654e+06	1.81951e+07	2.88345e+07	0	1.39327e+07	17295000	1.62323e+08	4.01487e+08	5.66007e+08	5.55252e+07	1.28678e+08							0.439666	0.119015
Q09XV5	CHD8_MOUSE	CHD8_MOUSE Chromodomain-helicase-DNA-binding protein 8 OS=Mus musculus OX=10090 GN=Chd8 PE=1 SV=1	87514000	1.21097e+08	7.79499e+07	9.30207e+07	8.78436e+07	8.13125e+07	214140000	2.29089e+08	2.36948e+08	3.19063e+08	2.46598e+08	2.91038e+08	8478500	2.36294e+06	7.4093e+06	3.60064e+06	7.99399e+06	2.39906e+06	0.0055477	0.970948
Q8R1T1	CHMP7_MOUSE	CHMP7_MOUSE Charged multivesicular body protein 7 OS=Mus musculus OX=10090 GN=Chmp7 PE=1 SV=1													4942400	0	7.62526e+06	4.37446e+06	7.64347e+06	3.71817e+06	-0.11645	0.500097
Q9CWX2	CIA30_MOUSE	CIA30_MOUSE Complex I intermediate-associated protein 30, mitochondrial OS=Mus musculus OX=10090 GN=Ndufaf1 PE=1 SV=2	0	3.46973e+07	0	3.02254e+07	0	3.07398e+07	48080000	5.12577e+07	4.16594e+07	4.11834e+07	2.79967e+07	4.21864e+07							0.234849	0.206759
Q7TS74	CKP2L_MOUSE	CKP2L_MOUSE Cytoskeleton-associated protein 2-like OS=Mus musculus OX=10090 GN=Ckap2l PE=1 SV=1	14919000	3.20751e+07	5.11202e+06	9.0189e+06	8.52433e+06	2.68339e+07	13155000	1.92784e+07	0	1.53692e+07	1.36161e+07	1.59895e+07							-0.285692	0.418609
Q3U5Q7	CMPK2_MOUSE	CMPK2_MOUSE UMP-CMP kinase 2, mitochondrial OS=Mus musculus OX=10090 GN=Cmpk2 PE=1 SV=2													3516000	0	2.03186e+07	0	2.60773e+07	0
Q3TP92	CNEP1_MOUSE	CNEP1_MOUSE CTD nuclear envelope phosphatase 1 OS=Mus musculus OX=10090 GN=Ctdnep1 PE=1 SV=2	36079000	1.7726e+08	6.96189e+06	4.72374e+07	0	2.72221e+07													0.148137	0.269058
Q08091	CNN1_MOUSE	CNN1_MOUSE Calponin-1 OS=Mus musculus OX=10090 GN=Cnn1 PE=1 SV=1	1065800000	1.57533e+09	1.16727e+09	1.66068e+09	1.20057e+09	1.54566e+09	2783300000	3.42163e+09	3.07325e+09	3.22151e+09	2.38948e+09	2.36328e+09	195620000	8.30367e+07	4.49706e+08	1.70257e+08	5.08781e+08	1.8243e+08	0.0834791	0.714612
P08122	CO4A2_MOUSE	CO4A2_MOUSE Collagen alpha-2(IV) chain OS=Mus musculus OX=10090 GN=Col4a2 PE=1 SV=4	91008000	2.67962e+08	1.47482e+08	3.12952e+08	1.50355e+08	3.57524e+08	471250000	6.17171e+08	4.62522e+08	5.82497e+08	5.67187e+08	6.66362e+08	15833000	1.40235e+06	4.1856e+06	1.50303e+06	2.40054e+07	2.5497e+06	-0.618227	0.119217
Q00780	CO8A1_MOUSE	CO8A1_MOUSE Collagen alpha-1(VIII) chain OS=Mus musculus OX=10090 GN=Col8a1 PE=1 SV=3	12199000	1.67195e+07	1.63411e+07	1.74794e+07	1.98485e+07	4.23659e+07	12734000	3.4679e+07	1.15902e+07	1.94922e+07	3.42633e+07	4.95656e+07							-1.26995	0.047108
Q9D2R6	COA3_MOUSE	COA3_MOUSE Cytochrome c oxidase assembly factor 3 homolog, mitochondrial OS=Mus musculus OX=10090 GN=Coa3 PE=1 SV=1	30871000	4.8192e+07	7.08997e+06	2.53187e+07	3.07818e+07	4.61226e+07	65662000	8.62524e+07	6.16586e+07	9.87615e+07	6.64413e+07	7.93013e+07							0.519658	0.0291221
Q566J8	COQ8B_MOUSE	COQ8B_MOUSE Atypical kinase COQ8B, mitochondrial OS=Mus musculus OX=10090 GN=Coq8b PE=1 SV=1	2179700	2.64624e+06	0	0	1.80062e+06	2.70249e+06	19975000	3.13403e+07	4.22571e+06	9.17818e+06	6.19978e+06	8.02184e+06
Q9D7J4	COX20_MOUSE	COX20_MOUSE Cytochrome c oxidase assembly protein COX20, mitochondrial OS=Mus musculus OX=10090 GN=Cox20 PE=1 SV=1	22403000	4.33704e+07	1.26568e+07	2.28673e+07	1.2676e+07	2.24454e+07													-0.290945	0.0749146
Q91XD7	CREL1_MOUSE	CREL1_MOUSE Cysteine-rich with EGF-like domain protein 1 OS=Mus musculus OX=10090 GN=Creld1 PE=1 SV=1	12695000	1.83574e+07	0	2.76977e+07	1.76988e+07	2.56791e+07													0.6351	0.146564
Q9JM58	CRLF1_MOUSE	CRLF1_MOUSE Cytokine receptor-like factor 1 OS=Mus musculus OX=10090 GN=Crlf1 PE=1 SV=1	14347000	3.18644e+07	1.44414e+07	3.28016e+07	2.95412e+07	5.2513e+07	72304000	1.23119e+08	7.41762e+07	8.3424e+07	1.88294e+07	5.88548e+07							-1.35116	0.0148415
Q80ZM8	CRLS1_MOUSE	CRLS1_MOUSE Cardiolipin synthase (CMP-forming) OS=Mus musculus OX=10090 GN=Crls1 PE=1 SV=1	0	2.13027e+07	7.49771e+06	2.60589e+07	6.75315e+06	1.68663e+07													-0.0216602	0.90596
P07141	CSF1_MOUSE	CSF1_MOUSE Macrophage colony-stimulating factor 1 OS=Mus musculus OX=10090 GN=Csf1 PE=1 SV=2	8831300	2.3656e+07	0	1.41536e+07	1.28676e+07	2.42658e+07	58528000	6.49068e+07	1.88305e+07	4.9795e+07	4.75747e+07	4.27339e+07							-0.273789	0.46928
Q8R311	CTGE5_MOUSE	CTGE5_MOUSE Endoplasmic reticulum export factor CTAGE5 OS=Mus musculus OX=10090 GN=Ctage5 PE=2 SV=1;sp	126470000	3.11724e+08	8.97161e+07	2.39336e+08	1.09249e+08	2.77737e+08
O88327	CTNL1_MOUSE	CTNL1_MOUSE Alpha-catulin OS=Mus musculus OX=10090 GN=Ctnnal1 PE=1 SV=1	13969000	2.27752e+07	1.50216e+07	2.51243e+07	1.46098e+07	2.21373e+07	20494000	6.47213e+07	0	4.69821e+07	2.22664e+07	3.37031e+07							-1.90827	0.0101134
Q09143	CTR1_MOUSE	CTR1_MOUSE High affinity cationic amino acid transporter 1 OS=Mus musculus OX=10090 GN=Slc7a1 PE=1 SV=1	333650000	7.32658e+08	3.27694e+08	6.73944e+08	3.35548e+08	6.66836e+08													-0.127486	0.317696
P97792	CXAR_MOUSE	CXAR_MOUSE Coxsackievirus and adenovirus receptor homolog OS=Mus musculus OX=10090 GN=Cxadr PE=1 SV=1	13128000	1.83288e+07	0	1.67365e+07	8.27883e+06	3.27907e+07	67687000	5.89404e+07	3.66326e+07	8.09143e+07	2.20837e+07	7.79422e+07							-0.214503	0.877367
O54851	CXD2_MOUSE	CXD2_MOUSE Gap junction delta-2 protein OS=Mus musculus OX=10090 GN=Gjd2 PE=1 SV=2	178170000	2.92656e+08	3.9955e+08	6.40757e+08	2.5147e+08	4.02347e+08
P63034	CYH2_MOUSE	CYH2_MOUSE Cytohesin-2 OS=Mus musculus OX=10090 GN=Cyth2 PE=1 SV=2	21398000	4.72191e+07	3.1251e+07	6.4922e+07	1.75761e+07	4.09359e+07													0.141064	0.361075
Q3UHC7	DAB2P_MOUSE	DAB2P_MOUSE Disabled homolog 2-interacting protein OS=Mus musculus OX=10090 GN=Dab2ip PE=1 SV=1	50426000	4.65378e+07	2.20385e+07	2.57276e+07	6.91585e+06	1.21915e+07	47166000	5.4584e+07	1.15652e+08	9.34167e+07	4.68996e+07	6.41344e+07	12232000	5.58198e+06	1.2959e+07	1.76222e+06	1.33048e+07	3.37471e+06	-0.670635	0.0197933
Q6AXC6	DDX11_MOUSE	DDX11_MOUSE ATP-dependent DNA helicase DDX11 OS=Mus musculus OX=10090 GN=Ddx11 PE=1 SV=2	0	0	3.57271e+06	5.51542e+06	4.27597e+06	4.88379e+06	18845000	2.27485e+07	7.59085e+06	1.07978e+07	1.33029e+07	3.50089e+07							0.325002	0.0120871
Q9ESV0	DDX24_MOUSE	DDX24_MOUSE ATP-dependent RNA helicase DDX24 OS=Mus musculus OX=10090 GN=Ddx24 PE=1 SV=2	90657000	1.67861e+08	1.15824e+08	1.93878e+08	1.04848e+08	2.00414e+08	309330000	4.46326e+08	2.91904e+08	3.9464e+08	2.47314e+08	4.54684e+08	62634000	3.35186e+07	1.12362e+08	5.54078e+07	1.05573e+08	4.42838e+07	0.0463598	0.849063
Q8K4L0	DDX54_MOUSE	DDX54_MOUSE ATP-dependent RNA helicase DDX54 OS=Mus musculus OX=10090 GN=Ddx54 PE=1 SV=1	95549000	1.43464e+08	6.87273e+07	1.48804e+08	5.67639e+07	1.28999e+08	209620000	4.25422e+08	1.46335e+08	2.84322e+08	2.26351e+08	3.80758e+08	14384000	1.85262e+07	4.17114e+06	3.02339e+06	1.99106e+07	2.47374e+07	0.36568	0.0308189
Q6ZPL9	DDX55_MOUSE	DDX55_MOUSE ATP-dependent RNA helicase DDX55 OS=Mus musculus OX=10090 GN=Ddx55 PE=1 SV=2	15198000	2.61442e+07	1.67479e+07	3.6419e+07	1.69577e+07	4.09774e+07	64618000	8.4342e+07	8.36002e+07	8.18118e+07	5.82232e+07	8.22417e+07							0.0721575	0.735748
Q6Q899	DDX58_MOUSE	DDX58_MOUSE Antiviral innate immune response receptor RIG-I OS=Mus musculus OX=10090 GN=Ddx58 PE=1 SV=2	510610000	6.36301e+08	4.49925e+08	5.18402e+08	5.06801e+08	7.15204e+08	1199200000	1.23874e+09	1.17878e+09	1.21623e+09	1.13972e+09	1.21957e+09	249040000	2.4862e+07	3.44573e+08	3.63932e+07	2.79658e+08	6.33963e+07	-2.6183	0.0538579
Q8C2K1	DEFI6_MOUSE	DEFI6_MOUSE Differentially expressed in FDCP 6 OS=Mus musculus OX=10090 GN=Def6 PE=1 SV=1													6866700	0	6.96703e+06	0	6.11586e+06	0	-1.23118	0.0241029
Q8VCH6	DHC24_MOUSE	DHC24_MOUSE Delta(24)-sterol reductase OS=Mus musculus OX=10090 GN=Dhcr24 PE=1 SV=1	39352000	1.09216e+08	5.02466e+07	1.12176e+08	7.27043e+07	5.44496e+07	71873000	1.03144e+08	7.47378e+07	1.1221e+08	4.50859e+07	8.53306e+07							-0.402519	0.656714
O88455	DHCR7_MOUSE	DHCR7_MOUSE 7-dehydrocholesterol reductase OS=Mus musculus OX=10090 GN=Dhcr7 PE=1 SV=1	0	5.14812e+06	1.77816e+07	5.18149e+07	1.94299e+07	5.50951e+07	45514000	6.72144e+07	2.96148e+07	6.93113e+07	1.87604e+07	7.46335e+07							-0.79171	0.135967
Q9CXV1	DHSD_MOUSE	DHSD_MOUSE Succinate dehydrogenase [ubiquinone] cytochrome b small subunit, mitochondrial OS=Mus musculus OX=10090 GN=Sdhd PE=1 SV=2	36647000	4.02701e+07	2.99174e+07	4.0862e+07	6.49661e+07	1.32941e+08	169600000	2.82676e+08	1.58441e+08	2.50721e+08	1.53054e+08	2.69303e+08							0.243396	0.0934594
Q80VY9	DHX33_MOUSE	DHX33_MOUSE ATP-dependent RNA helicase DHX33 OS=Mus musculus OX=10090 GN=Dhx33 PE=1 SV=1	26945000	7.46434e+07	1.92481e+07	3.90172e+07	2.61734e+07	5.18393e+07	51679000	7.51588e+07	3.49767e+07	1.74452e+08	2.96046e+07	7.87847e+07	0	0	3.76148e+06	2.14111e+06	0	0	0.0169017	0.930842
Q99J87	DHX58_MOUSE	DHX58_MOUSE Probable ATP-dependent RNA helicase DHX58 OS=Mus musculus OX=10090 GN=Dhx58 PE=1 SV=2													15557000	913495	3.17307e+07	480411	2.18435e+07	1.25864e+06	-3.4972	0.042077
Q9QZD8	DIC_MOUSE	DIC_MOUSE Mitochondrial dicarboxylate carrier OS=Mus musculus OX=10090 GN=Slc25a10 PE=1 SV=2	89025000	1.71307e+08	1.13422e+08	2.06075e+08	1.03115e+08	1.60761e+08	297460000	5.18606e+08	3.10586e+08	4.4028e+08	3.31697e+08	5.12795e+08							0.194531	0.323455
B2RY04	DOCK5_MOUSE	DOCK5_MOUSE Dedicator of cytokinesis protein 5 OS=Mus musculus OX=10090 GN=Dock5 PE=1 SV=2	65796000	6.73989e+07	2.43562e+07	4.77365e+07	3.39899e+07	6.30871e+07	108680000	1.74775e+08	1.06833e+08	1.76805e+08	2.34749e+08	2.1732e+08	27823000	4.75631e+06	4.48998e+07	1.96319e+07	2.32057e+07	1.93579e+06	-0.308394	0.186247
P97465	DOK1_MOUSE	DOK1_MOUSE Docking protein 1 OS=Mus musculus OX=10090 GN=Dok1 PE=1 SV=2	206950000	2.4992e+08	1.72004e+08	2.05384e+08	1.8439e+08	1.93052e+08	531870000	7.14044e+08	5.05698e+08	5.53529e+08	5.49141e+08	5.57023e+08	16327000	2.93004e+06	1.34505e+07	5.62257e+06	1.93454e+07	2.27272e+06	0.00800833	0.971327
Q8BL99	DOP1_MOUSE	DOP1_MOUSE Protein dopey-1 OS=Mus musculus OX=10090 GN=Dop1a PE=1 SV=2	0	3.86725e+07	0	4.33141e+07	0	4.91808e+07
Q9CWQ0	DPH5_MOUSE	DPH5_MOUSE Diphthine methyl ester synthase OS=Mus musculus OX=10090 GN=Dph5 PE=1 SV=2	11060000	3.28774e+07	2.70663e+07	2.38103e+07	1.85139e+07	4.32855e+07	99562000	1.40462e+08	4.79019e+07	7.89234e+07	1.16034e+08	1.8506e+08	2300800	1.96027e+06	2.29689e+06	1.75011e+06	4.69403e+06	0	0.279669	0.29667
Q8VHE6	DYH5_MOUSE	DYH5_MOUSE Dynein heavy chain 5, axonemal OS=Mus musculus OX=10090 GN=Dnah5 PE=1 SV=2	55576000	1.10267e+08	5.03226e+07	1.20956e+08	5.48077e+07	9.39147e+07
Q9ESD7	DYSF_MOUSE	DYSF_MOUSE Dysferlin OS=Mus musculus OX=10090 GN=Dysf PE=1 SV=3	0	6.68052e+06	3.66693e+07	6.31554e+07	0	5.53298e+06	48558000	1.28523e+08	4.63575e+07	8.29096e+07	6.58785e+07	1.24778e+08							-4.08202	0.00681345
Q499E4	DZI1L_MOUSE	DZI1L_MOUSE Zinc finger protein DZIP1L OS=Mus musculus OX=10090 GN=Dzip1l PE=1 SV=1	13739000	2.13636e+07	0	1.15121e+07	0	0							5233800	0	5.37136e+06	0	5.93357e+06	0	0.195502	0.154836
Q03963	E2AK2_MOUSE	E2AK2_MOUSE Interferon-induced, double-stranded RNA-activated protein kinase OS=Mus musculus OX=10090 GN=Eif2ak2 PE=1 SV=2	265370000	4.69582e+08	2.67873e+08	4.11739e+08	3.90105e+08	4.02703e+08	1070600000	1.16735e+09	6.06887e+08	6.13795e+08	8.3102e+08	8.85052e+08	425590000	6.77702e+07	4.01571e+08	7.73789e+07	3.37522e+08	6.08344e+07	-1.12124	0.0899488
Q9Z2H5	E41L1_MOUSE	E41L1_MOUSE Band 4.1-like protein 1 OS=Mus musculus OX=10090 GN=Epb41l1 PE=1 SV=2	88665000	1.85102e+08	1.01871e+08	2.19504e+08	8.5153e+07	1.56173e+08	145840000	2.83919e+08	1.0426e+08	3.35269e+08	3.79033e+08	5.90065e+08	40595000	9.48954e+06	4.56675e+07	1.16924e+07	4.06936e+07	9.045e+06
P52800	EFNB2_MOUSE	EFNB2_MOUSE Ephrin-B2 OS=Mus musculus OX=10090 GN=Efnb2 PE=1 SV=1	25704000	3.46932e+07	3.88196e+07	7.5393e+07	2.97575e+07	5.91124e+07	0	9.76531e+06	0	3.88159e+07	2.06058e+07	7.5427e+07							-0.593789	1.21174e-06
Q8CJF7	ELYS_MOUSE	ELYS_MOUSE Protein ELYS OS=Mus musculus OX=10090 GN=Ahctf1 PE=1 SV=1	134900000	2.37771e+08	1.31071e+08	1.68186e+08	1.17475e+08	1.95037e+08	252620000	4.31606e+08	3.25995e+08	5.24148e+08	2.54088e+08	4.40684e+08	16430000	1.14524e+07	2.04794e+07	1.14671e+07	1.67039e+07	1.00812e+07	-0.266019	0.28086
Q05BC3	EMAL1_MOUSE	EMAL1_MOUSE Echinoderm microtubule-associated protein-like 1 OS=Mus musculus OX=10090 GN=Eml1 PE=1 SV=1	0	9.91821e+06	6.98957e+06	9.17742e+06	1.22761e+08	1.36395e+08	0	4.70783e+07	1.20487e+07	3.77298e+07	6.07222e+07	6.29935e+07	7996500	6.37802e+06	1.23718e+07	5.35909e+06	2.06809e+07	7.88074e+06	-0.0945112	0.693267
Q8C7X2	EMC1_MOUSE	EMC1_MOUSE ER membrane protein complex subunit 1 OS=Mus musculus OX=10090 GN=Emc1 PE=1 SV=1	237870000	3.65211e+08	2.52666e+08	2.82858e+08	2.75729e+08	3.99111e+08	679150000	8.30789e+08	6.02786e+08	6.26673e+08	6.34574e+08	8.0598e+08	17968000	6.09099e+06	1.01215e+07	5.6158e+06	1.14012e+07	5.15146e+06	-0.0507659	0.693543
Q9DB10	EMRE_MOUSE	EMRE_MOUSE Essential MCU regulator, mitochondrial OS=Mus musculus OX=10090 GN=Smdt1 PE=1 SV=1	91329000	1.47596e+08	9.99751e+07	1.43661e+08	9.18455e+07	1.4813e+08													0.307484	0.0812209
Q9CZU4	ERAL1_MOUSE	ERAL1_MOUSE GTPase Era, mitochondrial OS=Mus musculus OX=10090 GN=Eral1 PE=2 SV=1	17458000	3.76295e+07	1.29637e+07	4.00532e+07	2.19183e+07	4.57516e+07	450420000	5.89362e+08	6.99913e+08	8.90291e+08	2.97614e+07	7.64211e+07							0.321462	0.0863089
Q9EQH2	ERAP1_MOUSE	ERAP1_MOUSE Endoplasmic reticulum aminopeptidase 1 OS=Mus musculus OX=10090 GN=Erap1 PE=1 SV=2	209060000	2.30659e+08	2.15356e+08	2.54507e+08	2.02587e+08	1.93052e+08	586270000	7.3528e+08	5.22739e+08	6.16401e+08	5.5069e+08	5.57437e+08	92873000	1.89838e+07	1.02591e+08	2.23762e+07	6.02137e+07	1.80298e+07	-1.19774	0.0371842
Q3UVK0	ERMP1_MOUSE	ERMP1_MOUSE Endoplasmic reticulum metallopeptidase 1 OS=Mus musculus OX=10090 GN=Ermp1 PE=1 SV=2	0	2.61299e+07	9.67204e+06	2.20029e+07	1.19981e+07	1.88163e+07	79682000	1.03819e+08	1.1652e+08	1.35282e+08	1.02125e+08	1.17728e+08							0.154458	0.451619
Q8R180	ERO1A_MOUSE	ERO1A_MOUSE ERO1-like protein alpha OS=Mus musculus OX=10090 GN=Ero1a PE=1 SV=2	262750000	3.55388e+08	2.15166e+08	2.97045e+08	2.59365e+08	3.47205e+08	598630000	8.12785e+08	6.51341e+08	8.0536e+08	6.15641e+08	6.49219e+08	89324000	3.328e+07	7.21618e+07	3.7852e+07	5.12549e+07	2.42335e+07
Q99K30	ES8L2_MOUSE	ES8L2_MOUSE Epidermal growth factor receptor kinase substrate 8-like protein 2 OS=Mus musculus OX=10090 GN=Eps8l2 PE=1 SV=1	1155600	8.2621e+07	4.28846e+07	1.54066e+08	0	7.64611e+07	107730000	3.52244e+08	1.0908e+08	3.44256e+08	9.42598e+07	3.28121e+08	13965000	1.92696e+06	1.33199e+07	5.94819e+06	1.29271e+07	0	-0.797115	0.356359
Q8C163	EXOG_MOUSE	EXOG_MOUSE Nuclease EXOG, mitochondrial OS=Mus musculus OX=10090 GN=Exog PE=1 SV=1	5556100	2.40175e+07	7.54711e+06	3.51615e+07	9.76768e+06	2.51834e+07													0.408092	0.0428784
Q921M7	FA49B_MOUSE	FA49B_MOUSE Protein FAM49B OS=Mus musculus OX=10090 GN=Fam49b PE=1 SV=1	553310000	9.78526e+08	4.7155e+08	7.57062e+08	4.63914e+08	6.405e+08
Q148V8	FA83H_MOUSE	FA83H_MOUSE Protein FAM83H OS=Mus musculus OX=10090 GN=Fam83h PE=1 SV=1	15994000	2.3585e+07	1.64646e+07	1.63442e+07	2.20875e+07	2.08591e+07	35922000	1.14051e+08	1.05338e+08	1.31172e+08	5.46619e+07	7.04608e+07	22644000	6.02989e+06	3.07405e+07	1.13243e+07	2.92983e+07	1.12784e+07	-0.000169744	0.999372
P04117	FABP4_MOUSE	FABP4_MOUSE Fatty acid-binding protein, adipocyte OS=Mus musculus OX=10090 GN=Fabp4 PE=1 SV=3	0	1.05877e+07	0	1.28748e+07	0	0	27138000	2.21005e+07	3.41108e+07	2.39986e+07	4.61539e+07	5.3022e+07	149290000	3.09539e+07	7.61149e+07	1.99393e+07	1.13207e+08	2.69026e+07
P51880	FABP7_MOUSE	FABP7_MOUSE Fatty acid-binding protein, brain OS=Mus musculus OX=10090 GN=Fabp7 PE=1 SV=2													11899000	3.04209e+06	1.1916e+07	0	1.04191e+07	0
Q9JJE7	FADS3_MOUSE	FADS3_MOUSE Fatty acid desaturase 3 OS=Mus musculus OX=10090 GN=Fads3 PE=1 SV=2	37086000	8.46193e+07	6.30636e+07	1.29113e+08	5.19438e+07	9.46661e+07	168010000	2.12026e+08	1.44302e+08	2.16616e+08	1.1397e+08	1.56041e+08							-0.165575	0.686516
Q7TMV3	FAKD5_MOUSE	FAKD5_MOUSE FAST kinase domain-containing protein 5, mitochondrial OS=Mus musculus OX=10090 GN=Fastkd5 PE=2 SV=1	0	4.53186e+07	9.45715e+06	1.81049e+07	0	2.29411e+07													0.0541409	0.795486
Q91VU0	FAM3C_MOUSE	FAM3C_MOUSE Protein FAM3C OS=Mus musculus OX=10090 GN=Fam3c PE=1 SV=1	72880000	1.31314e+08	7.50882e+07	1.27932e+08	7.61355e+07	1.43322e+08	273360000	4.64588e+08	2.10269e+08	2.89728e+08	2.6894e+08	3.75071e+08	36934000	2.40425e+07	1.21066e+07	1.05767e+07	4.09174e+07	3.1901e+07	-1.9	0.0173975
Q5SXJ3	FANCJ_MOUSE	FANCJ_MOUSE Fanconi anemia group J protein homolog OS=Mus musculus OX=10090 GN=Brip1 PE=2 SV=1	94668000	1.86612e+08	4.15853e+06	6.38664e+06	3.58784e+06	6.56994e+06													-0.128062	0.44604
Q9CR14	FANCL_MOUSE	FANCL_MOUSE E3 ubiquitin-protein ligase FANCL OS=Mus musculus OX=10090 GN=Fancl PE=1 SV=1	4673700	9.32168e+06	4.52922e+06	9.24318e+06	6.50398e+06	1.06161e+07													0.0445752	0.873887
P37889	FBLN2_MOUSE	FBLN2_MOUSE Fibulin-2 OS=Mus musculus OX=10090 GN=Fbln2 PE=1 SV=2	6958700000	9.00115e+09	7.26801e+09	9.1708e+09	6.30119e+09	8.23242e+09	13352000000	1.82558e+10	1.29401e+10	1.78239e+10	1.25201e+10	1.68988e+10	1550000000	3.29482e+08	1.62391e+09	3.87181e+08	1.63879e+09	3.46282e+08	0.3333	0.30465
Q7TPD1	FBX11_MOUSE	FBX11_MOUSE F-box only protein 11 OS=Mus musculus OX=10090 GN=Fbxo11 PE=1 SV=3	22413000	3.83417e+07	5.83532e+07	9.0505e+07	6.07249e+07	8.98572e+07													-0.238506	0.0637878
Q9CTH6	FCF1_MOUSE	FCF1_MOUSE rRNA-processing protein FCF1 homolog OS=Mus musculus OX=10090 GN=Fcf1 PE=2 SV=2	20516000	5.40369e+07	2.01196e+07	2.58583e+07	2.94218e+07	6.52532e+07	75206000	1.20555e+08	6.02014e+07	1.05017e+08	4.40857e+07	6.85068e+07							0.255838	0.106368
Q9Z2G0	FEM1B_MOUSE	FEM1B_MOUSE Protein fem-1 homolog B OS=Mus musculus OX=10090 GN=Fem1b PE=1 SV=1	0	1.32092e+07	1.09534e+07	2.12644e+07	3.36767e+06	2.10551e+07	68336000	8.41513e+07	3.27064e+07	4.02848e+07	4.6841e+07	8.10288e+07							-0.0734393	0.651076
O88842	FGD3_MOUSE	FGD3_MOUSE FYVE, RhoGEF and PH domain-containing protein 3 OS=Mus musculus OX=10090 GN=Fgd3 PE=1 SV=1	8102100	2.68764e+07	1.06669e+07	2.50073e+07	1.51003e+07	7.2752e+07	44312000	1.38894e+08	7.20675e+07	1.40376e+08	5.50487e+07	1.11194e+08	45037000	4.5848e+07	1.4633e+07	1.27087e+07	3.46148e+07	3.86602e+07	0.486148	0.298903
Q6P9Q4	FHOD1_MOUSE	FHOD1_MOUSE FH1/FH2 domain-containing protein 1 OS=Mus musculus OX=10090 GN=Fhod1 PE=1 SV=3	63128000	6.58701e+07	7.54174e+07	7.61426e+07	4.29405e+07	6.63344e+07	244070000	2.85347e+08	2.61944e+08	2.80753e+08	1.9792e+08	3.00052e+08	42542000	1.33128e+07	4.47034e+07	1.37696e+07	3.33578e+07	2.62192e+07	0.219197	0.526531
Q6P6L0	FIL1L_MOUSE	FIL1L_MOUSE Filamin A-interacting protein 1-like OS=Mus musculus OX=10090 GN=Filip1l PE=1 SV=2	658850000	1.09869e+09	7.04749e+08	1.14628e+09	6.53824e+08	1.18881e+09	1919700000	2.77306e+09	1.5919e+09	2.25089e+09	1.59691e+09	2.1268e+09	452480000	2.56644e+08	4.55499e+08	2.78947e+08	4.18662e+08	3.0144e+08	-0.0418418	0.749996
P11276	FINC_MOUSE	FINC_MOUSE Fibronectin OS=Mus musculus OX=10090 GN=Fn1 PE=1 SV=4	30148000000	3.77349e+10	3.06186e+10	3.89488e+10	2.98857e+10	3.78228e+10	60086000000	7.3718e+10	5.84968e+10	7.30437e+10	5.79944e+10	7.30466e+10	7095400000	1.57412e+09	7.44918e+09	1.52153e+09	6.50023e+09	1.5384e+09	-1.13571	0.00173401
Q8BGT1	FLRT3_MOUSE	FLRT3_MOUSE Leucine-rich repeat transmembrane protein FLRT3 OS=Mus musculus OX=10090 GN=Flrt3 PE=1 SV=1	0	8.87792e+06	4.60289e+06	9.63011e+06	0	9.70323e+06	0	1.47775e+07	0	1.56866e+07	0	0							-3.15789	2.67e-06
B2RXV4	FLVC1_MOUSE	FLVC1_MOUSE Feline leukemia virus subgroup C receptor-related protein 1 OS=Mus musculus OX=10090 GN=Flvcr1 PE=2 SV=1	0	2.1836e+07	0	1.88893e+07	0	1.41445e+07	0	0	0	0	4.9059e+07	5.20219e+07
O35969	GAMT_MOUSE	GAMT_MOUSE Guanidinoacetate N-methyltransferase OS=Mus musculus OX=10090 GN=Gamt PE=1 SV=1	8218900	1.32611e+07	2.26123e+07	4.09043e+07	1.91158e+07	4.35262e+07													-0.186635	0.47984
P63213	GBG2_MOUSE	GBG2_MOUSE Guanine nucleotide-binding protein G(I)/G(S)/G(O) subunit gamma-2 OS=Mus musculus OX=10090 GN=Gng2 PE=1 SV=2	13385000	2.26309e+07	1.56104e+07	8.25475e+07	1.87767e+07	4.42736e+07	0	3.62397e+07	2.29711e+07	2.89839e+07	2.55398e+07	2.8711e+07							1.64226	0.0536454
Q9Z0E6	GBP2_MOUSE	GBP2_MOUSE Guanylate-binding protein 2 OS=Mus musculus OX=10090 GN=Gbp2 PE=1 SV=1	0	0	1.2613e+07	2.66274e+07	1.99415e+07	5.36317e+07							104590000	1.07826e+07	7.61523e+07	4.6988e+06	1.32291e+08	1.4809e+07
Q9D6M3	GHC1_MOUSE	GHC1_MOUSE Mitochondrial glutamate carrier 1 OS=Mus musculus OX=10090 GN=Slc25a22 PE=1 SV=1	0	1.59726e+07	2.35894e+07	5.42537e+07	1.03004e+07	3.35943e+07	67277000	1.14272e+08	6.36062e+07	8.43051e+07	7.00768e+07	1.10923e+08							-0.189961	0.305819
Q64516	GLPK_MOUSE	GLPK_MOUSE Glycerol kinase OS=Mus musculus OX=10090 GN=Gk PE=1 SV=2	16016000	2.32632e+07	3.20715e+07	4.58838e+07	2.34521e+07	2.48287e+07	38582000	8.97425e+07	5.47552e+07	1.07659e+08	5.7688e+07	1.07837e+08
Q8BXA1	GOLI4_MOUSE	GOLI4_MOUSE Golgi integral membrane protein 4 OS=Mus musculus OX=10090 GN=Golim4 PE=1 SV=1	73452000	9.32842e+07	8.25923e+07	1.32014e+08	1.11237e+08	1.23354e+08	234830000	2.3537e+08	1.53386e+08	2.38471e+08	2.4147e+08	3.16873e+08	9653000	0	2.63507e+07	1.70817e+07	2.52183e+07	7.83255e+06	-0.137245	0.746502
Q8K2C8	GPAT4_MOUSE	GPAT4_MOUSE Glycerol-3-phosphate acyltransferase 4 OS=Mus musculus OX=10090 GN=Gpat4 PE=1 SV=1	4129900	9.75236e+06	5.13193e+06	7.83569e+06	2.4889e+06	1.08881e+07	12405000	1.75164e+07	0	0	1.29557e+07	1.72704e+07
Q8C0L9	GPCP1_MOUSE	GPCP1_MOUSE Glycerophosphocholine phosphodiesterase GPCPD1 OS=Mus musculus OX=10090 GN=Gpcpd1 PE=1 SV=1													3827600	1.98413e+06	4.01269e+06	2.00456e+06	3.57291e+06	2.05762e+06	-0.972135	6.17426e-08
Q60760	GRB10_MOUSE	GRB10_MOUSE Growth factor receptor-bound protein 10 OS=Mus musculus OX=10090 GN=Grb10 PE=1 SV=2	368810000	5.25323e+08	4.23686e+08	5.09191e+08	2.36277e+08	3.97404e+08	796660000	9.7721e+08	6.76678e+08	8.89544e+08	8.0183e+08	9.46117e+08	45446000	2.87419e+07	9.15733e+07	4.47094e+07	9.33027e+07	4.05335e+07	0.209258	0.5048
Q6P6I6	GRL1A_MOUSE	GRL1A_MOUSE DNA-directed RNA polymerase II subunit GRINL1A OS=Mus musculus OX=10090 GN=Polr2m PE=2 SV=2	11965000	1.37877e+07	1.05164e+07	2.39218e+07	1.66122e+07	2.3533e+07	0	0	1.59606e+07	2.80971e+07	0	0	4384300	0	5.01002e+06	3.17343e+06	3.21655e+06	0	0.558937	8.28245e-06
P17809	GTR1_MOUSE	GTR1_MOUSE Solute carrier family 2, facilitated glucose transporter member 1 OS=Mus musculus OX=10090 GN=Slc2a1 PE=1 SV=4	140330000	1.93959e+08	1.71242e+08	3.23279e+08	5.29256e+07	9.6352e+07	438920000	6.77145e+08	4.1509e+08	6.08278e+08	4.17243e+08	6.87698e+08							-0.250335	0.472762
Q9R111	GUAD_MOUSE	GUAD_MOUSE Guanine deaminase OS=Mus musculus OX=10090 GN=Gda PE=1 SV=1													3718400	0	8.38891e+06	0	4.70656e+06	0
Q8K2A1	GULP1_MOUSE	GULP1_MOUSE PTB domain-containing engulfment adapter protein 1 OS=Mus musculus OX=10090 GN=Gulp1 PE=1 SV=1	152130000	1.83357e+08	1.36531e+08	1.33194e+08	1.59378e+08	1.53852e+08	401350000	4.68829e+08	4.10868e+08	5.33065e+08	3.99398e+08	4.4758e+08	36474000	8.62872e+06	2.04913e+07	1.08746e+07	3.99135e+07	9.4827e+06	-0.40092	0.0902716
Q80SU7	GVIN1_MOUSE	GVIN1_MOUSE Interferon-induced very large GTPase 1 OS=Mus musculus OX=10090 GN=Gvin1 PE=1 SV=1	32041000	5.33829e+07	1.55281e+07	4.52169e+07	6.78219e+06	4.59784e+07	74507000	1.78017e+08	7.17767e+07	1.63342e+08	7.60363e+07	1.67676e+08	207150000	0	1.50437e+08	0	2.0573e+08	1.40934e+07
P43277	H13_MOUSE	H13_MOUSE Histone H1.3 OS=Mus musculus OX=10090 GN=H1-3 PE=1 SV=2	0	2.49777e+07	0	1.99504e+07	2.84265e+06	2.26417e+07	67598000	4.73843e+07	0	3.28612e+07	0	3.99007e+07	4473900	3.32761e+06	0	0	6.89754e+06	1.57909e+06
Q6LBE8	H3C_MOUSE	H3C_MOUSE Histone H3.3C OS=Mus musculus OX=10090 GN=H3f3c PE=3 SV=3	6951600000	1.67209e+10	6.54048e+09	1.74974e+10	6.55232e+09	1.6969e+10
P01899	HA11_MOUSE	HA11_MOUSE H-2 class I histocompatibility antigen, D-B alpha chain OS=Mus musculus OX=10090 GN=H2-D1 PE=1 SV=2	156440000	3.6959e+08	1.52993e+08	3.85991e+08	1.73463e+08	3.93678e+08	676590000	9.01595e+08	4.57303e+08	7.69035e+08	4.38343e+08	5.53373e+08	555140000	5.992e+07	4.00614e+08	6.13939e+07	5.50936e+08	8.07452e+07	-1.35301	0.283966
E9QAM5	HELZ2_MOUSE	HELZ2_MOUSE Helicase with zinc finger domain 2 OS=Mus musculus OX=10090 GN=Helz2 PE=1 SV=1	78544000	1.01388e+08	6.31013e+07	1.20541e+08	7.13083e+07	7.60349e+07	309060000	2.94505e+08	3.41982e+08	3.24963e+08	2.59772e+08	3.06258e+08	113380000	2.7921e+07	7.79274e+07	1.28802e+07	9.45439e+07	2.03449e+07	-1.52323	0.169131
Q00547	HMMR_MOUSE	HMMR_MOUSE Hyaluronan mediated motility receptor OS=Mus musculus OX=10090 GN=Hmmr PE=1 SV=4	17920000	1.00007e+08	4.11912e+07	8.44107e+07	5.74586e+07	6.64046e+07	115500000	2.55855e+08	9.91736e+07	2.14117e+08	1.13779e+08	1.9883e+08	39589000	4.94578e+07	4.20664e+07	2.77071e+07	3.61308e+07	4.71079e+07	0.0561271	0.863799
Q9Z2Y3	HOME1_MOUSE	HOME1_MOUSE Homer protein homolog 1 OS=Mus musculus OX=10090 GN=Homer1 PE=1 SV=2													3152400	1.47152e+06	3.41597e+06	1.60205e+06	2.66658e+06	1.34641e+06	-0.568036	0.0510877
Q99P31	HPBP1_MOUSE	HPBP1_MOUSE Hsp70-binding protein 1 OS=Mus musculus OX=10090 GN=Hspbp1 PE=1 SV=1	105920000	1.63065e+08	5.10923e+07	1.74352e+08	6.35719e+07	1.45709e+08	575630000	7.03104e+08	5.25593e+08	7.05027e+08	6.07831e+08	6.41022e+08	19903000	1.45152e+07	1.90347e+07	1.23177e+07	1.09969e+07	1.02615e+07	0.271001	0.0818627
Q9Z2G9	HTAI2_MOUSE	HTAI2_MOUSE Oxidoreductase HTATIP2 OS=Mus musculus OX=10090 GN=Htatip2 PE=1 SV=3	14350000	3.11693e+07	0	4.98405e+07	2.37656e+07	4.00329e+07													1.54157	0.00396715
P70217	HXD13_MOUSE	HXD13_MOUSE Homeobox protein Hox-D13 OS=Mus musculus OX=10090 GN=Hoxd13 PE=1 SV=2	3459100	4.27603e+07	0	2.5357e+07	0	3.935e+07	0	1.21512e+08	7.04294e+06	2.98554e+07	1.22316e+07	9.4515e+07	6213000	0	9.11825e+06	0	7.65624e+06	0
Q80W93	HYDIN_MOUSE	HYDIN_MOUSE Hydrocephalus-inducing protein OS=Mus musculus OX=10090 GN=Hydin PE=1 SV=2	45016000	1.01466e+08	1.37796e+07	2.3368e+07	1.48259e+07	2.27354e+07	22465000	2.05319e+07	7.66961e+07	6.74808e+07	0	0	0	0	7.00441e+07	0	9.16875e+07	0
Q6ZPR6	IBTK_MOUSE	IBTK_MOUSE Inhibitor of Bruton tyrosine kinase OS=Mus musculus OX=10090 GN=Ibtk PE=1 SV=3	0	0	9.40411e+06	3.03013e+07	0	1.70574e+07	10479000	0	0	4.67118e+06	0	0	8778300	1.8951e+06	1.10497e+07	3.09398e+06	6.19437e+06	0	0.0722937	0.667384
Q8BV66	IFI44_MOUSE	IFI44_MOUSE Interferon-induced protein 44 OS=Mus musculus OX=10090 GN=Ifi44 PE=2 SV=1													7883700	0	9.3047e+06	0	9.11826e+06	0
Q8CGE8	IFI5A_MOUSE	IFI5A_MOUSE Interferon-activable protein 205-A OS=Mus musculus OX=10090 GN=Ifi205a PE=2 SV=1													6832400	0	5.27356e+06	0	1.16921e+07	0
P0DOV1	IFI5B_MOUSE	IFI5B_MOUSE Interferon-activable protein 205-B OS=Mus musculus OX=10090 GN=Mnda PE=1 SV=1	512560000	6.10367e+08	5.16895e+08	6.92766e+08	4.8912e+08	6.34965e+08	848160000	9.0546e+08	7.65885e+08	8.25307e+08	8.02524e+08	1.03048e+09	79119000	4.41867e+06	4.8847e+07	5.64667e+06	1.41183e+08	5.02163e+06	-1.05806	0.155147
Q64282	IFIT1_MOUSE	IFIT1_MOUSE Interferon-induced protein with tetratricopeptide repeats 1 OS=Mus musculus OX=10090 GN=Ifit1 PE=1 SV=2	167730000	2.44257e+08	2.06343e+08	2.0513e+08	2.27912e+08	2.67446e+08	545630000	6.90145e+08	5.04356e+08	6.61115e+08	5.6036e+08	6.01302e+08	799700000	3.74942e+07	6.65417e+08	3.14843e+07	5.97653e+08	3.19345e+07	-4.27422	NA
P19182	IFRD1_MOUSE	IFRD1_MOUSE Interferon-related developmental regulator 1 OS=Mus musculus OX=10090 GN=Ifrd1 PE=1 SV=2	69926000	1.11219e+08	6.71123e+07	1.08388e+08	7.47331e+07	1.3606e+08	113220000	8.40538e+07	1.14991e+08	1.3178e+08	5.24695e+07	1.31951e+08	45380000	1.64767e+07	4.42957e+07	2.05827e+07	4.65733e+07	2.07725e+07	0.177915	0.220521
Q3V1M1	IGS10_MOUSE	IGS10_MOUSE Immunoglobulin superfamily member 10 OS=Mus musculus OX=10090 GN=Igsf10 PE=2 SV=2	22621000	3.19676e+07	4.06954e+07	2.49543e+09	1.19055e+07	4.07644e+07	44341000	7.4374e+07	7.16841e+07	1.04302e+08	2.64474e+07	5.48273e+07	9689900	0	1.13259e+07	0	1.62672e+07	0	-2.244	0.0393268
Q8R366	IGSF8_MOUSE	IGSF8_MOUSE Immunoglobulin superfamily member 8 OS=Mus musculus OX=10090 GN=Igsf8 PE=1 SV=2	67763000	1.29245e+08	5.87497e+07	1.68607e+08	9.40956e+07	1.92332e+08													-0.282399	0.0212723
Q9QZ85	IIGP1_MOUSE	IIGP1_MOUSE Interferon-inducible GTPase 1 OS=Mus musculus OX=10090 GN=Iigp1 PE=1 SV=2													84435000	4.07517e+06	7.83783e+07	1.73008e+06	9.92273e+07	1.51711e+06
Q60960	IMA5_MOUSE	IMA5_MOUSE Importin subunit alpha-5 OS=Mus musculus OX=10090 GN=Kpna1 PE=1 SV=2	101700000	1.58905e+08	1.20421e+08	1.69068e+08	1.0824e+08	1.53719e+08	369200000	3.95823e+08	3.72228e+08	4.87341e+08	4.26429e+08	5.43138e+08	59405000	1.84672e+07	4.5503e+07	1.41551e+07	2.75379e+07	1.84445e+07	-0.0807483	0.658448
Q8VHZ7	IMP4_MOUSE	IMP4_MOUSE U3 small nucleolar ribonucleoprotein protein IMP4 OS=Mus musculus OX=10090 GN=Imp4 PE=2 SV=1	7886900	1.11241e+07	7.08684e+06	1.27325e+07	0	1.48041e+07	74252000	1.08468e+08	7.56854e+07	1.251e+08	4.27647e+07	5.88258e+07	6694900	4.64485e+06	1.93129e+07	1.53612e+07	9.91951e+06	5.93926e+06	0.203818	0.350352
Q9JKF1	IQGA1_MOUSE	IQGA1_MOUSE Ras GTPase-activating-like protein IQGAP1 OS=Mus musculus OX=10090 GN=Iqgap1 PE=1 SV=2	8837700000	1.17431e+10	8.48005e+09	1.12025e+10	8.44756e+09	1.17074e+10	21096000000	2.63155e+10	2.1127e+10	2.58453e+10	1.98828e+10	2.53332e+10	3173000000	1.46043e+09	3.51512e+09	1.5507e+09	3.10508e+09	1.51424e+09	-0.357176	0.287232
Q60766	IRGM1_MOUSE	IRGM1_MOUSE Immunity-related GTPase family M protein 1 OS=Mus musculus OX=10090 GN=Irgm1 PE=1 SV=1	235240000	2.63726e+08	2.38603e+08	2.58688e+08	3.59473e+08	4.19547e+08	850410000	9.40202e+08	7.00897e+08	7.23161e+08	4.99105e+08	5.69203e+08	80614000	1.901e+07	8.12594e+07	2.23632e+07	8.04345e+07	2.74568e+07	-1.53355	0.266777
Q64339	ISG15_MOUSE	ISG15_MOUSE Ubiquitin-like protein ISG15 OS=Mus musculus OX=10090 GN=Isg15 PE=1 SV=4	500180000	8.27077e+08	4.92805e+08	8.37543e+08	4.66802e+08	9.22825e+08	1391000000	1.9308e+09	1.33566e+09	1.8345e+09	8.49803e+08	1.15199e+09	46349000	0	4.38859e+07	0	7.69402e+07	0	0.99	0.062614
Q62470	ITA3_MOUSE	ITA3_MOUSE Integrin alpha-3 OS=Mus musculus OX=10090 GN=Itga3 PE=1 SV=1	38160000	1.58386e+08	6.40687e+07	1.40061e+08	6.91259e+07	2.00287e+08	138120000	3.25344e+08	9.99894e+07	3.27009e+08	6.70518e+07	2.66367e+08							0.671491	0.03066
P11688	ITA5_MOUSE	ITA5_MOUSE Integrin alpha-5 OS=Mus musculus OX=10090 GN=Itga5 PE=1 SV=3	328470000	5.57666e+08	2.94714e+08	4.35346e+08	3.78754e+08	5.43135e+08	950820000	1.78414e+09	1.1399e+09	1.94525e+09	8.19427e+08	1.50936e+09	33777000	2.07107e+07	1.3618e+08	1.74816e+07	4.35785e+07	2.29946e+07	-0.321129	0.375122
Q9Z0T9	ITB6_MOUSE	ITB6_MOUSE Integrin beta-6 OS=Mus musculus OX=10090 GN=Itgb6 PE=1 SV=1	245450000	4.77518e+08	2.50134e+08	5.49446e+08	2.86792e+08	5.81359e+08
P70227	ITPR3_MOUSE	ITPR3_MOUSE Inositol 1,4,5-trisphosphate receptor type 3 OS=Mus musculus OX=10090 GN=Itpr3 PE=1 SV=3	204070000	5.06699e+08	2.07898e+08	4.50548e+08	2.08257e+08	3.84798e+08	648570000	1.35351e+09	6.56911e+08	1.31815e+09	6.93585e+08	1.43026e+09	16716000	1.29286e+07	9.74776e+06	8.37714e+06	1.6437e+07	1.32627e+07	-0.133618	0.636142
Q8BRV5	K1671_MOUSE	K1671_MOUSE Uncharacterized protein KIAA1671 OS=Mus musculus OX=10090 GN=Kiaa1671 PE=2 SV=1	71661000	1.23408e+08	3.72649e+07	7.54629e+07	5.93434e+07	1.14141e+08
P04104	K2C1_MOUSE	K2C1_MOUSE Keratin, type II cytoskeletal 1 OS=Mus musculus OX=10090 GN=Krt1 PE=1 SV=4													7167900	0	9.21719e+07	5.21691e+07	9.63482e+06	0
Q9WUR9	KAD4_MOUSE	KAD4_MOUSE Adenylate kinase 4, mitochondrial OS=Mus musculus OX=10090 GN=Ak4 PE=1 SV=1	9152400	2.23107e+07	2.25281e+07	3.9584e+07	1.71761e+07	3.52862e+07	45594000	9.78438e+07	4.20696e+07	1.05335e+08	4.51719e+07	8.68211e+07							0.14731	0.774413
Q8VCP8	KAD6_MOUSE	KAD6_MOUSE Adenylate kinase isoenzyme 6 OS=Mus musculus OX=10090 GN=Ak6 PE=1 SV=1	5202000	6.52599e+06	5.76077e+06	1.09214e+07	8.71114e+06	1.11719e+07	30205000	5.88838e+07	2.61966e+07	2.5113e+07	4.88795e+07	7.51765e+07	0	0	0	0	2.53144e+06	0	0.0255773	0.927324
Q8BVP5	KC1G2_MOUSE	KC1G2_MOUSE Casein kinase I isoform gamma-2 OS=Mus musculus OX=10090 GN=Csnk1g2 PE=1 SV=1;sp	33403000	9.32518e+07	6.3676e+07	1.38624e+08	3.94093e+07	6.18509e+07													-0.0194374	0.937976
Q04447	KCRB_MOUSE	KCRB_MOUSE Creatine kinase B-type OS=Mus musculus OX=10090 GN=Ckb PE=1 SV=1	26624000	8.73797e+07	1.7618e+07	7.2832e+07	0	3.27628e+07	181570000	3.18586e+08	1.40946e+08	2.03833e+08	2.79464e+08	2.90519e+08	7903600	8.9657e+06	7.85994e+06	0	7.66763e+06	7.31643e+06	0.863027	0.100935
Q6PCM1	KDM3A_MOUSE	KDM3A_MOUSE Lysine-specific demethylase 3A OS=Mus musculus OX=10090 GN=Kdm3a PE=1 SV=1	10903000	1.94859e+07	7.58741e+06	9.02507e+06	6.36043e+06	1.4697e+07	64891000	5.53988e+07	4.96326e+07	6.61471e+07	6.02564e+07	6.1232e+07	12917000	7.11374e+06	1.23608e+07	4.74302e+06	1.66813e+07	7.97595e+06	-0.187572	0.339953
Q8BW72	KDM4A_MOUSE	KDM4A_MOUSE Lysine-specific demethylase 4A OS=Mus musculus OX=10090 GN=Kdm4a PE=1 SV=3	13432000	1.84938e+07	7.26269e+06	1.56073e+07	8.38093e+06	1.07614e+07	59775000	6.15786e+07	3.04865e+07	5.39171e+07	4.408e+07	7.29338e+07	3148300	2.38864e+06	0	0	5.89469e+06	2.39041e+06	-0.189355	0.149393
Q60793	KLF4_MOUSE	KLF4_MOUSE Krueppel-like factor 4 OS=Mus musculus OX=10090 GN=Klf4 PE=1 SV=3;sp	6178300	3.40303e+07	0	4.60781e+07	0	3.93299e+07													-0.829413	0.083426
Q8BFQ9	KLH42_MOUSE	KLH42_MOUSE Kelch-like protein 42 OS=Mus musculus OX=10090 GN=Klhl42 PE=2 SV=1													6465900	2.92661e+06	7.04904e+06	2.30893e+06	6.86506e+06	2.59835e+06	-0.348262	0.105686
Q9CR58	KMCP1_MOUSE	KMCP1_MOUSE Kidney mitochondrial carrier protein 1 OS=Mus musculus OX=10090 GN=Slc25a30 PE=1 SV=1;sp	0	3.38029e+07	0	7.83987e+06	0	5.25065e+07													-0.230788	0.567657
Q9D1R2	KTI12_MOUSE	KTI12_MOUSE Protein KTI12 homolog OS=Mus musculus OX=10090 GN=Kti12 PE=1 SV=1	35630000	4.9275e+07	4.19521e+07	5.5378e+07	1.79063e+07	6.6138e+07	122450000	2.35509e+08	1.11402e+08	1.70446e+08	7.80471e+07	2.19519e+08	21211000	1.92972e+07	2.2596e+07	1.77082e+07	8.44517e+06	2.27943e+06	0.190069	0.475949
Q61001	LAMA5_MOUSE	LAMA5_MOUSE Laminin subunit alpha-5 OS=Mus musculus OX=10090 GN=Lama5 PE=1 SV=4	382940000	7.12072e+08	3.64555e+08	6.55998e+08	2.96224e+08	7.1555e+08	966430000	1.72552e+09	8.36614e+08	1.59451e+09	9.04497e+08	1.44845e+09	26673000	0	3.58281e+07	0	3.81012e+07	0	-0.56	0.214456
Q3U9G9	LBR_MOUSE	LBR_MOUSE Delta(14)-sterol reductase LBR OS=Mus musculus OX=10090 GN=Lbr PE=1 SV=2	239990000	4.31049e+08	3.10543e+08	4.32721e+08	1.96025e+08	4.48283e+08	739620000	1.13782e+09	5.11407e+08	8.66693e+08	5.1729e+08	7.73629e+08	44327000	3.82652e+07	3.49727e+07	2.58525e+07	0	0	-0.478007	0.0748342
P06151	LDHA_MOUSE	LDHA_MOUSE L-lactate dehydrogenase A chain OS=Mus musculus OX=10090 GN=Ldha PE=1 SV=3	11275000000	1.67553e+10	1.41149e+10	2.24546e+10	1.44047e+10	2.32117e+10	24371000000	3.55787e+10	2.50868e+10	3.68541e+10	2.50883e+10	3.73436e+10	5343800000	2.8519e+09	5.6155e+09	3.15833e+09	3.87615e+09	2.02519e+09	0.0170469	0.966992
Q9WUH2	LHX9_MOUSE	LHX9_MOUSE LIM/homeobox protein Lhx9 OS=Mus musculus OX=10090 GN=Lhx9 PE=1 SV=3	0	6.55867e+06	0	6.61081e+06	0	0	4935700	1.18563e+07	0	0	0	0							-3.68016	0.00119452
Q8VCM4	LIPT_MOUSE	LIPT_MOUSE Lipoyltransferase 1, mitochondrial OS=Mus musculus OX=10090 GN=Lipt1 PE=1 SV=1	0	6.28417e+06	0	0	0	7.09961e+06	0	1.0491e+07	9.99482e+06	1.06855e+07	7.90477e+06	8.87957e+06							0.556018	0.0810361
Q9CYI4	LUC7L_MOUSE	LUC7L_MOUSE Putative RNA-binding protein Luc7-like 1 OS=Mus musculus OX=10090 GN=Luc7l PE=1 SV=2	35845000	9.4149e+07	3.43657e+07	1.02715e+08	3.24254e+07	9.41789e+07	80146000	2.45655e+08	8.58852e+07	9.58166e+07	1.74243e+08	3.07823e+08	38790000	0	4.86625e+07	6.14981e+07	5.67548e+07	7.7965e+07	0.160423	0.353218
Q9EQJ9	MAGI3_MOUSE	MAGI3_MOUSE Membrane-associated guanylate kinase, WW and PDZ domain-containing protein 3 OS=Mus musculus OX=10090 GN=Magi3 PE=1 SV=2	43960000	5.28572e+07	1.99246e+07	2.52654e+07	1.13951e+07	2.87826e+07	23667000	6.11169e+07	3.01851e+07	6.96488e+07	5.93663e+07	7.64948e+07	2214300	2.62506e+06	2.56976e+06	0	9.84984e+06	0	-0.547922	0.00579485
O54992	MAPK5_MOUSE	MAPK5_MOUSE MAP kinase-activated protein kinase 5 OS=Mus musculus OX=10090 GN=Mapkapk5 PE=1 SV=1	105820000	1.94913e+08	9.24716e+07	1.4214e+08	5.25846e+07	1.02778e+08													-0.061401	0.697534
Q3KNM2	MARH5_MOUSE	MARH5_MOUSE E3 ubiquitin-protein ligase MARCHF5 OS=Mus musculus OX=10090 GN=Marchf5 PE=1 SV=1	93930000	1.41949e+08	8.23333e+07	1.49576e+08	1.04281e+08	1.55135e+08	89412000	1.37048e+08	9.67751e+07	1.20854e+08	1.25222e+08	1.20081e+08	3274900	0	8.24418e+06	4.34825e+06	8.22547e+06	3.91602e+06
P56671	MAZ_MOUSE	MAZ_MOUSE Myc-associated zinc finger protein OS=Mus musculus OX=10090 GN=Maz PE=1 SV=1	19378000	7.08962e+07	1.37189e+07	4.09991e+07	1.59529e+07	5.66668e+07													-0.384048	0.0774141
Q91V01	MBOA5_MOUSE	MBOA5_MOUSE Lysophospholipid acyltransferase 5 OS=Mus musculus OX=10090 GN=Lpcat3 PE=1 SV=1	1858800	1.50915e+07	8.48176e+06	3.73305e+07	3.87756e+07	4.80231e+07	63942000	6.80719e+07	8.31385e+07	2.23689e+08	5.94422e+07	1.69195e+08	2740800	0	3.01114e+06	0	0	0	0.150154	0.417015
Q7TT18	MCAF1_MOUSE	MCAF1_MOUSE Activating transcription factor 7-interacting protein 1 OS=Mus musculus OX=10090 GN=Atf7ip PE=1 SV=1	17757000	2.74372e+07	7.51263e+06	1.7796e+07	6.42918e+06	8.87496e+06	110980000	1.04095e+08	6.73089e+07	8.68644e+07	6.38859e+07	9.32474e+07	11178000	6.50403e+06	6.86922e+06	0	6.35225e+06	1.34267e+06	0.218563	0.338848
Q810S1	MCUB_MOUSE	MCUB_MOUSE Calcium uniporter regulatory subunit MCUb, mitochondrial OS=Mus musculus OX=10090 GN=Mcub PE=1 SV=1	0	2.23475e+07	4.08499e+06	2.79396e+07	0	1.25969e+07	12067000	6.93431e+07	1.87553e+07	2.06984e+07	5.61336e+06	6.67646e+07
Q9DC37	MFSD1_MOUSE	MFSD1_MOUSE Major facilitator superfamily domain-containing protein 1 OS=Mus musculus OX=10090 GN=Mfsd1 PE=1 SV=1	14911000	3.09609e+07	1.63758e+07	3.64908e+07	1.75797e+07	3.58942e+07													-0.187121	0.282176
Q8BML1	MICA2_MOUSE	MICA2_MOUSE [F-actin]-monooxygenase MICAL2 OS=Mus musculus OX=10090 GN=Mical2 PE=1 SV=1	32518000	9.63583e+07	2.73231e+07	6.09233e+07	3.15189e+07	7.34866e+07	44588000	1.75164e+08	9.40702e+07	1.46994e+08	7.56415e+07	1.15415e+08							-0.366422	0.142202
Q61831	MK10_MOUSE	MK10_MOUSE Mitogen-activated protein kinase 10 OS=Mus musculus OX=10090 GN=Mapk10 PE=1 SV=2							4770100	7.30578e+06	6.23844e+06	9.0266e+06	5.57465e+06	8.82097e+06
O08911	MK12_MOUSE	MK12_MOUSE Mitogen-activated protein kinase 12 OS=Mus musculus OX=10090 GN=Mapk12 PE=1 SV=1;sp	4916300	2.17305e+07	1.99288e+07	7.22319e+07	1.44046e+07	3.49893e+07													-0.061952	0.884468
P47811	MK14_MOUSE	MK14_MOUSE Mitogen-activated protein kinase 14 OS=Mus musculus OX=10090 GN=Mapk14 PE=1 SV=3	233980000	2.54793e+08	1.94609e+08	2.71507e+08	2.96164e+08	2.8245e+08	366820000	7.35366e+08	4.92034e+08	6.44887e+08	3.15321e+08	5.6606e+08	55073000	1.94781e+07	5.92008e+07	2.29323e+07	6.91844e+07	2.46947e+07	-0.108842	0.583794
O89050	MKLN1_MOUSE	MKLN1_MOUSE Muskelin OS=Mus musculus OX=10090 GN=Mkln1 PE=1 SV=1	67565000	9.0614e+07	6.02416e+07	7.30328e+07	7.58267e+07	9.40863e+07	140360000	1.73003e+08	9.22977e+07	1.86755e+08	1.60225e+08	2.08455e+08	21260000	1.51695e+07	1.46918e+07	3.13215e+06	1.64831e+07	1.18055e+07	-0.17461	0.379476
Q5RKZ7	MOCS1_MOUSE	MOCS1_MOUSE Molybdenum cofactor biosynthesis protein 1 OS=Mus musculus OX=10090 GN=Mocs1 PE=1 SV=2	49412000	7.7396e+07	5.77485e+07	9.90458e+07	5.87975e+07	9.50809e+07													0.253387	0.241518
P57787	MOT4_MOUSE	MOT4_MOUSE Monocarboxylate transporter 4 OS=Mus musculus OX=10090 GN=Slc16a3 PE=1 SV=1	6147900	2.57841e+07	0	2.3091e+07	0	0	0	3.66211e+07	1.39737e+07	3.59899e+07	0	3.57706e+07							1.29358	0.0023572
P31938	MP2K1_MOUSE	MP2K1_MOUSE Dual specificity mitogen-activated protein kinase kinase 1 OS=Mus musculus OX=10090 GN=Map2k1 PE=1 SV=2	167950000	3.7365e+08	1.91357e+08	2.88981e+08	1.29475e+08	2.65583e+08	748090000	1.00239e+09	6.67732e+08	9.88947e+08	8.26938e+08	1.26482e+09	155930000	8.86999e+07	2.33846e+08	1.38204e+08	2.57746e+08	1.41722e+08	0.189804	0.235592
P70236	MP2K6_MOUSE	MP2K6_MOUSE Dual specificity mitogen-activated protein kinase kinase 6 OS=Mus musculus OX=10090 GN=Map2k6 PE=1 SV=1	0	1.98221e+07	7.31088e+06	2.09227e+07	1.0229e+07	3.34806e+07													0.608619	0.0829838
Q9JLB2	MPP5_MOUSE	MPP5_MOUSE MAGUK p55 subfamily member 5 OS=Mus musculus OX=10090 GN=Mpp5 PE=1 SV=1	5959000	3.46718e+07	0	3.20398e+07	1.26761e+07	3.2253e+07	113510000	1.14963e+08	9.0714e+07	1.17881e+08	9.8446e+07	1.25526e+08	7998900	5.06838e+06	1.47297e+07	1.31144e+07	3.60621e+06	3.39422e+06
Q3TYA6	MPP8_MOUSE	MPP8_MOUSE M-phase phosphoprotein 8 OS=Mus musculus OX=10090 GN=Mphosph8 PE=1 SV=1	0	8.94595e+06	1.59296e+07	4.34596e+07	2.03964e+07	2.19066e+07	81623000	1.2775e+08	6.45824e+07	7.19465e+07	9.2639e+07	1.13228e+08	5087500	2.36583e+06	5.05817e+06	2.74857e+06	8.41652e+06	7.35842e+06	-0.0129549	0.942795
Q9CRA4	MSMO1_MOUSE	MSMO1_MOUSE Methylsterol monooxygenase 1 OS=Mus musculus OX=10090 GN=Msmo1 PE=1 SV=1	93499000	1.04346e+08	6.84188e+07	1.29504e+08	9.47267e+07	1.50337e+08	380170000	5.95486e+08	3.58752e+08	5.44391e+08	3.99533e+08	6.29151e+08							-0.477975	0.422642
Q99JI1	MSTN1_MOUSE	MSTN1_MOUSE Musculoskeletal embryonic nuclear protein 1 OS=Mus musculus OX=10090 GN=Mustn1 PE=1 SV=1	10441000	2.09141e+07	0	0	0	0	26170000	5.91863e+07	1.87759e+07	2.63209e+07	0	3.26387e+07							-0.88262	0.129991
Q791T5	MTCH1_MOUSE	MTCH1_MOUSE Mitochondrial carrier homolog 1 OS=Mus musculus OX=10090 GN=Mtch1 PE=1 SV=1	30413000	6.11873e+07	3.4681e+07	7.44512e+07	0	4.01549e+07	156140000	1.87126e+08	2.3844e+08	2.18061e+08	2.89343e+08	3.56391e+08							-0.0982327	0.54481
P18155	MTDC_MOUSE	MTDC_MOUSE Bifunctional methylenetetrahydrofolate dehydrogenase/cyclohydrolase, mitochondrial OS=Mus musculus OX=10090 GN=Mthfd2 PE=1 SV=1	268350000	4.9985e+08	3.28319e+08	6.34409e+08	3.01318e+08	6.21411e+08	682130000	1.17411e+09	8.85467e+08	1.028e+09	5.98322e+08	1.18987e+09	41442000	2.90972e+07	7.01678e+07	3.82531e+07	4.94778e+07	3.1348e+07	0.181059	0.450801
Q6PHQ8	NAA35_MOUSE	NAA35_MOUSE N-alpha-acetyltransferase 35, NatC auxiliary subunit OS=Mus musculus OX=10090 GN=Naa35 PE=1 SV=1	41862000	7.85823e+07	4.06291e+07	5.61293e+07	4.58883e+07	1.07123e+08	127890000	1.62557e+08	2.3534e+08	1.9487e+08	2.50851e+08	2.43282e+08	2701900	0	3.63984e+06	1.61843e+06	0	0	0.0857931	0.44309
Q61127	NAB2_MOUSE	NAB2_MOUSE NGFI-A-binding protein 2 OS=Mus musculus OX=10090 GN=Nab2 PE=1 SV=2	25111000	2.73856e+07	4.50005e+07	7.78072e+07	4.60959e+07	7.85248e+07	291870000	2.68835e+08	1.85465e+08	3.7032e+08	3.07276e+08	3.54463e+08	0	0	6.23254e+06	0	7.04973e+06	0	-0.647558	0.0139747
Q9D1H6	NDUF4_MOUSE	NDUF4_MOUSE NADH dehydrogenase [ubiquinone] 1 alpha subcomplex assembly factor 4 OS=Mus musculus OX=10090 GN=Ndufaf4 PE=1 SV=1	5020000	8.41262e+06	5.78007e+06	1.40206e+07	2.15654e+06	5.05258e+06	9890100	2.5747e+07	7.61918e+06	2.5812e+07	1.56314e+07	2.67206e+07							0.0890237	0.798759
Q9JKF6	NECT1_MOUSE	NECT1_MOUSE Nectin-1 OS=Mus musculus OX=10090 GN=Nectin1 PE=1 SV=3	34238000	6.51089e+07	5.33151e+07	1.19997e+08	1.98261e+07	7.41119e+07
Q8R0W6	NFIP1_MOUSE	NFIP1_MOUSE NEDD4 family-interacting protein 1 OS=Mus musculus OX=10090 GN=Ndfip1 PE=1 SV=1	27907000	4.65002e+07	3.57398e+07	7.42338e+07	0	7.99738e+07													-0.143592	0.279811
B1AY10	NFX1_MOUSE	NFX1_MOUSE Transcriptional repressor NF-X1 OS=Mus musculus OX=10090 GN=Nfx1 PE=1 SV=1	7208400	2.96831e+07	6.8576e+06	2.04936e+07	0	0	28472000	4.20534e+07	1.15551e+07	4.16912e+07	1.95397e+07	2.9212e+07							-0.351996	0.00262293
Q3UW53	NIBA1_MOUSE	NIBA1_MOUSE Protein Niban 1 OS=Mus musculus OX=10090 GN=Niban1 PE=1 SV=2							197560000	2.66397e+08	2.29153e+08	3.88184e+08	2.42515e+08	3.58318e+08	237370000	2.60339e+07	1.23741e+08	1.83933e+07	1.80873e+08	3.11087e+07
Q3UW53	NIBAN_MOUSE	NIBAN_MOUSE Protein Niban OS=Mus musculus OX=10090 GN=Fam129a PE=1 SV=2	500690000	9.92983e+08	5.17191e+08	9.51189e+08	6.73144e+08	1.19861e+09
Q9JJG9	NOA1_MOUSE	NOA1_MOUSE Nitric oxide-associated protein 1 OS=Mus musculus OX=10090 GN=Noa1 PE=1 SV=1	9741100	1.33596e+07	1.2675e+07	2.23827e+07	1.49091e+07	2.86262e+07	55876000	7.07162e+07	3.92893e+07	4.70314e+07	3.19093e+07	5.4085e+07							0.455895	0.0129429
Q8BG17	NOL12_MOUSE	NOL12_MOUSE Nucleolar protein 12 OS=Mus musculus OX=10090 GN=Nol12 PE=1 SV=1	38888000	5.64361e+07	1.22469e+07	4.89169e+07	3.19201e+07	4.61948e+07	80788000	1.22361e+08	1.24172e+08	1.70699e+08	9.07083e+07	1.50878e+08	2926400	0	1.11255e+07	4.24028e+06	3.05995e+06	0	0.0685571	0.750842
Q8BK35	NOP53_MOUSE	NOP53_MOUSE Ribosome biogenesis protein NOP53 OS=Mus musculus OX=10090 GN=Nop53 PE=1 SV=1	25004000	6.73978e+07	4.273e+07	8.33605e+07	4.10834e+07	8.90185e+07	146890000	2.8029e+08	1.38145e+08	3.05417e+08	1.03342e+08	2.46298e+08	24773000	1.53347e+07	4.90045e+06	3.82023e+06	2.88744e+07	5.28117e+07
Q9R0G8	NRK_MOUSE	NRK_MOUSE Nik-related protein kinase OS=Mus musculus OX=10090 GN=Nrk PE=1 SV=2	0	2.28151e+06	0	2.65264e+06	0	3.7166e+06	0	3.25079e+06	0	5.57098e+06	0	5.69823e+06
Q8CFV4	NRN1_MOUSE	NRN1_MOUSE Neuritin OS=Mus musculus OX=10090 GN=Nrn1 PE=1 SV=1	13251000	2.73443e+07	0	3.00109e+07	1.22862e+07	2.24267e+07	20561000	4.58964e+07	2.1514e+07	5.7368e+07	1.9647e+07	4.45282e+07							0.199236	0.261984
P97333	NRP1_MOUSE	NRP1_MOUSE Neuropilin-1 OS=Mus musculus OX=10090 GN=Nrp1 PE=1 SV=2	361830000	4.91543e+08	2.57444e+08	3.57155e+08	3.99199e+08	5.04806e+08	749870000	9.40545e+08	7.08576e+08	7.48674e+08	7.56346e+08	7.22753e+08	19537000	6.29777e+06	5.57681e+06	2.62836e+06	1.56962e+07	0	-0.115883	0.433765
P11928	OAS1A_MOUSE	OAS1A_MOUSE 2-5-oligoadenylate synthase 1A OS=Mus musculus OX=10090 GN=Oas1a PE=1 SV=2	41736000	2.54321e+07	4.84012e+06	2.30966e+07	1.78668e+07	2.58667e+07	20906000	4.7454e+07	5.32004e+07	1.11771e+08	6.28196e+07	7.53285e+07	109680000	0	8.78017e+07	0	6.64948e+07	0
E9Q9A9	OAS2_MOUSE	OAS2_MOUSE 2-5-oligoadenylate synthase 2 OS=Mus musculus OX=10090 GN=Oas2 PE=1 SV=1													55546000	0	4.41906e+07	0	4.40629e+07	0
Q3V1G4	OLM2B_MOUSE	OLM2B_MOUSE Olfactomedin-like protein 2B OS=Mus musculus OX=10090 GN=Olfml2b PE=1 SV=2	0	3.18112e+07	4.08861e+06	3.55733e+07	0	4.62171e+07	14636000	1.52585e+08	1.21404e+07	1.08309e+08	3.67107e+07	1.94864e+08							-2.18617	0.000558081
Q505D7	OPA3_MOUSE	OPA3_MOUSE Optic atrophy 3 protein homolog OS=Mus musculus OX=10090 GN=Opa3 PE=1 SV=1	0	1.75563e+07	0	1.39067e+07	0	0	0	0	2.54619e+07	2.9576e+07	0	2.73621e+07							-0.24513	0.450924
Q9WUJ8	ORC6_MOUSE	ORC6_MOUSE Origin recognition complex subunit 6 OS=Mus musculus OX=10090 GN=Orc6 PE=1 SV=1	31053000	5.21237e+07	2.56536e+07	3.89793e+07	2.37999e+07	3.38789e+07													0.293471	0.00580884
P10923	OSTP_MOUSE	OSTP_MOUSE Osteopontin OS=Mus musculus OX=10090 GN=Spp1 PE=1 SV=1	9301700	3.56191e+07	8.52801e+06	5.05246e+07	0	5.14677e+07	47755000	1.34615e+08	2.42005e+07	1.27588e+08	4.55149e+07	9.20762e+07							2.31311	0.026063
Q8BR92	PALM2_MOUSE	PALM2_MOUSE Paralemmin-2 OS=Mus musculus OX=10090 GN=Palm2 PE=1 SV=1	286480000	3.42218e+08	2.48701e+08	3.32434e+08	2.8305e+08	3.4223e+08	328780000	3.81876e+08	3.4179e+08	3.73878e+08	4.55876e+08	4.63606e+08	152890000	3.37324e+07	8.98037e+07	3.0174e+07	1.20714e+08	2.92396e+07	-1.15564	0.000393704
Q68ED3	PAPD5_MOUSE	PAPD5_MOUSE Terminal nucleotidyltransferase 4B OS=Mus musculus OX=10090 GN=Tent4b PE=1 SV=2	0	3.44677e+07	1.48185e+07	2.85109e+07	1.29384e+07	2.37494e+07	41579000	6.29893e+07	0	0	5.53767e+07	5.72231e+07	7645600	2.98866e+06	3.73575e+06	2.23046e+06	6.6637e+06	5.21929e+06
Q5XJY4	PARL_MOUSE	PARL_MOUSE Presenilins-associated rhomboid-like protein, mitochondrial OS=Mus musculus OX=10090 GN=Parl PE=1 SV=1	0	1.81014e+07	1.97139e+07	5.84546e+07	1.7803e+07	5.04029e+07													0.217181	0.295452
E9PYK3	PARP4_MOUSE	PARP4_MOUSE Protein mono-ADP-ribosyltransferase PARP4 OS=Mus musculus OX=10090 GN=Parp4 PE=1 SV=1							17608000	2.40426e+07	1.6332e+07	5.47363e+07	5.99517e+07	1.16331e+08	36942000	1.41759e+07	4.25621e+07	2.65632e+07	3.79517e+07	3.41229e+07	-0.267972	0.226084
Q8CEE6	PASK_MOUSE	PASK_MOUSE PAS domain-containing serine/threonine-protein kinase OS=Mus musculus OX=10090 GN=Pask PE=1 SV=3	0	6.53166e+06	0	0	0	6.93043e+06	119540000	1.61581e+08	1.19735e+08	1.68315e+08	0	0							0.00448741	0.984048
Q3TFD2	PCAT1_MOUSE	PCAT1_MOUSE Lysophosphatidylcholine acyltransferase 1 OS=Mus musculus OX=10090 GN=Lpcat1 PE=1 SV=1	12358000	2.16538e+07	1.11983e+07	1.54406e+07	7.80815e+06	4.10759e+07	14539000	4.42657e+07	4.03548e+07	6.93748e+07	3.18637e+07	8.02762e+07							0.00952778	0.964141
Q8BH04	PCKGM_MOUSE	PCKGM_MOUSE Phosphoenolpyruvate carboxykinase [GTP], mitochondrial OS=Mus musculus OX=10090 GN=Pck2 PE=1 SV=1	1412000000	1.86145e+09	1.43839e+09	1.96691e+09	1.42234e+09	1.88378e+09	3057500000	4.54861e+09	3.44793e+09	4.80133e+09	3.57803e+09	4.81428e+09	491330000	2.41461e+08	3.33755e+08	1.59512e+08	5.11489e+08	2.88753e+08	-0.186433	0.389208
Q7TMR0	PCP_MOUSE	PCP_MOUSE Lysosomal Pro-X carboxypeptidase OS=Mus musculus OX=10090 GN=Prcp PE=1 SV=2	52259000	7.1194e+07	5.81256e+07	7.97432e+07	6.23304e+07	8.82052e+07	181390000	2.47727e+08	1.77711e+08	2.54264e+08	1.55449e+08	2.96529e+08	0	0	0	0	4.42634e+06	0	0.0750899	0.789866
O88502	PDE8A_MOUSE	PDE8A_MOUSE High affinity cAMP-specific and IBMX-insensitive 3,5-cyclic phosphodiesterase 8A OS=Mus musculus OX=10090 GN=Pde8a PE=1 SV=1	2710800	3.50892e+06	0	3.80333e+06	0	4.97102e+06	10471000	2.66582e+07	1.12604e+07	3.14564e+07	1.56791e+07	2.45635e+07							-1.10512	6.96381e-15
P59048	PDRG1_MOUSE	PDRG1_MOUSE p53 and DNA damage-regulated protein 1 OS=Mus musculus OX=10090 GN=Pdrg1 PE=2 SV=1	14730000	5.15519e+07	1.63504e+07	7.62487e+07	5.47326e+06	8.65105e+07							5087400	3.71305e+06	5.67466e+06	3.46982e+06	6.05598e+06	4.1885e+06	-0.0477334	0.806864
Q05769	PGH2_MOUSE	PGH2_MOUSE Prostaglandin G/H synthase 2 OS=Mus musculus OX=10090 GN=Ptgs2 PE=1 SV=1	119960000	2.51314e+08	1.30752e+08	3.00332e+08	9.41463e+07	2.71522e+08	259130000	4.86247e+08	3.7186e+08	4.21531e+08	2.78045e+08	3.71297e+08							1.07599	0.00350282
A6H5X4	PHF11_MOUSE	PHF11_MOUSE PHD finger protein 11 OS=Mus musculus OX=10090 GN=Phf11 PE=2 SV=1													65105000	0	1.00504e+08	0	9.02968e+07	0
P70182	PI51A_MOUSE	PI51A_MOUSE Phosphatidylinositol 4-phosphate 5-kinase type-1 alpha OS=Mus musculus OX=10090 GN=Pip5k1a PE=1 SV=2	0	0	2.22322e+07	3.63807e+07	2.1887e+07	3.42643e+07	58402000	9.31259e+07	3.01734e+07	9.08986e+07	1.28449e+07	2.84947e+07	0	0	0	0	0	0	0.0255839	0.803203
Q9CZX5	PINX1_MOUSE	PINX1_MOUSE PIN2/TERF1-interacting telomerase inhibitor 1 OS=Mus musculus OX=10090 GN=Pinx1 PE=1 SV=2	0	2.96124e+07	4.65503e+07	7.50151e+07	5.67781e+07	7.43583e+07	29624000	8.01318e+07	8.42312e+07	1.31849e+08	9.6402e+07	1.38191e+08	6138500	4.88638e+06	8.35056e+06	5.63052e+06	0	0	0.532078	0.0390421
Q6KAU7	PKHG2_MOUSE	PKHG2_MOUSE Pleckstrin homology domain-containing family G member 2 OS=Mus musculus OX=10090 GN=Plekhg2 PE=2 SV=2	0	1.96838e+07	0	1.87866e+07	0	2.38279e+07													-0.612791	0.0275367
Q4VAC9	PKHG3_MOUSE	PKHG3_MOUSE Pleckstrin homology domain-containing family G member 3 OS=Mus musculus OX=10090 GN=Plekhg3 PE=1 SV=2	30008000	6.90133e+07	2.79015e+07	5.14056e+07	3.34127e+07	6.13101e+07	78888000	1.33999e+08	1.13831e+08	1.22908e+08	1.00032e+08	1.16892e+08	4238000	3.0748e+06	3.13586e+06	0	5.99213e+06	3.87041e+06	0.048005	0.80886
O88492	PLIN4_MOUSE	PLIN4_MOUSE Perilipin-4 OS=Mus musculus OX=10090 GN=Plin4 PE=1 SV=2	89160000	1.03968e+08	2.46844e+07	3.33217e+07	8.72846e+07	1.00215e+08	85690000	1.09166e+08	5.42069e+07	1.1904e+08	4.73794e+07	6.805e+07	128750000	2.75408e+07	1.38922e+08	3.3042e+07	1.49847e+08	3.65789e+07	-1.92462	3.4045e-05
Q07832	PLK1_MOUSE	PLK1_MOUSE Serine/threonine-protein kinase PLK1 OS=Mus musculus OX=10090 GN=Plk1 PE=1 SV=2	32196000	7.65179e+07	5.95841e+07	1.15831e+08	5.66617e+07	1.05265e+08	111590000	2.18342e+08	1.45377e+08	2.77941e+08	1.32616e+08	2.75875e+08	14270000	1.45493e+07	3.41153e+06	2.50553e+06	3.15474e+06	2.771e+06	0.0169119	0.969521
Q8JZX3	POC1A_MOUSE	POC1A_MOUSE POC1 centriolar protein homolog A OS=Mus musculus OX=10090 GN=Poc1a PE=2 SV=2	12948000	2.56873e+07	0	8.16887e+07	1.75074e+07	3.44576e+07													0.511385	0.00899996
Q9JIG8	PRAF2_MOUSE	PRAF2_MOUSE PRA1 family protein 2 OS=Mus musculus OX=10090 GN=Praf2 PE=1 SV=1	174550000	3.09418e+08	2.00517e+08	2.57011e+08	2.94092e+08	4.60714e+08													0.286813	0.172555
Q922U1	PRPF3_MOUSE	PRPF3_MOUSE U4/U6 small nuclear ribonucleoprotein Prp3 OS=Mus musculus OX=10090 GN=Prpf3 PE=1 SV=1	251530000	3.32418e+08	1.46529e+08	2.24215e+08	1.95103e+08	2.70123e+08	409610000	5.49748e+08	4.91736e+08	7.17032e+08	4.74211e+08	5.5175e+08	123230000	3.66642e+07	2.76567e+07	3.3266e+07	1.10146e+08	4.91492e+07	0.218111	0.119407
Q52KR3	PRUN2_MOUSE	PRUN2_MOUSE Protein prune homolog 2 OS=Mus musculus OX=10090 GN=Prune2 PE=1 SV=2	0	1.70615e+07	0	2.33415e+07	5.26871e+06	1.90732e+07	0	6.48488e+06	0	3.85011e+07	1.21141e+07	4.06939e+07	22555000	2.95247e+06	3.04204e+07	2.29193e+06	2.81483e+07	2.22814e+06	-1.96437	0.00534429
O35955	PSB10_MOUSE	PSB10_MOUSE Proteasome subunit beta type-10 OS=Mus musculus OX=10090 GN=Psmb10 PE=1 SV=1	8038100	1.9502e+07	2.37658e+07	2.3546e+07	7.7195e+06	1.54746e+07							5207800	0	2.20836e+07	0	1.67394e+07	0	-0.372199	0.584962
P35821	PTN1_MOUSE	PTN1_MOUSE Tyrosine-protein phosphatase non-receptor type 1 OS=Mus musculus OX=10090 GN=Ptpn1 PE=1 SV=2	89218000	2.05296e+08	1.5498e+08	1.87171e+08	1.24847e+08	2.29217e+08	311810000	5.80872e+08	3.26315e+08	6.77379e+08	3.00555e+08	5.28528e+08	20254000	2.10044e+07	2.36219e+07	1.47125e+07	3.10862e+07	2.32956e+07	-0.0737789	0.684395
Q62130	PTN14_MOUSE	PTN14_MOUSE Tyrosine-protein phosphatase non-receptor type 14 OS=Mus musculus OX=10090 GN=Ptpn14 PE=1 SV=2	66316000	1.11011e+08	6.9432e+07	1.47822e+08	6.04226e+07	1.08088e+08	301990000	3.60157e+08	2.76823e+08	3.21933e+08	2.57903e+08	2.77844e+08	36185000	2.02373e+07	4.24721e+07	2.60022e+07	2.26434e+07	1.31477e+07	-0.745897	1.13728e-06
Q9CQ69	QCR8_MOUSE	QCR8_MOUSE Cytochrome b-c1 complex subunit 8 OS=Mus musculus OX=10090 GN=Uqcrq PE=1 SV=3	124950000	2.68069e+08	1.37023e+08	3.05762e+08	9.56991e+07	2.08934e+08													0.359839	0.0976247
Q8C551	R51A1_MOUSE	R51A1_MOUSE RAD51-associated protein 1 OS=Mus musculus OX=10090 GN=Rad51ap1 PE=1 SV=2	59514000	5.48419e+07	5.5356e+07	6.3704e+07	3.80798e+07	8.13438e+07							6438000	1.15716e+06	3.09489e+06	1.57902e+06	5.77414e+06	1.39494e+06	-0.0826868	0.67713
Q6PFE3	RA54B_MOUSE	RA54B_MOUSE DNA repair and recombination protein RAD54B OS=Mus musculus OX=10090 GN=Rad54b PE=2 SV=1	3865900	8.77746e+06	4.30572e+06	9.87972e+06	1.08256e+07	1.96893e+07													-0.062264	0.688955
P63011	RAB3A_MOUSE	RAB3A_MOUSE Ras-related protein Rab-3A OS=Mus musculus OX=10090 GN=Rab3a PE=1 SV=1	0	1.22506e+07	0	0	0	3.52693e+07	22655000	1.23797e+08	1.7258e+07	7.96775e+07	4.74037e+06	9.55878e+07							-0.338508	0.323954
Q9CZT8	RAB3B_MOUSE	RAB3B_MOUSE Ras-related protein Rab-3B OS=Mus musculus OX=10090 GN=Rab3b PE=1 SV=1	0	0	0	2.35599e+06	1.37373e+06	2.90649e+06	0	0	0	6.6022e+06	0	0	5570700	5.87346e+06	2.18253e+07	0	6.43772e+06	0	-1.3948	0.0281422
P61028	RAB8B_MOUSE	RAB8B_MOUSE Ras-related protein Rab-8B OS=Mus musculus OX=10090 GN=Rab8b PE=1 SV=1	93325000	1.77804e+08	1.01299e+08	1.80541e+08	5.93279e+07	1.07775e+08	73191000	1.32721e+08	1.53631e+08	2.89407e+08	9.15256e+07	1.44396e+08	11408000	1.9364e+07	4.51581e+07	6.39128e+06	6.13677e+07	2.24869e+07	-0.916509	0.0166953
P22935	RABP2_MOUSE	RABP2_MOUSE Cellular retinoic acid-binding protein 2 OS=Mus musculus OX=10090 GN=Crabp2 PE=2 SV=2	308390000	6.59897e+08	3.35265e+08	7.10129e+08	3.16801e+08	5.96513e+08	708720000	1.61848e+09	6.89767e+08	1.53277e+09	6.8227e+08	1.46941e+09	114810000	3.75952e+07	9.74197e+07	4.11967e+07	9.49345e+07	4.01355e+07	-0.984746	0.338987
Q8K072	REEP4_MOUSE	REEP4_MOUSE Receptor expression-enhancing protein 4 OS=Mus musculus OX=10090 GN=Reep4 PE=1 SV=1	8799000	2.30412e+07	0	1.00162e+07	1.95027e+07	2.33726e+07	29508000	4.97107e+07	3.66089e+07	4.07554e+07	1.8771e+07	2.82304e+07							0.322005	0.31588
Q64FW2	RETST_MOUSE	RETST_MOUSE All-trans-retinol 13,14-reductase OS=Mus musculus OX=10090 GN=Retsat PE=1 SV=3	0	1.1954e+07	0	1.35138e+07	6.33872e+06	1.33857e+07													0.130712	0.510676
Q64374	RGN_MOUSE	RGN_MOUSE Regucalcin OS=Mus musculus OX=10090 GN=Rgn PE=1 SV=1													30201000	1.26697e+06	3.33245e+07	1.06938e+06	3.31309e+07	989611
P58801	RIPK2_MOUSE	RIPK2_MOUSE Receptor-interacting serine/threonine-protein kinase 2 OS=Mus musculus OX=10090 GN=Ripk2 PE=1 SV=1	4474300	5.74161e+07	8.18043e+07	2.23332e+07	0	4.64982e+07	6136700	2.70413e+08	0	1.36922e+08	0	1.88756e+08	53668000	2.26277e+07	6.06494e+07	2.0881e+07	4.47286e+07	2.05529e+07	-0.321549	0.557883
Q8BVY0	RL1D1_MOUSE	RL1D1_MOUSE Ribosomal L1 domain-containing protein 1 OS=Mus musculus OX=10090 GN=Rsl1d1 PE=1 SV=1	599380000	1.02462e+09	5.84017e+08	9.61735e+08	4.35248e+08	8.85678e+08	1618300000	2.5987e+09	1.5263e+09	2.46379e+09	1.50684e+09	2.48267e+09	416610000	3.46935e+08	3.62918e+08	2.95189e+08	3.31821e+08	2.61326e+08	0.288295	0.125691
Q99N93	RM16_MOUSE	RM16_MOUSE 39S ribosomal protein L16, mitochondrial OS=Mus musculus OX=10090 GN=Mrpl16 PE=1 SV=1	11631000	5.44057e+07	0	1.47314e+07	7.36627e+06	1.5093e+07	21815000	2.77713e+07	2.43594e+07	1.47951e+08	2.07333e+07	1.36993e+08	3726000	4.31351e+06	4.18091e+06	4.32975e+06	6.11136e+06	7.35881e+06	0.605736	0.00159896
Q9CQ06	RM24_MOUSE	RM24_MOUSE 39S ribosomal protein L24, mitochondrial OS=Mus musculus OX=10090 GN=Mrpl24 PE=1 SV=1	0	2.09203e+07	0	2.3567e+07	1.63065e+07	2.24486e+07	30718000	4.83005e+07	7.40443e+07	9.57144e+07	6.53625e+06	8.03476e+06							0.10449	0.540417
Q99N91	RM34_MOUSE	RM34_MOUSE 39S ribosomal protein L34, mitochondrial OS=Mus musculus OX=10090 GN=Mrpl34 PE=1 SV=1	3608000	1.66877e+07	0	1.31146e+07	1.3263e+07	2.31299e+07	16309000	5.02087e+07	1.85111e+07	2.33887e+07	2.29618e+07	2.83041e+07							0.708229	0.00315405
Q9D0Q7	RM45_MOUSE	RM45_MOUSE 39S ribosomal protein L45, mitochondrial OS=Mus musculus OX=10090 GN=Mrpl45 PE=1 SV=1	7574900	1.47019e+07	1.10478e+07	2.27536e+07	1.38454e+07	2.36849e+07	11113000	5.22367e+07	5.01951e+07	4.97151e+07	1.24376e+07	1.44683e+07							0.699717	9.68863e-05
Q9DBU5	RNF6_MOUSE	RNF6_MOUSE E3 ubiquitin-protein ligase RNF6 OS=Mus musculus OX=10090 GN=Rnf6 PE=1 SV=1	10172000	2.34911e+07	1.07807e+07	2.92452e+07	1.27962e+07	2.485e+07													0.0927373	0.552918
Q9Z138	ROR2_MOUSE	ROR2_MOUSE Tyrosine-protein kinase transmembrane receptor ROR2 OS=Mus musculus OX=10090 GN=Ror2 PE=1 SV=2	12201000	2.35928e+07	8.58464e+06	1.35419e+07	4.6692e+07	9.44014e+07													-0.702387	0.000570198
Q8R2Q4	RRF2M_MOUSE	RRF2M_MOUSE Ribosome-releasing factor 2, mitochondrial OS=Mus musculus OX=10090 GN=Gfm2 PE=1 SV=2	0	9.91634e+06	5.61733e+06	2.61623e+07	5.66151e+06	9.83911e+06	21692000	5.55287e+07	1.90332e+07	5.18421e+07	2.36619e+07	6.58441e+07	9333000	0	8.68017e+06	3.10232e+06	0	0	0.16506	0.45362
Q3UFY0	RRP36_MOUSE	RRP36_MOUSE Ribosomal RNA processing protein 36 homolog OS=Mus musculus OX=10090 GN=Rrp36 PE=1 SV=1	0	1.52656e+07	0	0	6.95435e+06	2.26873e+07	23371000	3.40602e+07	8.68741e+06	4.80296e+07	2.7365e+07	2.96428e+07							0.107142	0.656611
Q6NS46	RRP5_MOUSE	RRP5_MOUSE Protein RRP5 homolog OS=Mus musculus OX=10090 GN=Pdcd11 PE=1 SV=2	449600000	6.74241e+08	3.64394e+08	5.77994e+08	4.00394e+08	6.59529e+08	1188800000	1.73347e+09	1.11754e+09	1.70217e+09	1.17412e+09	1.79373e+09	92828000	7.10365e+07	1.13758e+08	6.91318e+07	8.24931e+07	6.00115e+07	0.194454	0.278067
P62274	RS29_MOUSE	RS29_MOUSE 40S ribosomal protein S29 OS=Mus musculus OX=10090 GN=Rps29 PE=1 SV=2	1515200000	2.72347e+09	1.25172e+09	2.36402e+09	1.66927e+09	3.05496e+09													0.440127	0.00194842
Q99N85	RT18A_MOUSE	RT18A_MOUSE 28S ribosomal protein S18a, mitochondrial OS=Mus musculus OX=10090 GN=Mrps18a PE=2 SV=1	56316000	1.035e+08	6.34124e+07	1.2487e+08	8.33287e+07	1.38126e+08													0.527137	0.00180012
Q9CQV5	RT24_MOUSE	RT24_MOUSE 28S ribosomal protein S24, mitochondrial OS=Mus musculus OX=10090 GN=Mrps24 PE=1 SV=1	11493000	1.5771e+07	1.06286e+07	1.72225e+07	1.1808e+07	1.87715e+07	23057000	3.64918e+07	2.37172e+07	2.99766e+07	2.11494e+07	3.69483e+07							0.466458	0.00194242
Q8C6B2	RTKN_MOUSE	RTKN_MOUSE Rhotekin OS=Mus musculus OX=10090 GN=Rtkn PE=1 SV=3	11772000	2.27465e+07	7.93009e+06	2.33294e+07	1.27682e+07	2.1727e+07	16180000	3.45448e+07	2.43434e+07	3.59715e+07	1.81241e+07	2.98878e+07	3571000	5.64321e+06	6.24949e+06	3.81997e+06	5.38984e+06	4.86272e+06	-0.00988717	0.963644
Q9ER80	RTP4_MOUSE	RTP4_MOUSE Receptor-transporting protein 4 OS=Mus musculus OX=10090 GN=Rtp4 PE=1 SV=1	9603300	5.57095e+07	5.28409e+06	5.24922e+07	7.96727e+06	5.1247e+07	13558000	7.06217e+07	5.44348e+07	8.93366e+07	2.04619e+07	7.97771e+07	18949000	0	1.21165e+07	0	1.31164e+07	0	-4.13878	0.0189448
Q8R4Y8	RTTN_MOUSE	RTTN_MOUSE Rotatin OS=Mus musculus OX=10090 GN=Rttn PE=1 SV=2	0	7.73656e+06	1.75015e+08	3.53365e+08	1.88252e+08	2.89176e+08	265060000	4.35474e+08	6.07084e+06	5.74545e+06	7.24127e+06	1.00383e+07							0.0234719	0.889851
Q64131	RUNX3_MOUSE	RUNX3_MOUSE Runt-related transcription factor 3 OS=Mus musculus OX=10090 GN=Runx3 PE=1 SV=3	2179100	6.75991e+06	5.70395e+06	9.11084e+06	0	6.63224e+06	0	1.90337e+07	1.84853e+07	1.82576e+07	1.67611e+07	2.48854e+07							-0.384589	0.325618
Q9CWX4	RUSD4_MOUSE	RUSD4_MOUSE Mitochondrial RNA pseudouridine synthase Rpusd4 OS=Mus musculus OX=10090 GN=Rpusd4 PE=2 SV=1	6574200	1.02055e+07	8.29869e+06	1.25918e+07	3.4974e+06	5.37145e+06	0	6.80547e+06	0	0	0	1.07652e+07							0.291534	0.107839
Q9EPR4	S23A2_MOUSE	S23A2_MOUSE Solute carrier family 23 member 2 OS=Mus musculus OX=10090 GN=Slc23a2 PE=1 SV=2	12235000	2.334e+07	0	1.45564e+07	1.34428e+07	2.17225e+07													-0.626902	0.00163994
Q9JIM1	S29A1_MOUSE	S29A1_MOUSE Equilibrative nucleoside transporter 1 OS=Mus musculus OX=10090 GN=Slc29a1 PE=1 SV=3	7062100	1.27519e+07	1.55056e+07	3.03293e+07	8.84263e+06	3.35794e+07	25219000	1.19421e+08	2.23775e+07	1.08155e+08	4.06551e+07	1.06229e+08							-0.465522	0.248445
Q91ZN5	S35B2_MOUSE	S35B2_MOUSE Adenosine 3-phospho 5-phosphosulfate transporter 1 OS=Mus musculus OX=10090 GN=Slc35b2 PE=1 SV=1	43106000	5.25093e+07	6.96117e+07	8.02044e+07	4.27421e+07	5.35249e+07	109640000	1.15468e+08	1.14097e+08	1.16848e+08	9.81223e+07	1.10342e+08	11516000	2.88114e+06	2.07366e+07	1.19017e+07	1.55166e+07	3.67753e+06	0.00276527	0.980751
Q8C145	S39A6_MOUSE	S39A6_MOUSE Zinc transporter ZIP6 OS=Mus musculus OX=10090 GN=Slc39a6 PE=1 SV=1	44708000	8.0626e+07	8.47732e+07	1.56347e+08	2.02788e+07	2.67228e+07													0.0473891	0.699304
Q31125	S39A7_MOUSE	S39A7_MOUSE Zinc transporter SLC39A7 OS=Mus musculus OX=10090 GN=Slc39a7 PE=1 SV=2	202450000	2.97167e+08	1.41289e+08	2.2491e+08	1.21029e+08	1.07931e+08	91626000	3.6501e+08	3.39756e+08	4.78618e+08	1.45608e+08	3.56247e+08	27220000	2.40267e+07	3.09748e+07	2.66808e+07	3.86458e+07	3.10987e+07	0.0622749	0.442298
Q9R0P6	SC11A_MOUSE	SC11A_MOUSE Signal peptidase complex catalytic subunit SEC11A OS=Mus musculus OX=10090 GN=Sec11a PE=1 SV=1	63511000	7.62944e+07	1.91459e+07	4.25088e+07	8.67711e+07	1.31698e+08	151450000	2.073e+08	1.74579e+08	2.61392e+08	2.01747e+08	3.37881e+08							-0.140449	0.240578
Q8BGY9	SC5A7_MOUSE	SC5A7_MOUSE High affinity choline transporter 1 OS=Mus musculus OX=10090 GN=Slc5a7 PE=1 SV=1	15334000	3.34498e+07	8.92221e+06	2.09066e+07	2.58991e+07	4.92727e+07
P28571	SC6A9_MOUSE	SC6A9_MOUSE Sodium- and chloride-dependent glycine transporter 1 OS=Mus musculus OX=10090 GN=Slc6a9 PE=1 SV=3	13672000	2.16416e+07	1.43385e+07	1.6617e+07	1.10749e+07	1.79629e+07	0	2.15215e+07	0	2.43858e+07	0	2.17399e+07							-0.697425	0.00447088
Q6GQT6	SCAP_MOUSE	SCAP_MOUSE Sterol regulatory element-binding protein cleavage-activating protein OS=Mus musculus OX=10090 GN=Scap PE=1 SV=1	6991100	3.17434e+07	0	1.84252e+07	9.96349e+06	3.04036e+07													0.136819	0.350573
Q80UZ2	SDA1_MOUSE	SDA1_MOUSE Protein SDA1 homolog OS=Mus musculus OX=10090 GN=Sdad1 PE=1 SV=1	49461000	1.23503e+08	6.03036e+07	1.38599e+08	7.96554e+07	1.64786e+08													0.00135856	0.995442
D3Z2R5	SELN_MOUSE	SELN_MOUSE Selenoprotein N OS=Mus musculus OX=10090 GN=Selenon PE=3 SV=2	36132000	8.08311e+07	2.50854e+07	6.57181e+07	6.04599e+07	1.31121e+08
Q9DBC0	SELO_MOUSE	SELO_MOUSE Protein adenylyltransferase SelO, mitochondrial OS=Mus musculus OX=10090 GN=Selenoo PE=1 SV=4							0	1.16056e+07	4.45161e+06	6.1451e+06	0	1.58794e+07
P58043	SESN2_MOUSE	SESN2_MOUSE Sestrin-2 OS=Mus musculus OX=10090 GN=Sesn2 PE=1 SV=1	5262900	5.17663e+06	4.5129e+06	5.68606e+06	5.13626e+06	5.15225e+06	6202000	1.65595e+07	2.5466e+06	1.49593e+07	1.1191e+07	1.68516e+07	4946000	1.69921e+06	4.19537e+06	0	4.18613e+06	0	-0.540189	0.0446126
Q61321	SIX4_MOUSE	SIX4_MOUSE Homeobox protein SIX4 OS=Mus musculus OX=10090 GN=Six4 PE=1 SV=1	8391300	1.93577e+07	1.30068e+07	3.08195e+07	1.00052e+07	3.32282e+07													0.143793	0.720032
Q04692	SMRCD_MOUSE	SMRCD_MOUSE SWI/SNF-related matrix-associated actin-dependent regulator of chromatin subfamily A containing DEAD/H box 1 OS=Mus musculus OX=10090 GN=Smarcad1 PE=1 SV=2	11661000	5.15248e+07	1.07442e+07	9.98415e+06	6.22544e+06	3.93209e+07	139760000	1.82859e+08	1.14086e+08	1.17709e+08	1.48483e+08	1.51822e+08	10354000	5.70891e+06	8.05495e+06	6.7113e+06	8.14982e+06	4.17892e+06	-0.0293926	0.861514
Q9CUN6	SMUF1_MOUSE	SMUF1_MOUSE E3 ubiquitin-protein ligase SMURF1 OS=Mus musculus OX=10090 GN=Smurf1 PE=1 SV=2	16711000	8.84839e+08	1.93108e+07	2.95583e+08	0	2.35161e+08													0.0676782	0.795152
Q8BIZ6	SNIP1_MOUSE	SNIP1_MOUSE Smad nuclear-interacting protein 1 OS=Mus musculus OX=10090 GN=Snip1 PE=1 SV=1	13473000	2.07535e+07	1.89901e+07	4.7785e+07	5.19975e+07	3.85613e+07	143270000	1.38218e+08	6.47358e+07	1.03008e+08	1.14292e+08	9.97902e+07	17255000	6.1121e+06	1.95392e+07	3.3606e+06	2.19399e+07	4.90936e+06	-0.0904518	0.599442
Q9EPT5	SO2A1_MOUSE	SO2A1_MOUSE Solute carrier organic anion transporter family member 2A1 OS=Mus musculus OX=10090 GN=Slco2a1 PE=1 SV=2	34710000	8.82575e+07	3.03156e+07	8.72609e+07	2.84977e+07	6.62697e+07	62547000	1.47849e+08	5.76684e+07	1.41981e+08	5.82104e+07	1.43833e+08							-1.3894	0.291425
O08800	SPB8_MOUSE	SPB8_MOUSE Serpin B8 OS=Mus musculus OX=10090 GN=Serpinb8 PE=1 SV=2													6037000	0	6.05858e+06	1.31633e+06	5.80844e+06	0	-1.83362	0.00273166
Q62407	SPEG_MOUSE	SPEG_MOUSE Striated muscle-specific serine/threonine-protein kinase OS=Mus musculus OX=10090 GN=Speg PE=1 SV=2													8120600	4.20731e+06	8.77726e+06	5.297e+06	8.02701e+06	0	-0.21665	0.221239
Q3U1N2	SRBP2_MOUSE	SRBP2_MOUSE Sterol regulatory element-binding protein 2 OS=Mus musculus OX=10090 GN=Srebf2 PE=1 SV=2	0	8.10037e+06	4.41282e+06	5.92821e+06	0	4.77617e+06	0	0	5.78725e+06	8.4385e+06	0	0							-0.335708	0.412982
O54781	SRPK2_MOUSE	SRPK2_MOUSE SRSF protein kinase 2 OS=Mus musculus OX=10090 GN=Srpk2 PE=1 SV=2	30914000	7.81916e+07	4.95264e+07	7.08166e+07	5.34577e+07	7.95934e+07	285720000	1.99017e+08	1.50074e+08	1.78056e+08	2.07119e+08	2.09226e+08	15713000	6.33816e+06	1.71035e+07	3.501e+06	2.7119e+07	1.29423e+07	-0.3261	0.138411
P47758	SRPRB_MOUSE	SRPRB_MOUSE Signal recognition particle receptor subunit beta OS=Mus musculus OX=10090 GN=Srprb PE=1 SV=1	276430000	8.13863e+08	2.96169e+08	9.0981e+08	5.18071e+08	9.52843e+08	1009200000	1.1608e+09	9.29932e+08	1.60542e+09	1.14399e+09	1.73075e+09	35508000	3.31318e+07	3.48391e+07	3.18177e+07	2.52771e+07	1.72081e+07	0.137903	0.282082
Q8BG48	ST17B_MOUSE	ST17B_MOUSE Serine/threonine-protein kinase 17B OS=Mus musculus OX=10090 GN=Stk17b PE=1 SV=1	6291100	8.05198e+06	5.25798e+06	8.46533e+06	4.39487e+06	7.2686e+06	0	0	0	0	9.95175e+06	1.8549e+07							-1.16509	0.000171104
Q9CWR7	STEA1_MOUSE	STEA1_MOUSE Metalloreductase STEAP1 OS=Mus musculus OX=10090 GN=Steap1 PE=1 SV=2	3355300	1.07088e+07	3.49363e+06	8.76139e+06	0	0	0	2.10934e+07	0	1.49774e+07	2.24171e+06	1.67796e+07							1.27292	0.000408072
Q8CI59	STEA3_MOUSE	STEA3_MOUSE Metalloreductase STEAP3 OS=Mus musculus OX=10090 GN=Steap3 PE=1 SV=1	84950000	9.69893e+07	9.8023e+07	1.24556e+08	1.08129e+08	1.40344e+08	178540000	2.9852e+08	1.46378e+08	2.86446e+08	1.56699e+08	2.40046e+08	21168000	0	4.37144e+06	0	3.18133e+06	0	-1.42735	0.00112189
Q8VDS8	STX18_MOUSE	STX18_MOUSE Syntaxin-18 OS=Mus musculus OX=10090 GN=Stx18 PE=1 SV=2	33073000	6.03228e+07	1.60238e+07	1.87977e+07	3.57424e+07	5.60529e+07	103190000	1.95455e+08	1.04751e+08	1.83529e+08	7.05843e+07	8.30012e+07							-0.464191	0.233509
Q8K007	SULF1_MOUSE	SULF1_MOUSE Extracellular sulfatase Sulf-1 OS=Mus musculus OX=10090 GN=Sulf1 PE=2 SV=1	5487000	3.3075e+07	1.67628e+07	3.2448e+07	5.33109e+06	3.38014e+07	90710000	1.42298e+08	7.89103e+07	1.29335e+08	6.86672e+07	9.4858e+07	2381700	0	2.94464e+06	0	0	0	-3.89263	0.00491166
Q9CXJ1	SYEM_MOUSE	SYEM_MOUSE Probable glutamate--tRNA ligase, mitochondrial OS=Mus musculus OX=10090 GN=Ears2 PE=1 SV=1	0	7.03154e+06	3.92636e+07	4.30383e+07	3.17161e+07	3.57238e+07	0	1.26965e+07	1.61491e+07	2.63735e+07	1.5643e+07	2.36102e+07							0.055924	0.806932
Q8C1E7	T120A_MOUSE	T120A_MOUSE Transmembrane protein 120A OS=Mus musculus OX=10090 GN=Tmem120a PE=1 SV=1	130270000	2.26561e+08	1.60768e+08	2.80788e+08	1.32771e+08	2.75556e+08
Q9D8Y1	T126A_MOUSE	T126A_MOUSE Transmembrane protein 126A OS=Mus musculus OX=10090 GN=Tmem126a PE=1 SV=1	150420000	2.80713e+08	1.45429e+08	2.76404e+08	1.77221e+08	3.00467e+08													-0.135764	0.447462
Q3UX10	TBAL3_MOUSE	TBAL3_MOUSE Tubulin alpha chain-like 3 OS=Mus musculus OX=10090 GN=Tubal3 PE=2 SV=2	123140000	3.2546e+08	1.19086e+08	1.9347e+08	1.17414e+08	3.05295e+08	296770000	6.90768e+08	2.96515e+08	7.10708e+08	3.24424e+08	7.73675e+08	30600000	4.20468e+07	3.44802e+07	7.03991e+06	4.11126e+07	4.33265e+07
Q3UB74	TBRG1_MOUSE	TBRG1_MOUSE Transforming growth factor beta regulator 1 OS=Mus musculus OX=10090 GN=Tbrg1 PE=1 SV=2	0	1.46507e+07	0	0	8.09672e+06	1.08334e+07	0	0	1.76001e+07	2.9529e+07	0	2.87779e+07							0.0509155	0.579464
O70306	TBX15_MOUSE	TBX15_MOUSE T-box transcription factor TBX15 OS=Mus musculus OX=10090 GN=Tbx15 PE=1 SV=2	0	2.56955e+07	1.16356e+07	1.9112e+07	1.00573e+07	3.97739e+07	63751000	1.33279e+08	8.0772e+07	1.50637e+08	6.16368e+07	9.2499e+07	7039500	2.94276e+06	7.12116e+06	2.81344e+06	3.43724e+06	1.31684e+06	-1.91436	0.000875078
Q3TUU5	TEX30_MOUSE	TEX30_MOUSE Testis-expressed protein 30 OS=Mus musculus OX=10090 GN=Tex30 PE=1 SV=1	6414400	8.98126e+06	0	6.19734e+06	4.86778e+06	1.04863e+07	44253000	7.39627e+07	6.06754e+07	9.2051e+07	5.76838e+07	9.45098e+07							0.0366393	0.85393
O70422	TF2H4_MOUSE	TF2H4_MOUSE General transcription factor IIH subunit 4 OS=Mus musculus OX=10090 GN=Gtf2h4 PE=1 SV=1	13296000	1.05113e+07	0	6.19746e+06	0	1.01491e+07	30665000	4.59133e+07	8.94576e+06	1.5992e+07	8.14451e+06	1.10682e+07							0.320551	0.0432076
Q3TL26	TFB2M_MOUSE	TFB2M_MOUSE Dimethyladenosine transferase 2, mitochondrial OS=Mus musculus OX=10090 GN=Tfb2m PE=2 SV=1	0	1.37852e+07	0	0	7.75607e+06	1.3681e+07	12125000	2.23861e+07	1.253e+07	3.36509e+07	1.5986e+07	3.34809e+07							-0.0575579	0.841185
Q8VE80	THOC3_MOUSE	THOC3_MOUSE THO complex subunit 3 OS=Mus musculus OX=10090 GN=Thoc3 PE=2 SV=1	15837000	2.32016e+07	4.28457e+07	5.61378e+07	3.70403e+07	6.55083e+07													0.111657	0.492977
Q9Z0V8	TI17A_MOUSE	TI17A_MOUSE Mitochondrial import inner membrane translocase subunit Tim17-A OS=Mus musculus OX=10090 GN=Timm17a PE=1 SV=1	9303700	3.23843e+07	1.69363e+07	5.63311e+07	1.44807e+07	4.76396e+07													0.131576	0.604989
Q9CQV1	TIM16_MOUSE	TIM16_MOUSE Mitochondrial import inner membrane translocase subunit TIM16 OS=Mus musculus OX=10090 GN=Pam16 PE=1 SV=1	158720000	2.93706e+08	1.71476e+08	4.07592e+08	1.81111e+08	4.93048e+08							0	0	5.99143e+06	0	4.70985e+06	0	0.28576	0.0628942
Q62440	TLE1_MOUSE	TLE1_MOUSE Transducin-like enhancer protein 1 OS=Mus musculus OX=10090 GN=Tle1 PE=1 SV=2	0	0	1.5479e+07	1.86664e+07	1.46325e+07	2.17181e+07	0	5.59539e+07	2.80955e+07	7.03569e+07	4.09046e+07	5.28747e+07	4473100	2.73153e+06	9.87119e+06	4.16226e+06	6.94326e+06	4.73482e+06	-0.251352	0.0658356
Q8K304	TM129_MOUSE	TM129_MOUSE E3 ubiquitin-protein ligase TM129 OS=Mus musculus OX=10090 GN=Tmem129 PE=2 SV=1	38067000	6.0384e+07	0	5.43238e+07	2.55777e+07	4.17525e+07													-0.137415	0.516276
B1AZA5	TM245_MOUSE	TM245_MOUSE Transmembrane protein 245 OS=Mus musculus OX=10090 GN=Tmem245 PE=1 SV=1	72924000	1.27971e+08	2.74588e+06	5.11948e+06	3.09145e+06	5.13601e+06													-0.520865	0.050095
Q9DBU0	TM9S1_MOUSE	TM9S1_MOUSE Transmembrane 9 superfamily member 1 OS=Mus musculus OX=10090 GN=Tm9sf1 PE=2 SV=2	27039000	2.78795e+07	0	1.34772e+07	9.62707e+06	1.3963e+07	99337000	1.13321e+08	1.19326e+08	1.34994e+08	9.37715e+07	1.08031e+08	2970800	0	7.91497e+06	0	1.2723e+07	1.13514e+06	0.0438435	0.73254
Q8R310	TMCC3_MOUSE	TMCC3_MOUSE Transmembrane and coiled-coil domain protein 3 OS=Mus musculus OX=10090 GN=Tmcc3 PE=1 SV=2	5591900	7.00351e+06	4.90509e+06	9.90237e+06	5.6873e+06	7.87691e+06	9830300	2.74984e+07	1.03013e+07	1.84623e+07	1.37074e+07	2.68543e+07							0.523226	0.00413814
Q9CXE7	TMED5_MOUSE	TMED5_MOUSE Transmembrane emp24 domain-containing protein 5 OS=Mus musculus OX=10090 GN=Tmed5 PE=1 SV=1	68928000	1.50378e+08	0	6.11684e+07	1.54628e+07	8.02516e+07	176740000	3.05016e+08	2.62147e+08	4.29657e+08	2.54847e+08	3.90924e+08	22733000	1.04208e+07	1.38493e+07	2.57808e+06	2.52673e+07	1.16524e+07	-0.0538272	0.681129
Q8BK08	TMM11_MOUSE	TMM11_MOUSE Transmembrane protein 11, mitochondrial OS=Mus musculus OX=10090 GN=Tmem11 PE=1 SV=1	145110000	2.25607e+08	1.25261e+08	2.07652e+08	5.88159e+07	8.49885e+07													0.277893	0.136165
Q9DBS1	TMM43_MOUSE	TMM43_MOUSE Transmembrane protein 43 OS=Mus musculus OX=10090 GN=Tmem43 PE=1 SV=1	562000000	6.58317e+08	6.10867e+08	6.72324e+08	6.14544e+08	7.70724e+08	1336300000	1.68226e+09	1.39902e+09	1.68874e+09	1.31452e+09	1.5051e+09	47835000	1.22668e+07	4.4844e+07	1.98664e+07	3.92787e+07	1.68464e+07	-0.327925	0.332366
Q921T2	TOIP1_MOUSE	TOIP1_MOUSE Torsin-1A-interacting protein 1 OS=Mus musculus OX=10090 GN=Tor1aip1 PE=1 SV=3	299410000	4.00374e+08	2.42759e+08	3.72379e+08	3.74045e+08	5.11042e+08	514100000	7.03254e+08	5.8221e+08	7.95937e+08	6.05748e+08	8.45838e+08	65622000	1.02603e+07	7.32734e+07	1.83633e+07	7.14059e+07	1.74174e+07	-0.824081	0.00705171
Q8BYU6	TOIP2_MOUSE	TOIP2_MOUSE Torsin-1A-interacting protein 2 OS=Mus musculus OX=10090 GN=Tor1aip2 PE=1 SV=1	12600000	1.89799e+07	1.56817e+07	1.26211e+07	6.09714e+06	2.16032e+07	37063000	5.66163e+07	5.79973e+07	7.51727e+07	9.3826e+07	1.27219e+08	25501000	0	2.20815e+07	5.19276e+06	3.22588e+07	1.24166e+07	-0.516662	0.0073229
Q9QYA2	TOM40_MOUSE	TOM40_MOUSE Mitochondrial import receptor subunit TOM40 homolog OS=Mus musculus OX=10090 GN=Tomm40 PE=1 SV=3	45462000	1.36041e+08	6.24995e+07	1.15628e+08	3.71813e+07	3.41464e+07	306350000	4.27781e+08	1.96415e+08	2.98617e+08	9.49816e+07	2.19552e+08							0.223771	0.386003
B1AXP6	TOM5_MOUSE	TOM5_MOUSE Mitochondrial import receptor subunit TOM5 homolog OS=Mus musculus OX=10090 GN=Tomm5 PE=3 SV=1	24776000	4.82902e+07	0	0	4.33532e+07	6.79715e+07	62951000	2.06813e+08	4.98705e+07	1.66202e+08	3.2522e+07	8.84851e+07							0.164753	0.509685
Q9R233	TPSN_MOUSE	TPSN_MOUSE Tapasin OS=Mus musculus OX=10090 GN=Tapbp PE=1 SV=2	58641000	9.62705e+07	5.80423e+07	1.02123e+08	1.66213e+07	1.84685e+07	109610000	9.96954e+07	7.82638e+07	7.70435e+07	1.05882e+08	1.45478e+08	40881000	2.30289e+06	4.29906e+07	6.26846e+06	8.35097e+07	3.95555e+06	-1.4822	0.0178917
P15306	TRBM_MOUSE	TRBM_MOUSE Thrombomodulin OS=Mus musculus OX=10090 GN=Thbd PE=1 SV=1	12944000	1.75205e+07	8.69559e+06	1.49177e+07	1.20112e+07	1.73064e+07	22956000	9.59493e+07	4.31547e+07	7.92003e+07	4.03366e+07	9.69084e+07							0.932262	0.57682
Q91XB0	TREX1_MOUSE	TREX1_MOUSE Three-prime repair exonuclease 1 OS=Mus musculus OX=10090 GN=Trex1 PE=1 SV=2	28950000	3.77996e+07	3.27185e+07	4.0983e+07	3.35697e+07	3.73588e+07	56041000	8.58102e+07	4.97508e+07	8.36612e+07	5.46384e+07	8.13728e+07	12021000	4.66609e+06	1.629e+07	7.30691e+06	5.19624e+06	3.04967e+06	-0.439477	0.371067
Q925H1	TRPS1_MOUSE	TRPS1_MOUSE Zinc finger transcription factor Trps1 OS=Mus musculus OX=10090 GN=Trps1 PE=1 SV=1	55056000	8.6843e+07	2.19632e+07	1.33079e+08	2.12498e+07	1.01293e+08							35926000	1.98801e+07	3.64294e+07	1.67248e+07	1.29007e+07	0	-2.37593	0.000628489
Q9Z1T2	TSP4_MOUSE	TSP4_MOUSE Thrombospondin-4 OS=Mus musculus OX=10090 GN=Thbs4 PE=1 SV=1													6457300	0	3.70192e+06	0	6.32316e+06	0
Q5HZH2	TSR3_MOUSE	TSR3_MOUSE 18S rRNA aminocarboxypropyltransferase OS=Mus musculus OX=10090 GN=Tsr3 PE=1 SV=1	0	0	0	1.07941e+07	0	0							5147000	1.51861e+06	2.66849e+06	1.98559e+06	2.8441e+06	0	0.403246	0.110052
Q6P6J9	TXD15_MOUSE	TXD15_MOUSE Thioredoxin domain-containing protein 15 OS=Mus musculus OX=10090 GN=Txndc15 PE=1 SV=1	4505100	1.05492e+07	7.42104e+06	1.15338e+07	0	1.07548e+07	6698000	8.32994e+06	7.92576e+06	1.21677e+07	0	0							0.141437	0.230239
Q00899	TYY1_MOUSE	TYY1_MOUSE Transcriptional repressor protein YY1 OS=Mus musculus OX=10090 GN=Yy1 PE=1 SV=1	6531000	9.91744e+06	4.54381e+06	1.2053e+07	0	9.97185e+06	18276000	2.41006e+07	3.78789e+07	3.94766e+07	1.48365e+07	5.099e+07	3634700	0	1.23399e+07	1.35221e+06	3.91069e+06	0	0.000150701	0.999147
Q91WM3	U3IP2_MOUSE	U3IP2_MOUSE U3 small nucleolar RNA-interacting protein 2 OS=Mus musculus OX=10090 GN=Rrp9 PE=1 SV=1	171240000	2.6264e+08	1.69143e+08	2.59648e+08	1.61838e+08	3.63436e+08	723410000	8.74915e+08	6.43066e+08	8.1601e+08	5.11991e+08	8.89288e+08	71025000	4.2174e+07	1.11345e+08	4.6008e+07	8.15776e+07	4.74684e+07	0.302858	0.275515
Q6P073	UB2J2_MOUSE	UB2J2_MOUSE Ubiquitin-conjugating enzyme E2 J2 OS=Mus musculus OX=10090 GN=Ube2j2 PE=1 SV=1	15268000	2.959e+07	1.12336e+07	1.93787e+07	1.32256e+07	2.50014e+07													0.146683	0.618731
Q9QZU9	UB2L6_MOUSE	UB2L6_MOUSE Ubiquitin/ISG15-conjugating enzyme E2 L6 OS=Mus musculus OX=10090 GN=Ube2l6 PE=1 SV=3													15456000	2.41611e+06	1.81551e+07	3.03984e+06	1.40286e+07	2.14609e+06	-1.83946	0.210581
Q6WKZ8	UBR2_MOUSE	UBR2_MOUSE E3 ubiquitin-protein ligase UBR2 OS=Mus musculus OX=10090 GN=Ubr2 PE=1 SV=2	33322000	9.31854e+07	7.64854e+07	1.75158e+08	8.83975e+07	1.77479e+08	198490000	3.89907e+08	1.45515e+08	2.67026e+08	2.69485e+08	3.44124e+08	47814000	2.6383e+07	4.73475e+07	2.89614e+07	4.71346e+07	2.69736e+07	-0.0536082	0.693381
Q8VCH8	UBXN4_MOUSE	UBXN4_MOUSE UBX domain-containing protein 4 OS=Mus musculus OX=10090 GN=Ubxn4 PE=1 SV=1	31917000	8.52495e+07	1.02554e+08	1.34088e+08	2.05969e+07	1.39908e+08	139750000	1.12215e+08	1.46676e+08	1.72822e+08	2.00356e+08	3.33279e+08	5641900	0	5.82367e+06	0	5.26885e+06	0	0.036558	0.676144
Q91Z49	UIF_MOUSE	UIF_MOUSE UAP56-interacting factor OS=Mus musculus OX=10090 GN=Fyttd1 PE=1 SV=1	0	0	6.46691e+06	1.23895e+07	4.2734e+06	1.01651e+07	6558200	3.68971e+07	2.21495e+07	6.35797e+07	1.43739e+07	4.86724e+07	6264000	7.41244e+06	6.56105e+06	7.09995e+06	8.36677e+06	9.14577e+06	-0.0350315	0.749493
Q5U5Q9	UIMC1_MOUSE	UIMC1_MOUSE BRCA1-A complex subunit RAP80 OS=Mus musculus OX=10090 GN=Uimc1 PE=1 SV=2	11973000	1.40391e+07	1.2552e+07	2.65186e+07	0	1.41493e+07	22685000	2.41908e+07	1.63237e+07	1.56708e+07	5.49803e+06	2.93133e+07	10351000	8.56618e+06	3.28451e+06	0	9.3336e+06	7.90748e+06	-0.134279	0.468094
O08747	UNC5C_MOUSE	UNC5C_MOUSE Netrin receptor UNC5C OS=Mus musculus OX=10090 GN=Unc5c PE=1 SV=1	0	3.54044e+07	5.52998e+06	2.3744e+07	0	1.40128e+07													-3.21928	2.0578e-26
Q9CWU6	UQCC1_MOUSE	UQCC1_MOUSE Ubiquinol-cytochrome-c reductase complex assembly factor 1 OS=Mus musculus OX=10090 GN=Uqcc1 PE=1 SV=1	40035000	6.86379e+07	1.84126e+06	3.61884e+06	0	3.26478e+06													0.102552	0.594353
Q78IK2	USMG5_MOUSE	USMG5_MOUSE Up-regulated during skeletal muscle growth protein 5 OS=Mus musculus OX=10090 GN=Atp5md PE=1 SV=1	371360000	6.21763e+08	6.89865e+08	1.16013e+09	7.53675e+08	1.07866e+09
Q640M1	UT14A_MOUSE	UT14A_MOUSE U3 small nucleolar RNA-associated protein 14 homolog A OS=Mus musculus OX=10090 GN=Utp14a PE=1 SV=1	82177000	1.42278e+08	1.27788e+08	2.23045e+08	9.94311e+07	1.50662e+08	380150000	7.44459e+08	3.888e+08	7.70389e+08	5.13401e+08	7.25942e+08	36508000	3.00216e+07	4.90723e+07	3.62643e+07	4.55155e+07	4.5891e+07	-0.00163651	0.993971
Q9CZJ1	UTP11_MOUSE	UTP11_MOUSE Probable U3 small nucleolar RNA-associated protein 11 OS=Mus musculus OX=10090 GN=Utp11 PE=2 SV=1	13733000	5.06161e+07	2.23386e+07	7.30824e+07	4.2734e+07	7.94283e+07	49909000	1.276e+08	7.99498e+07	1.20314e+08	5.38125e+07	1.51511e+08	11679000	9.7763e+06	6.75686e+06	4.91677e+06	9.00998e+06	2.25153e+06
Q9QYC7	VKGC_MOUSE	VKGC_MOUSE Vitamin K-dependent gamma-carboxylase OS=Mus musculus OX=10090 GN=Ggcx PE=1 SV=1	0	4.70378e+07	2.01979e+07	4.05375e+07	1.04465e+07	5.27661e+07													-0.413238	0.0581651
Q9D0I6	WSDU1_MOUSE	WSDU1_MOUSE WD repeat, SAM and U-box domain-containing protein 1 OS=Mus musculus OX=10090 GN=Wdsub1 PE=2 SV=1	42104000	7.16246e+07	2.90227e+07	4.58044e+07	3.34247e+07	4.83444e+07													-0.309407	0.040047
Q5NBU8	XAF1_MOUSE	XAF1_MOUSE XIAP-associated factor 1 OS=Mus musculus OX=10090 GN=Xaf1 PE=1 SV=3													31231000	0	2.37597e+07	0	1.27505e+07	0
Q924Z6	XPO6_MOUSE	XPO6_MOUSE Exportin-6 OS=Mus musculus OX=10090 GN=Xpo6 PE=1 SV=2	43345000	6.0274e+07	1.89851e+07	3.74232e+07	3.52668e+07	5.33977e+07	39899000	9.3871e+07	4.73332e+07	8.74027e+07	1.96755e+07	5.1355e+07	4497800	0	4.6178e+06	0	1.04347e+07	0	0.0511583	0.769887
Q6PIU9	YJ005_MOUSE	YJ005_MOUSE Uncharacterized protein FLJ45252 homolog OS=Mus musculus OX=10090 PE=1 SV=2	37758000	1.35353e+08	8.64738e+07	1.27491e+08	8.1704e+07	1.25619e+08	150850000	2.87118e+08	1.26462e+08	1.69448e+08	7.39464e+07	1.40182e+08	37841000	3.78522e+07	3.81133e+07	3.07367e+07	2.40035e+07	2.29171e+07
O88967	YMEL1_MOUSE	YMEL1_MOUSE ATP-dependent zinc metalloprotease YME1L1 OS=Mus musculus OX=10090 GN=Yme1l1 PE=1 SV=1	34243000	1.02779e+08	4.17353e+07	1.5433e+08	3.75311e+07	9.85238e+07	257760000	4.41376e+08	1.96477e+08	2.54585e+08	2.69891e+08	3.35201e+08	2283300	3.45755e+06	2.6902e+06	3.4786e+06	8.60423e+06	2.83534e+06	-0.128613	0.255261
Q6P3Y5	Z280C_MOUSE	Z280C_MOUSE Zinc finger protein 280C OS=Mus musculus OX=10090 GN=Znf280c PE=1 SV=1	33105000	3.63813e+07	2.57483e+07	4.66759e+07	3.44906e+07	4.12301e+07	70462000	1.0925e+08	6.48336e+07	1.33345e+08	8.50658e+07	1.71797e+08
Q9QY24	ZBP1_MOUSE	ZBP1_MOUSE Z-DNA-binding protein 1 OS=Mus musculus OX=10090 GN=Zbp1 PE=1 SV=1													26114000	0	3.21829e+07	0	2.55011e+07	0
Q8BJH1	ZC21A_MOUSE	ZC21A_MOUSE Zinc finger C2HC domain-containing protein 1A OS=Mus musculus OX=10090 GN=Zc2hc1a PE=1 SV=1	16060000	2.13848e+07	9.91879e+06	2.48137e+07	1.21922e+07	3.53449e+07	9426800	1.72462e+07	3.4248e+07	6.57542e+07	3.24933e+07	5.51335e+07							-0.710496	2.86049e-07
Q9JJ48	ZC3H8_MOUSE	ZC3H8_MOUSE Zinc finger CCCH domain-containing protein 8 OS=Mus musculus OX=10090 GN=Zc3h8 PE=1 SV=2													4001000	0	4.87097e+06	0	5.39967e+06	0	0.222806	0.603785
Q9D270	ZDH21_MOUSE	ZDH21_MOUSE Probable palmitoyltransferase ZDHHC21 OS=Mus musculus OX=10090 GN=Zdhhc21 PE=1 SV=2	9462600	2.45614e+07	1.51842e+07	2.73023e+07	1.7392e+07	2.9003e+07													-0.588591	0.0205063
O88878	ZFAN5_MOUSE	ZFAN5_MOUSE AN1-type zinc finger protein 5 OS=Mus musculus OX=10090 GN=Zfand5 PE=1 SV=1	0	1.75148e+07	1.42172e+07	2.39549e+07	8.17121e+06	1.14252e+07	25019000	8.28363e+07	3.15175e+07	5.21451e+07	3.23612e+07	6.56138e+07	5780100	0	7.307e+06	0	8.57813e+06	7.94843e+06	-0.0936815	0.615251
Q9DCH6	ZFAN6_MOUSE	ZFAN6_MOUSE AN1-type zinc finger protein 6 OS=Mus musculus OX=10090 GN=Zfand6 PE=1 SV=1	33450000	3.06673e+07	7.86348e+06	2.50238e+07	2.81043e+07	3.02624e+07	97390000	1.72282e+08	1.18004e+08	2.27211e+08	9.94145e+07	1.6138e+08							0.0239955	0.90515
Q9JJN2	ZFHX4_MOUSE	ZFHX4_MOUSE Zinc finger homeobox protein 4 OS=Mus musculus OX=10090 GN=Zfhx4 PE=1 SV=1	35498000	7.67582e+07	0	7.60461e+06	2.52231e+06	4.62859e+06													-1.21041	6.97173e-05
Q91VW9	ZKSC3_MOUSE	ZKSC3_MOUSE Zinc finger protein with KRAB and SCAN domains 3 OS=Mus musculus OX=10090 GN=Zkscan3 PE=1 SV=1	6324800	1.18801e+07	8.04749e+06	1.28046e+07	8.81257e+06	1.26716e+07													-0.141092	0.629134
Q61464	ZN638_MOUSE	ZN638_MOUSE Zinc finger protein 638 OS=Mus musculus OX=10090 GN=Znf638 PE=1 SV=2	43904000	4.72117e+07	4.98316e+07	1.23652e+08	4.21932e+07	8.40622e+07	267300000	3.00657e+08	2.34871e+08	3.58143e+08	2.07194e+08	2.92338e+08	17216000	9.44168e+06	2.19699e+07	9.83341e+06	1.82455e+07	1.00228e+07
P0CL69	ZN703_MOUSE	ZN703_MOUSE Zinc finger protein 703 OS=Mus musculus OX=10090 GN=Znf703 PE=1 SV=1													3335700	2.18574e+06	2.91496e+06	1.4929e+06	2.776e+06	0
Q3U3I9	ZN865_MOUSE	ZN865_MOUSE Zinc finger protein 865 OS=Mus musculus OX=10090 GN=Znf865 PE=2 SV=1	0	1.0667e+07	0	1.16863e+07	0	8.0574e+06
