# Supplementary material for: Lipid-anchored proteasomes control membrane protein homeostasis
Source: Sci Adv. 2023 Nov 29;9(48):eadj4605. doi: 10.1126/sciadv.adj4605 (PMC10686573; doi:10.1126/sciadv.adj4605)
Supplement: Supplementary file 2 — Tables S1 to S4 [file sciadv.adj4605_tables_s1_to_s4.zip › adj4605_Table_S4.xlsx]

## Sheet: Localizations
UniProt ID	Protein IDs	Fasta headers	Avg. Log2(FC)	Plasma membrane	Secreted/Extracellular	Lysosome	ER	Golgi	Mito	Endosome	Peroxisome	Lipid droplet	Nuclear envelope	Cytoplasmic vesicles	Other membranes	Cytoskeleton	Cytosol	Nucleus	N/A	Transmembrane (with cytosolic regions)	Membrane-enclosed or secreted (including GPI-anchored)	Cyto/Nuc
P21981	TGM2_MOUSE	TGM2_MOUSE Protein-glutamine gamma-glutamyltransferase 2 OS=Mus musculus OX=10090 GN=Tgm2 PE=1 SV=4	1.49036	Y	Y		Y		Y								Y					Y
Q9EQG7	ENPP5_MOUSE	ENPP5_MOUSE Ectonucleotide pyrophosphatase/phosphodiesterase family member 5 OS=Mus musculus OX=10090 GN=Enpp5 PE=1 SV=3	1.53568	Y	Y															Y
Q9ESE1	LRBA_MOUSE	LRBA_MOUSE Lipopolysaccharide-responsive and beige-like anchor protein OS=Mus musculus OX=10090 GN=Lrba PE=1 SV=1	0.818206	Y		Y	Y	Y												Y
Q60766	IRGM1_MOUSE	IRGM1_MOUSE Immunity-related GTPase family M protein 1 OS=Mus musculus OX=10090 GN=Irgm1 PE=1 SV=1	-0.708923	Y		Y		Y		Y												Y
Q9QY73	TMM59_MOUSE	TMM59_MOUSE Transmembrane protein 59 OS=Mus musculus OX=10090 GN=Tmem59 PE=1 SV=2	0.989408	Y		Y		Y		Y										Y
Q8C8R3	ANK2_MOUSE	ANK2_MOUSE Ankyrin-2 OS=Mus musculus OX=10090 GN=Ank2 PE=1 SV=2	1.45791	Y		Y			Y	Y						Y						Y
P11438	LAMP1_MOUSE	LAMP1_MOUSE Lysosome-associated membrane glycoprotein 1 OS=Mus musculus OX=10090 GN=Lamp1 PE=1 SV=2	0.748263	Y		Y				Y										Y
P03958	ADA_MOUSE	ADA_MOUSE Adenosine deaminase OS=Mus musculus OX=10090 GN=Ada PE=1 SV=3	0.933479	Y		Y								Y			Y					Y
G5E8K5	ANK3_MOUSE	ANK3_MOUSE Ankyrin-3 OS=Mus musculus OX=10090 GN=Ank3 PE=1 SV=1	1.68823	Y		Y										Y						Y
Q91VK4	ITM2C_MOUSE	ITM2C_MOUSE Integral membrane protein 2C OS=Mus musculus OX=10090 GN=Itm2c PE=1 SV=2	0.912558	Y		Y														Y
P26450	P85A_MOUSE	P85A_MOUSE Phosphatidylinositol 3-kinase regulatory subunit alpha OS=Mus musculus OX=10090 GN=Pik3r1 PE=1 SV=2	0.838924	Y			Y	Y									Y	Y				Y
Q8BLU0	FLRT2_MOUSE	FLRT2_MOUSE Leucine-rich repeat transmembrane protein FLRT2 OS=Mus musculus OX=10090 GN=Flrt2 PE=1 SV=1	1.84136	Y			Y													Y
E2JF22	PIEZ1_MOUSE	PIEZ1_MOUSE Piezo-type mechanosensitive ion channel component 1 OS=Mus musculus OX=10090 GN=Piezo1 PE=1 SV=1	1.01902	Y			Y													Y
P18572	BASI_MOUSE	BASI_MOUSE Basigin OS=Mus musculus OX=10090 GN=Bsg PE=1 SV=2	-0.896554	Y			Y													Y
O35598	ADA10_MOUSE	ADA10_MOUSE Disintegrin and metalloproteinase domain-containing protein 10 OS=Mus musculus OX=10090 GN=Adam10 PE=1 SV=2	0.717165	Y				Y						Y			Y			Y
P62071	RRAS2_MOUSE	RRAS2_MOUSE Ras-related protein R-Ras2 OS=Mus musculus OX=10090 GN=Rras2 PE=1 SV=1	0.825442	Y				Y														Y
Q9JLB2	MPP5_MOUSE	MPP5_MOUSE MAGUK p55 subfamily member 5 OS=Mus musculus OX=10090 GN=Mpp5 PE=1 SV=1	-0.727564	Y				Y														Y
Q9CZT8	RAB3B_MOUSE	RAB3B_MOUSE Ras-related protein Rab-3B OS=Mus musculus OX=10090 GN=Rab3b PE=1 SV=1	-0.834137	Y				Y														Y
Q9D5T0	ATAD1_MOUSE	ATAD1_MOUSE ATPase family AAA domain-containing protein 1 OS=Mus musculus OX=10090 GN=Atad1 PE=1 SV=1	0.694416	Y					Y		Y									Y
P97333	NRP1_MOUSE	NRP1_MOUSE Neuropilin-1 OS=Mus musculus OX=10090 GN=Nrp1 PE=1 SV=2	-0.590247	Y					Y								Y			Y
P46735	MYO1B_MOUSE	MYO1B_MOUSE Unconventional myosin-Ib OS=Mus musculus OX=10090 GN=Myo1b PE=1 SV=3	1.26234	Y						Y				Y		Y	Y					Y
Q9EPR5	SORC2_MOUSE	SORC2_MOUSE VPS10 domain-containing receptor SorCS2 OS=Mus musculus OX=10090 GN=Sorcs2 PE=1 SV=2	0.629165	Y						Y				Y						Y
Q8K3G9	DP13B_MOUSE	DP13B_MOUSE DCC-interacting protein 13-beta OS=Mus musculus OX=10090 GN=Appl2 PE=1 SV=1	0.995221	Y						Y							Y	Y				Y
P15920	VPP2_MOUSE	VPP2_MOUSE V-type proton ATPase 116 kDa subunit a2 OS=Mus musculus OX=10090 GN=Atp6v0a2 PE=1 SV=2	0.829381	Y						Y										Y
O88492	PLIN4_MOUSE	PLIN4_MOUSE Perilipin-4 OS=Mus musculus OX=10090 GN=Plin4 PE=1 SV=2	-1.02129	Y								Y					Y					Y
P61028	RAB8B_MOUSE	RAB8B_MOUSE Ras-related protein Rab-8B OS=Mus musculus OX=10090 GN=Rab8b PE=1 SV=1	-0.951204	Y										Y								Y
P16092	FGFR1_MOUSE	FGFR1_MOUSE Fibroblast growth factor receptor 1 OS=Mus musculus OX=10090 GN=Fgfr1 PE=1 SV=2	0.872795	Y										Y			Y	Y		Y
Q69ZN7	MYOF_MOUSE	MYOF_MOUSE Myoferlin OS=Mus musculus OX=10090 GN=Myof PE=1 SV=2	0.671339	Y										Y				Y		Y
Q60838	DVL2_MOUSE	DVL2_MOUSE Segment polarity protein dishevelled homolog DVL-2 OS=Mus musculus OX=10090 GN=Dvl2 PE=1 SV=2	1.07666	Y													Y	Y				Y
Q9JKF1	IQGA1_MOUSE	IQGA1_MOUSE Ras GTPase-activating-like protein IQGAP1 OS=Mus musculus OX=10090 GN=Iqgap1 PE=1 SV=2	-0.619774	Y													Y	Y				Y
O89050	MKLN1_MOUSE	MKLN1_MOUSE Muskelin OS=Mus musculus OX=10090 GN=Mkln1 PE=1 SV=1	-0.656543	Y													Y	Y				Y
Q4VAC9	PKHG3_MOUSE	PKHG3_MOUSE Pleckstrin homology domain-containing family G member 3 OS=Mus musculus OX=10090 GN=Plekhg3 PE=1 SV=2	-0.683562	Y													Y	Y				Y
P70182	PI51A_MOUSE	PI51A_MOUSE Phosphatidylinositol 4-phosphate 5-kinase type-1 alpha OS=Mus musculus OX=10090 GN=Pip5k1a PE=1 SV=2	-0.954159	Y													Y	Y				Y
Q9EQJ9	MAGI3_MOUSE	MAGI3_MOUSE Membrane-associated guanylate kinase, WW and PDZ domain-containing protein 3 OS=Mus musculus OX=10090 GN=Magi3 PE=1 SV=2	-0.737831	Y														Y				Y
Q8CC35	SYNPO_MOUSE	SYNPO_MOUSE Synaptopodin OS=Mus musculus OX=10090 GN=Synpo PE=1 SV=2	1.07836	Y												Y	Y					Y
Q80SY4	MIB1_MOUSE	MIB1_MOUSE E3 ubiquitin-protein ligase MIB1 OS=Mus musculus OX=10090 GN=Mib1 PE=1 SV=1	0.722364	Y												Y	Y					Y
Q80TQ2	CYLD_MOUSE	CYLD_MOUSE Ubiquitin carboxyl-terminal hydrolase CYLD OS=Mus musculus OX=10090 GN=Cyld PE=1 SV=2	0.68524	Y												Y	Y					Y
Q6Q899	DDX58_MOUSE	DDX58_MOUSE Antiviral innate immune response receptor RIG-I OS=Mus musculus OX=10090 GN=Ddx58 PE=1 SV=2	-1.1019	Y												Y	Y					Y
Q99JP6	HOME3_MOUSE	HOME3_MOUSE Homer protein homolog 3 OS=Mus musculus OX=10090 GN=Homer3 PE=1 SV=2	1.19579	Y													Y					Y
Q8C0V9	FRMD6_MOUSE	FRMD6_MOUSE FERM domain-containing protein 6 OS=Mus musculus OX=10090 GN=Frmd6 PE=1 SV=2	1.00776	Y													Y					Y
Q8BVD5	MPP7_MOUSE	MPP7_MOUSE MAGUK p55 subfamily member 7 OS=Mus musculus OX=10090 GN=Mpp7 PE=1 SV=2	0.919448	Y													Y					Y
Q3UFK8	FRMD8_MOUSE	FRMD8_MOUSE FERM domain-containing protein 8 OS=Mus musculus OX=10090 GN=Frmd8 PE=1 SV=2	0.918833	Y													Y					Y
Q9Z2C4	MTMR1_MOUSE	MTMR1_MOUSE Myotubularin-related protein 1 OS=Mus musculus OX=10090 GN=Mtmr1 PE=1 SV=1	0.885569	Y													Y					Y
O89112	LANC1_MOUSE	LANC1_MOUSE Glutathione S-transferase LANCL1 OS=Mus musculus OX=10090 GN=Lancl1 PE=1 SV=1	0.850784	Y													Y					Y
Q8BX57	PXK_MOUSE	PXK_MOUSE PX domain-containing protein kinase-like protein OS=Mus musculus OX=10090 GN=Pxk PE=1 SV=2	0.736709	Y													Y					Y
Q03141	MARK3_MOUSE	MARK3_MOUSE MAP/microtubule affinity-regulating kinase 3 OS=Mus musculus OX=10090 GN=Mark3 PE=1 SV=2	0.642436	Y													Y					Y
P42337	PK3CA_MOUSE	PK3CA_MOUSE Phosphatidylinositol 4,5-bisphosphate 3-kinase catalytic subunit alpha isoform OS=Mus musculus OX=10090 GN=Pik3ca PE=1 SV=2	0.623574	Y													Y					Y
Q6ZPF4	FMNL3_MOUSE	FMNL3_MOUSE Formin-like protein 3 OS=Mus musculus OX=10090 GN=Fmnl3 PE=1 SV=2	0.61544	Y													Y					Y
Q00547	HMMR_MOUSE	HMMR_MOUSE Hyaluronan mediated motility receptor OS=Mus musculus OX=10090 GN=Hmmr PE=1 SV=4	-0.742887	Y													Y					Y
Q3UHC7	DAB2P_MOUSE	DAB2P_MOUSE Disabled homolog 2-interacting protein OS=Mus musculus OX=10090 GN=Dab2ip PE=1 SV=1	-0.807673	Y													Y					Y
B2RY04	DOCK5_MOUSE	DOCK5_MOUSE Dedicator of cytokinesis protein 5 OS=Mus musculus OX=10090 GN=Dock5 PE=1 SV=2	-1.16934	Y													Y					Y
P11862	GAS2_MOUSE	GAS2_MOUSE Growth arrest-specific protein 2 OS=Mus musculus OX=10090 GN=Gas2 PE=1 SV=1	0.999738	Y												Y						Y
Q8K4L3	SVIL_MOUSE	SVIL_MOUSE Supervillin OS=Mus musculus OX=10090 GN=Svil PE=1 SV=1	0.60788	Y												Y						Y
Q8VED9	LEGL_MOUSE	LEGL_MOUSE Galectin-related protein OS=Mus musculus OX=10090 GN=Lgalsl PE=1 SV=1	1.94211	Y																		Y
Q91X52	DCXR_MOUSE	DCXR_MOUSE L-xylulose reductase OS=Mus musculus OX=10090 GN=Dcxr PE=1 SV=2	1.19138	Y																		Y
Q9JLM8	DCLK1_MOUSE	DCLK1_MOUSE Serine/threonine-protein kinase DCLK1 OS=Mus musculus OX=10090 GN=Dclk1 PE=1 SV=1	1.13357	Y																		Y
Q921K8	TCAF2_MOUSE	TCAF2_MOUSE TRPM8 channel-associated factor 2 OS=Mus musculus OX=10090 GN=Tcaf2 PE=1 SV=1	1.10969	Y																		Y
Q08509	EPS8_MOUSE	EPS8_MOUSE Epidermal growth factor receptor kinase substrate 8 OS=Mus musculus OX=10090 GN=Eps8 PE=1 SV=2	0.925462	Y																		Y
Q8BR92	PALM2_MOUSE	PALM2_MOUSE Paralemmin-2 OS=Mus musculus OX=10090 GN=Palm2 PE=1 SV=1	-0.7909	Y																		Y
Q01721	GAS1_MOUSE	GAS1_MOUSE Growth arrest-specific protein 1 OS=Mus musculus OX=10090 GN=Gas1 PE=1 SV=2	1.44729	Y																	Y
Q8R422	CD109_MOUSE	CD109_MOUSE CD109 antigen OS=Mus musculus OX=10090 GN=Cd109 PE=1 SV=1	1.03752	Y																	Y
Q9CZQ6	RAE1E_MOUSE	RAE1E_MOUSE Retinoic acid early-inducible protein 1-epsilon OS=Mus musculus OX=10090 GN=Raet1e PE=1 SV=1	1.00896	Y																	Y
Q62165	DAG1_MOUSE	DAG1_MOUSE Dystroglycan OS=Mus musculus OX=10090 GN=Dag1 PE=1 SV=4	0.680762	Y												Y		Y		Y
Q00560	IL6RB_MOUSE	IL6RB_MOUSE Interleukin-6 receptor subunit beta OS=Mus musculus OX=10090 GN=Il6st PE=1 SV=2	2.11362	Y																Y
O88393	TGBR3_MOUSE	TGBR3_MOUSE Transforming growth factor beta receptor type 3 OS=Mus musculus OX=10090 GN=Tgfbr3 PE=1 SV=1	1.45088	Y																Y
P55288	CAD11_MOUSE	CAD11_MOUSE Cadherin-11 OS=Mus musculus OX=10090 GN=Cdh11 PE=1 SV=1	1.38451	Y																Y
P29533	VCAM1_MOUSE	VCAM1_MOUSE Vascular cell adhesion protein 1 OS=Mus musculus OX=10090 GN=Vcam1 PE=1 SV=1	1.3845	Y																Y
P55012	S12A2_MOUSE	S12A2_MOUSE Solute carrier family 12 member 2 OS=Mus musculus OX=10090 GN=Slc12a2 PE=1 SV=2	1.04509	Y																Y
Q9D3P8	PLRKT_MOUSE	PLRKT_MOUSE Plasminogen receptor (KT) OS=Mus musculus OX=10090 GN=Plgrkt PE=1 SV=1	1.01804	Y																Y
B2RXS4	PLXB2_MOUSE	PLXB2_MOUSE Plexin-B2 OS=Mus musculus OX=10090 GN=Plxnb2 PE=1 SV=1	0.91263	Y																Y
O89001	CBPD_MOUSE	CBPD_MOUSE Carboxypeptidase D OS=Mus musculus OX=10090 GN=Cpd PE=1 SV=2	0.714249	Y																Y
P18052	PTPRA_MOUSE	PTPRA_MOUSE Receptor-type tyrosine-protein phosphatase alpha OS=Mus musculus OX=10090 GN=Ptpra PE=1 SV=3	0.666133	Y																Y
Q9WU60	ATRN_MOUSE	ATRN_MOUSE Attractin OS=Mus musculus OX=10090 GN=Atrn PE=1 SV=3	0.665486	Y																Y
Q8VHY0	CSPG4_MOUSE	CSPG4_MOUSE Chondroitin sulfate proteoglycan 4 OS=Mus musculus OX=10090 GN=Cspg4 PE=1 SV=3	0.639488	Y																Y
P13595	NCAM1_MOUSE	NCAM1_MOUSE Neural cell adhesion molecule 1 OS=Mus musculus OX=10090 GN=Ncam1 PE=1 SV=3	0.602369	Y																Y
P51912	AAAT_MOUSE	AAAT_MOUSE Neutral amino acid transporter B(0) OS=Mus musculus OX=10090 GN=Slc1a5 PE=1 SV=2	-0.871439	Y																Y
P11688	ITA5_MOUSE	ITA5_MOUSE Integrin alpha-5 OS=Mus musculus OX=10090 GN=Itga5 PE=1 SV=3	-0.999603	Y																Y
A2ASQ1	AGRIN_MOUSE	AGRIN_MOUSE Agrin OS=Mus musculus OX=10090 GN=Agrn PE=1 SV=1	-2.09844	Y																Y
O88531	PPT1_MOUSE	PPT1_MOUSE Palmitoyl-protein thioesterase 1 OS=Mus musculus OX=10090 GN=Ppt1 PE=1 SV=2	1.12604		Y	Y															Y
Q9ESY9	GILT_MOUSE	GILT_MOUSE Gamma-interferon-inducible lysosomal thiol reductase OS=Mus musculus OX=10090 GN=Ifi30 PE=1 SV=3	0.647189		Y	Y															Y
P35441	TSP1_MOUSE	TSP1_MOUSE Thrombospondin-1 OS=Mus musculus OX=10090 GN=Thbs1 PE=1 SV=1	1.0732		Y		Y														Y
Q62009	POSTN_MOUSE	POSTN_MOUSE Periostin OS=Mus musculus OX=10090 GN=Postn PE=1 SV=2	2.2969		Y			Y													Y
Q8BGT5	ALAT2_MOUSE	ALAT2_MOUSE Alanine aminotransferase 2 OS=Mus musculus OX=10090 GN=Gpt2 PE=1 SV=1	-1.04178		Y				Y													Y
Q91VU0	FAM3C_MOUSE	FAM3C_MOUSE Protein FAM3C OS=Mus musculus OX=10090 GN=Fam3c PE=1 SV=1	-0.601293		Y									Y							Y
Q61001	LAMA5_MOUSE	LAMA5_MOUSE Laminin subunit alpha-5 OS=Mus musculus OX=10090 GN=Lama5 PE=1 SV=4	-0.940103		Y										Y						Y
P23927	CRYAB_MOUSE	CRYAB_MOUSE Alpha-crystallin B chain OS=Mus musculus OX=10090 GN=Cryab PE=1 SV=2	2.71129		Y												Y	Y				Y
Q99KC8	VMA5A_MOUSE	VMA5A_MOUSE von Willebrand factor A domain-containing protein 5A OS=Mus musculus OX=10090 GN=Vwa5a PE=1 SV=2	0.873688		Y													Y				Y
P54923	ADPRH_MOUSE	ADPRH_MOUSE [Protein ADP-ribosylarginine] hydrolase OS=Mus musculus OX=10090 GN=Adprh PE=1 SV=1	0.789507		Y												Y					Y
Q64339	ISG15_MOUSE	ISG15_MOUSE Ubiquitin-like protein ISG15 OS=Mus musculus OX=10090 GN=Isg15 PE=1 SV=4	-0.760424		Y																	Y
Q9WVB4	SLIT3_MOUSE	SLIT3_MOUSE Slit homolog 3 protein OS=Mus musculus OX=10090 GN=Slit3 PE=2 SV=2	3.43522		Y																Y
Q9WVH9	FBLN5_MOUSE	FBLN5_MOUSE Fibulin-5 OS=Mus musculus OX=10090 GN=Fbln5 PE=1 SV=1	1.59143		Y																Y
P97857	ATS1_MOUSE	ATS1_MOUSE A disintegrin and metalloproteinase with thrombospondin motifs 1 OS=Mus musculus OX=10090 GN=Adamts1 PE=1 SV=4	1.57495		Y																Y
Q99JR5	TINAL_MOUSE	TINAL_MOUSE Tubulointerstitial nephritis antigen-like OS=Mus musculus OX=10090 GN=Tinagl1 PE=1 SV=1	1.51254		Y																Y
P51655	GPC4_MOUSE	GPC4_MOUSE Glypican-4 OS=Mus musculus OX=10090 GN=Gpc4 PE=1 SV=2	1.44571		Y																Y
O70326	GREM1_MOUSE	GREM1_MOUSE Gremlin-1 OS=Mus musculus OX=10090 GN=Grem1 PE=2 SV=1	1.37115		Y																Y
Q9R1B9	SLIT2_MOUSE	SLIT2_MOUSE Slit homolog 2 protein OS=Mus musculus OX=10090 GN=Slit2 PE=2 SV=2	1.28346		Y																Y
Q99LJ6	GPX7_MOUSE	GPX7_MOUSE Glutathione peroxidase 7 OS=Mus musculus OX=10090 GN=Gpx7 PE=1 SV=1	1.07524		Y																Y
P25785	TIMP2_MOUSE	TIMP2_MOUSE Metalloproteinase inhibitor 2 OS=Mus musculus OX=10090 GN=Timp2 PE=1 SV=2	1.04363		Y																Y
P22777	PAI1_MOUSE	PAI1_MOUSE Plasminogen activator inhibitor 1 OS=Mus musculus OX=10090 GN=Serpine1 PE=1 SV=1	0.860327		Y																Y
O54782	MA2B2_MOUSE	MA2B2_MOUSE Epididymis-specific alpha-mannosidase OS=Mus musculus OX=10090 GN=Man2b2 PE=1 SV=2	0.807725		Y																Y
P28301	LYOX_MOUSE	LYOX_MOUSE Protein-lysine 6-oxidase OS=Mus musculus OX=10090 GN=Lox PE=1 SV=1	0.604891		Y																Y
P11276	FINC_MOUSE	FINC_MOUSE Fibronectin OS=Mus musculus OX=10090 GN=Fn1 PE=1 SV=4	-0.944674		Y																Y
P37889	FBLN2_MOUSE	FBLN2_MOUSE Fibulin-2 OS=Mus musculus OX=10090 GN=Fbln2 PE=1 SV=2	-0.998157		Y																Y
Q9R045	ANGL2_MOUSE	ANGL2_MOUSE Angiopoietin-related protein 2 OS=Mus musculus OX=10090 GN=Angptl2 PE=2 SV=2	-1.38268		Y																Y
P08122	CO4A2_MOUSE	CO4A2_MOUSE Collagen alpha-2(IV) chain OS=Mus musculus OX=10090 GN=Col4a2 PE=1 SV=4	-1.45077		Y																Y
Q3V1M1	IGS10_MOUSE	IGS10_MOUSE Immunoglobulin superfamily member 10 OS=Mus musculus OX=10090 GN=Igsf10 PE=2 SV=2	-1.50576		Y																Y
O35405	PLD3_MOUSE	PLD3_MOUSE 5-3 exonuclease PLD3 OS=Mus musculus OX=10090 GN=Pld3 PE=1 SV=1	1.1628			Y	Y	Y		Y										Y
P48410	ABCD1_MOUSE	ABCD1_MOUSE ATP-binding cassette sub-family D member 1 OS=Mus musculus OX=10090 GN=Abcd1 PE=1 SV=1	1.41046			Y	Y		Y		Y									Y
Q8VE99	CC115_MOUSE	CC115_MOUSE Coiled-coil domain-containing protein 115 OS=Mus musculus OX=10090 GN=Ccdc115 PE=1 SV=1	0.738582			Y	Y			Y												Y
Q9Z266	SNAPN_MOUSE	SNAPN_MOUSE SNARE-associated protein Snapin OS=Mus musculus OX=10090 GN=Snapin PE=1 SV=1	1.01087			Y		Y						Y								Y
Q8BH57	WDR48_MOUSE	WDR48_MOUSE WD repeat-containing protein 48 OS=Mus musculus OX=10090 GN=Wdr48 PE=1 SV=1	1.19237			Y				Y							Y	Y				Y
Q9JHS3	LTOR2_MOUSE	LTOR2_MOUSE Ragulator complex protein LAMTOR2 OS=Mus musculus OX=10090 GN=Lamtor2 PE=1 SV=1	1.18094			Y				Y												Y
Q9DBU0	TM9S1_MOUSE	TM9S1_MOUSE Transmembrane 9 superfamily member 1 OS=Mus musculus OX=10090 GN=Tm9sf1 PE=2 SV=2	-0.848811			Y								Y						Y
Q99JN2	KLH22_MOUSE	KLH22_MOUSE Kelch-like protein 22 OS=Mus musculus OX=10090 GN=Klhl22 PE=1 SV=1	0.98788			Y										Y	Y	Y				Y
Q9CRC6	BORC7_MOUSE	BORC7_MOUSE BLOC-1-related complex subunit 7 OS=Mus musculus OX=10090 GN=Borcs7 PE=1 SV=1	1.22234			Y																Y
Q80VP0	TCPR1_MOUSE	TCPR1_MOUSE Tectonin beta-propeller repeat-containing protein 1 OS=Mus musculus OX=10090 GN=Tecpr1 PE=1 SV=1	1.20848			Y																Y
Q9R013	CATF_MOUSE	CATF_MOUSE Cathepsin F OS=Mus musculus OX=10090 GN=Ctsf PE=1 SV=1	1.2691			Y															Y
P56542	DNS2A_MOUSE	DNS2A_MOUSE Deoxyribonuclease-2-alpha OS=Mus musculus OX=10090 GN=Dnase2 PE=1 SV=1	1.05246			Y															Y
Q9QWR8	NAGAB_MOUSE	NAGAB_MOUSE Alpha-N-acetylgalactosaminidase OS=Mus musculus OX=10090 GN=Naga PE=1 SV=2	0.997807			Y															Y
P70699	LYAG_MOUSE	LYAG_MOUSE Lysosomal alpha-glucosidase OS=Mus musculus OX=10090 GN=Gaa PE=1 SV=2	0.816275			Y															Y
O89023	TPP1_MOUSE	TPP1_MOUSE Tripeptidyl-peptidase 1 OS=Mus musculus OX=10090 GN=Tpp1 PE=1 SV=2	0.627639			Y															Y
Q3TCN2	PLBL2_MOUSE	PLBL2_MOUSE Putative phospholipase B-like 2 OS=Mus musculus OX=10090 GN=Plbd2 PE=1 SV=2	0.605348			Y															Y
Q7TMR0	PCP_MOUSE	PCP_MOUSE Lysosomal Pro-X carboxypeptidase OS=Mus musculus OX=10090 GN=Prcp PE=1 SV=2	-0.614482			Y															Y
Q8K2L8	TPC12_MOUSE	TPC12_MOUSE Trafficking protein particle complex subunit 12 OS=Mus musculus OX=10090 GN=Trappc12 PE=1 SV=2	0.691479				Y	Y										Y				Y
Q3U0M1	TPPC9_MOUSE	TPPC9_MOUSE Trafficking protein particle complex subunit 9 OS=Mus musculus OX=10090 GN=Trappc9 PE=1 SV=2	0.67605				Y	Y									Y					Y
Q5NCF2	TPPC1_MOUSE	TPPC1_MOUSE Trafficking protein particle complex subunit 1 OS=Mus musculus OX=10090 GN=Trappc1 PE=1 SV=1	0.959512				Y	Y														Y
Q9D289	TPC6B_MOUSE	TPC6B_MOUSE Trafficking protein particle complex subunit 6B OS=Mus musculus OX=10090 GN=Trappc6b PE=1 SV=1	0.932844				Y	Y														Y
Q8VHI3	OFUT2_MOUSE	OFUT2_MOUSE GDP-fucose protein O-fucosyltransferase 2 OS=Mus musculus OX=10090 GN=Pofut2 PE=1 SV=1	1.29983				Y	Y													Y
Q8K007	SULF1_MOUSE	SULF1_MOUSE Extracellular sulfatase Sulf-1 OS=Mus musculus OX=10090 GN=Sulf1 PE=2 SV=1	-1.25471				Y	Y													Y
Q31125	S39A7_MOUSE	S39A7_MOUSE Zinc transporter SLC39A7 OS=Mus musculus OX=10090 GN=Slc39a7 PE=1 SV=2	-0.616355				Y	Y												Y
Q9CXE7	TMED5_MOUSE	TMED5_MOUSE Transmembrane emp24 domain-containing protein 5 OS=Mus musculus OX=10090 GN=Tmed5 PE=1 SV=1	-1.25399				Y	Y												Y
P11928	OAS1A_MOUSE	OAS1A_MOUSE 2-5-oligoadenylate synthase 1A OS=Mus musculus OX=10090 GN=Oas1a PE=1 SV=2	-0.843262				Y		Y								Y	Y				Y
Q3KNM2	MARH5_MOUSE	MARH5_MOUSE E3 ubiquitin-protein ligase MARCHF5 OS=Mus musculus OX=10090 GN=Marchf5 PE=1 SV=1	-0.655551				Y		Y											Y
Q8BYU6	TOIP2_MOUSE	TOIP2_MOUSE Torsin-1A-interacting protein 2 OS=Mus musculus OX=10090 GN=Tor1aip2 PE=1 SV=1	-0.888138				Y						Y	Y				Y				Y
Q8VCH8	UBXN4_MOUSE	UBXN4_MOUSE UBX domain-containing protein 4 OS=Mus musculus OX=10090 GN=Ubxn4 PE=1 SV=1	-0.913598				Y						Y	Y				Y				Y
Q9DBS1	TMM43_MOUSE	TMM43_MOUSE Transmembrane protein 43 OS=Mus musculus OX=10090 GN=Tmem43 PE=1 SV=1	-0.650156				Y						Y					Y		Y
Q3U9G9	LBR_MOUSE	LBR_MOUSE Delta(14)-sterol reductase LBR OS=Mus musculus OX=10090 GN=Lbr PE=1 SV=2	-0.641014				Y										Y	Y				Y
Q91XB0	TREX1_MOUSE	TREX1_MOUSE Three-prime repair exonuclease 1 OS=Mus musculus OX=10090 GN=Trex1 PE=1 SV=2	-0.677099				Y										Y	Y				Y
P22935	RABP2_MOUSE	RABP2_MOUSE Cellular retinoic acid-binding protein 2 OS=Mus musculus OX=10090 GN=Crabp2 PE=2 SV=2	-1.18197				Y										Y	Y				Y
Q9R0P9	UCHL1_MOUSE	UCHL1_MOUSE Ubiquitin carboxyl-terminal hydrolase isozyme L1 OS=Mus musculus OX=10090 GN=Uchl1 PE=1 SV=1	2.46178				Y										Y					Y
Q8BFY6	PEF1_MOUSE	PEF1_MOUSE Peflin OS=Mus musculus OX=10090 GN=Pef1 PE=1 SV=1	1.05157				Y										Y					Y
Q91XU3	PI42C_MOUSE	PI42C_MOUSE Phosphatidylinositol 5-phosphate 4-kinase type-2 gamma OS=Mus musculus OX=10090 GN=Pip4k2c PE=1 SV=1	0.720076				Y										Y					Y
Q99P31	HPBP1_MOUSE	HPBP1_MOUSE Hsp70-binding protein 1 OS=Mus musculus OX=10090 GN=Hspbp1 PE=1 SV=1	-0.618016				Y										Y					Y
Q8R180	ERO1A_MOUSE	ERO1A_MOUSE ERO1-like protein alpha OS=Mus musculus OX=10090 GN=Ero1a PE=1 SV=2	-0.620193				Y															Y
P35821	PTN1_MOUSE	PTN1_MOUSE Tyrosine-protein phosphatase non-receptor type 1 OS=Mus musculus OX=10090 GN=Ptpn1 PE=1 SV=2	-0.684837				Y															Y
Q6W3F0	P4HA3_MOUSE	P4HA3_MOUSE Prolyl 4-hydroxylase subunit alpha-3 OS=Mus musculus OX=10090 GN=P4ha3 PE=2 SV=1	1.33196				Y														Y
Q9QXT0	CNPY2_MOUSE	CNPY2_MOUSE Protein canopy homolog 2 OS=Mus musculus OX=10090 GN=Cnpy2 PE=1 SV=1	0.645949				Y														Y
Q8BFZ9	ERLN2_MOUSE	ERLN2_MOUSE Erlin-2 OS=Mus musculus OX=10090 GN=Erlin2 PE=1 SV=1	1.12906				Y													Y
Q9D379	HYEP_MOUSE	HYEP_MOUSE Epoxide hydrolase 1 OS=Mus musculus OX=10090 GN=Ephx1 PE=1 SV=2	0.692278				Y													Y
Q8C7X2	EMC1_MOUSE	EMC1_MOUSE ER membrane protein complex subunit 1 OS=Mus musculus OX=10090 GN=Emc1 PE=1 SV=1	-0.618155				Y													Y
Q8BSY0	ASPH_MOUSE	ASPH_MOUSE Aspartyl/asparaginyl beta-hydroxylase OS=Mus musculus OX=10090 GN=Asph PE=1 SV=1	-0.652863				Y													Y
P47758	SRPRB_MOUSE	SRPRB_MOUSE Signal recognition particle receptor subunit beta OS=Mus musculus OX=10090 GN=Srprb PE=1 SV=1	-0.714293				Y													Y
Q9EQH2	ERAP1_MOUSE	ERAP1_MOUSE Endoplasmic reticulum aminopeptidase 1 OS=Mus musculus OX=10090 GN=Erap1 PE=1 SV=2	-0.79138				Y													Y
P70227	ITPR3_MOUSE	ITPR3_MOUSE Inositol 1,4,5-trisphosphate receptor type 3 OS=Mus musculus OX=10090 GN=Itpr3 PE=1 SV=3	-0.813634				Y													Y
Q91V01	MBOA5_MOUSE	MBOA5_MOUSE Lysophospholipid acyltransferase 5 OS=Mus musculus OX=10090 GN=Lpcat3 PE=1 SV=1	-1.31189				Y													Y
Q9R233	TPSN_MOUSE	TPSN_MOUSE Tapasin OS=Mus musculus OX=10090 GN=Tapbp PE=1 SV=2	-1.47878				Y													Y
Q60631	GRB2_MOUSE	GRB2_MOUSE Growth factor receptor-bound protein 2 OS=Mus musculus OX=10090 GN=Grb2 PE=1 SV=1	0.604253					Y		Y							Y	Y				Y
Q9EQW7	KI13A_MOUSE	KI13A_MOUSE Kinesin-like protein KIF13A OS=Mus musculus OX=10090 GN=Kif13a PE=1 SV=1	0.680522					Y		Y						Y						Y
Q6NVF0	OCRL_MOUSE	OCRL_MOUSE Inositol polyphosphate 5-phosphatase OCRL OS=Mus musculus OX=10090 GN=Ocrl PE=1 SV=1	0.716614					Y		Y												Y
Q07113	MPRI_MOUSE	MPRI_MOUSE Cation-independent mannose-6-phosphate receptor OS=Mus musculus OX=10090 GN=Igf2r PE=1 SV=1	0.659499					Y		Y										Y
Q8BXA1	GOLI4_MOUSE	GOLI4_MOUSE Golgi integral membrane protein 4 OS=Mus musculus OX=10090 GN=Golim4 PE=1 SV=1	-0.61277					Y		Y										Y
Q8BWM0	PGES2_MOUSE	PGES2_MOUSE Prostaglandin E synthase 2 OS=Mus musculus OX=10090 GN=Ptges2 PE=1 SV=3	1.12321					Y									Y	Y				Y
Q8VCA8	SCRN2_MOUSE	SCRN2_MOUSE Secernin-2 OS=Mus musculus OX=10090 GN=Scrn2 PE=1 SV=1	1.06153					Y										Y				Y
Q9CWQ0	DPH5_MOUSE	DPH5_MOUSE Diphthine methyl ester synthase OS=Mus musculus OX=10090 GN=Dph5 PE=1 SV=2	-0.68064					Y										Y				Y
Q5SV85	SYNRG_MOUSE	SYNRG_MOUSE Synergin gamma OS=Mus musculus OX=10090 GN=Synrg PE=1 SV=1	1.15192					Y									Y					Y
Q91VW5	GOGA4_MOUSE	GOGA4_MOUSE Golgin subfamily A member 4 OS=Mus musculus OX=10090 GN=Golga4 PE=1 SV=2	0.992806					Y									Y					Y
Q61112	CAB45_MOUSE	CAB45_MOUSE 45 kDa calcium-binding protein OS=Mus musculus OX=10090 GN=Sdf4 PE=1 SV=1	-0.58744					Y													Y
Q80V26	IMPA3_MOUSE	IMPA3_MOUSE Golgi-resident adenosine 3,5-bisphosphate 3-phosphatase OS=Mus musculus OX=10090 GN=Bpnt2 PE=1 SV=1	0.887717					Y												Y
Q91ZN5	S35B2_MOUSE	S35B2_MOUSE Adenosine 3-phospho 5-phosphosulfate transporter 1 OS=Mus musculus OX=10090 GN=Slc35b2 PE=1 SV=1	-0.663217					Y												Y
O35459	ECH1_MOUSE	ECH1_MOUSE Delta(3,5)-Delta(2,4)-dienoyl-CoA isomerase, mitochondrial OS=Mus musculus OX=10090 GN=Ech1 PE=1 SV=1	1.20921						Y		Y										Y
O09174	AMACR_MOUSE	AMACR_MOUSE Alpha-methylacyl-CoA racemase OS=Mus musculus OX=10090 GN=Amacr PE=1 SV=4	1.12766						Y		Y										Y
P38060	HMGCL_MOUSE	HMGCL_MOUSE Hydroxymethylglutaryl-CoA lyase, mitochondrial OS=Mus musculus OX=10090 GN=Hmgcl PE=1 SV=2	1.04249						Y		Y										Y
Q9CQ92	FIS1_MOUSE	FIS1_MOUSE Mitochondrial fission 1 protein OS=Mus musculus OX=10090 GN=Fis1 PE=1 SV=1	0.647648						Y		Y									Y
Q9D385	AR2BP_MOUSE	AR2BP_MOUSE ADP-ribosylation factor-like protein 2-binding protein OS=Mus musculus OX=10090 GN=Arl2bp PE=1 SV=1	0.686754						Y							Y	Y	Y				Y
P28700	RXRA_MOUSE	RXRA_MOUSE Retinoic acid receptor RXR-alpha OS=Mus musculus OX=10090 GN=Rxra PE=1 SV=1	1.43285						Y								Y	Y				Y
Q3U7U3	FBX7_MOUSE	FBX7_MOUSE F-box only protein 7 OS=Mus musculus OX=10090 GN=Fbxo7 PE=1 SV=2	0.965888						Y								Y	Y				Y
Q9DBF1	AL7A1_MOUSE	AL7A1_MOUSE Alpha-aminoadipic semialdehyde dehydrogenase OS=Mus musculus OX=10090 GN=Aldh7a1 PE=1 SV=4	0.58567						Y								Y	Y				Y
Q9D1L0	CHCH2_MOUSE	CHCH2_MOUSE Coiled-coil-helix-coiled-coil-helix domain-containing protein 2 OS=Mus musculus OX=10090 GN=Chchd2 PE=2 SV=1	0.695311						Y									Y				Y
Q8BTI7	ANR52_MOUSE	ANR52_MOUSE Serine/threonine-protein phosphatase 6 regulatory ankyrin repeat subunit C OS=Mus musculus OX=10090 GN=Ankrd52 PE=1 SV=1	0.691566						Y									Y				Y
Q61337	BAD_MOUSE	BAD_MOUSE Bcl2-associated agonist of cell death OS=Mus musculus OX=10090 GN=Bad PE=1 SV=1	1.05325						Y								Y					Y
Q9DBL7	COASY_MOUSE	COASY_MOUSE Bifunctional coenzyme A synthase OS=Mus musculus OX=10090 GN=Coasy PE=1 SV=2	0.815349						Y								Y					Y
Q99LD8	DDAH2_MOUSE	DDAH2_MOUSE N(G),N(G)-dimethylarginine dimethylaminohydrolase 2 OS=Mus musculus OX=10090 GN=Ddah2 PE=1 SV=1	0.812866						Y								Y					Y
Q62465	VAT1_MOUSE	VAT1_MOUSE Synaptic vesicle membrane protein VAT-1 homolog OS=Mus musculus OX=10090 GN=Vat1 PE=1 SV=3	0.638304						Y								Y					Y
Q9CR98	F136A_MOUSE	F136A_MOUSE Protein FAM136A OS=Mus musculus OX=10090 GN=Fam136a PE=1 SV=1	0.593656						Y								Y					Y
Q5SV80	MYO19_MOUSE	MYO19_MOUSE Unconventional myosin-XIX OS=Mus musculus OX=10090 GN=Myo19 PE=1 SV=1	0.670858						Y							Y						Y
P53702	CCHL_MOUSE	CCHL_MOUSE Cytochrome c-type heme lyase OS=Mus musculus OX=10090 GN=Hccs PE=1 SV=2	1.15822						Y													Y
Q6P1G0	HEAT6_MOUSE	HEAT6_MOUSE HEAT repeat-containing protein 6 OS=Mus musculus OX=10090 GN=Heatr6 PE=1 SV=1	0.680983						Y													Y
Q9EQ20	MMSA_MOUSE	MMSA_MOUSE Methylmalonate-semialdehyde dehydrogenase [acylating], mitochondrial OS=Mus musculus OX=10090 GN=Aldh6a1 PE=1 SV=1	1.82021						Y												Y
Q05920	PYC_MOUSE	PYC_MOUSE Pyruvate carboxylase, mitochondrial OS=Mus musculus OX=10090 GN=Pc PE=1 SV=1	1.29496						Y												Y
Q8R086	SUOX_MOUSE	SUOX_MOUSE Sulfite oxidase, mitochondrial OS=Mus musculus OX=10090 GN=Suox PE=1 SV=2	1.21465						Y												Y
Q9DCJ5	NDUA8_MOUSE	NDUA8_MOUSE NADH dehydrogenase [ubiquinone] 1 alpha subcomplex subunit 8 OS=Mus musculus OX=10090 GN=Ndufa8 PE=1 SV=3	0.976999						Y												Y
Q9WV84	NDKM_MOUSE	NDKM_MOUSE Nucleoside diphosphate kinase, mitochondrial OS=Mus musculus OX=10090 GN=Nme4 PE=1 SV=1	0.956678						Y												Y
Q6NVE9	PPTC7_MOUSE	PPTC7_MOUSE Protein phosphatase PTC7 homolog OS=Mus musculus OX=10090 GN=Pptc7 PE=1 SV=1	0.934778						Y												Y
P36552	HEM6_MOUSE	HEM6_MOUSE Oxygen-dependent coproporphyrinogen-III oxidase, mitochondrial OS=Mus musculus OX=10090 GN=Cpox PE=1 SV=2	0.880869						Y												Y
Q99LY9	NDUS5_MOUSE	NDUS5_MOUSE NADH dehydrogenase [ubiquinone] iron-sulfur protein 5 OS=Mus musculus OX=10090 GN=Ndufs5 PE=1 SV=3	0.847748						Y												Y
Q9CWS0	DDAH1_MOUSE	DDAH1_MOUSE N(G),N(G)-dimethylarginine dimethylaminohydrolase 1 OS=Mus musculus OX=10090 GN=Ddah1 PE=1 SV=3	0.828004						Y												Y
Q64521	GPDM_MOUSE	GPDM_MOUSE Glycerol-3-phosphate dehydrogenase, mitochondrial OS=Mus musculus OX=10090 GN=Gpd2 PE=1 SV=2	0.760776						Y												Y
Q91VN4	MIC25_MOUSE	MIC25_MOUSE MICOS complex subunit Mic25 OS=Mus musculus OX=10090 GN=Chchd6 PE=1 SV=2	0.705292						Y												Y
Q9D6J6	NDUV2_MOUSE	NDUV2_MOUSE NADH dehydrogenase [ubiquinone] flavoprotein 2, mitochondrial OS=Mus musculus OX=10090 GN=Ndufv2 PE=1 SV=2	0.701716						Y												Y
Q9JHI5	IVD_MOUSE	IVD_MOUSE Isovaleryl-CoA dehydrogenase, mitochondrial OS=Mus musculus OX=10090 GN=Ivd PE=1 SV=1	0.698205						Y												Y
Q60759	GCDH_MOUSE	GCDH_MOUSE Glutaryl-CoA dehydrogenase, mitochondrial OS=Mus musculus OX=10090 GN=Gcdh PE=1 SV=2	0.662217						Y												Y
Q9DCS9	NDUBA_MOUSE	NDUBA_MOUSE NADH dehydrogenase [ubiquinone] 1 beta subcomplex subunit 10 OS=Mus musculus OX=10090 GN=Ndufb10 PE=1 SV=3	0.661721						Y												Y
P99028	QCR6_MOUSE	QCR6_MOUSE Cytochrome b-c1 complex subunit 6, mitochondrial OS=Mus musculus OX=10090 GN=Uqcrh PE=1 SV=2	0.65465						Y												Y
Q9D172	GAL3A_MOUSE	GAL3A_MOUSE Glutamine amidotransferase-like class 1 domain-containing protein 3A, mitochondrial OS=Mus musculus OX=10090 GN=Gatd3a PE=1 SV=1	0.632973						Y												Y
P62077	TIM8B_MOUSE	TIM8B_MOUSE Mitochondrial import inner membrane translocase subunit Tim8 B OS=Mus musculus OX=10090 GN=Timm8b PE=1 SV=1	0.615102						Y												Y
Q7TMF3	NDUAC_MOUSE	NDUAC_MOUSE NADH dehydrogenase [ubiquinone] 1 alpha subcomplex subunit 12 OS=Mus musculus OX=10090 GN=Ndufa12 PE=1 SV=2	0.607085						Y												Y
P22315	HEMH_MOUSE	HEMH_MOUSE Ferrochelatase, mitochondrial OS=Mus musculus OX=10090 GN=Fech PE=1 SV=2	0.595385						Y												Y
Q8CD10	MICU2_MOUSE	MICU2_MOUSE Calcium uptake protein 2, mitochondrial OS=Mus musculus OX=10090 GN=Micu2 PE=1 SV=2	0.588468						Y												Y
Q8BH04	PCKGM_MOUSE	PCKGM_MOUSE Phosphoenolpyruvate carboxykinase [GTP], mitochondrial OS=Mus musculus OX=10090 GN=Pck2 PE=1 SV=1	-0.627707						Y												Y
O88967	YMEL1_MOUSE	YMEL1_MOUSE ATP-dependent zinc metalloprotease YME1L1 OS=Mus musculus OX=10090 GN=Yme1l1 PE=1 SV=1	-0.77325						Y												Y
Q99N93	RM16_MOUSE	RM16_MOUSE 39S ribosomal protein L16, mitochondrial OS=Mus musculus OX=10090 GN=Mrpl16 PE=1 SV=1	-1.0451						Y												Y
Q8R2Q4	RRF2M_MOUSE	RRF2M_MOUSE Ribosome-releasing factor 2, mitochondrial OS=Mus musculus OX=10090 GN=Gfm2 PE=1 SV=2	-1.34743						Y												Y
Q61941	NNTM_MOUSE	NNTM_MOUSE NAD(P) transhydrogenase, mitochondrial OS=Mus musculus OX=10090 GN=Nnt PE=1 SV=2	2.47749						Y											Y
Q91V61	SFXN3_MOUSE	SFXN3_MOUSE Sideroflexin-3 OS=Mus musculus OX=10090 GN=Sfxn3 PE=1 SV=1	0.923146						Y											Y
P18155	MTDC_MOUSE	MTDC_MOUSE Bifunctional methylenetetrahydrofolate dehydrogenase/cyclohydrolase, mitochondrial OS=Mus musculus OX=10090 GN=Mthfd2 PE=1 SV=1	-0.769601						Y											Y
Q91XD6	VPS36_MOUSE	VPS36_MOUSE Vacuolar protein-sorting-associated protein 36 OS=Mus musculus OX=10090 GN=Vps36 PE=1 SV=1	0.60536							Y							Y	Y				Y
Q9CQ80	VPS25_MOUSE	VPS25_MOUSE Vacuolar protein-sorting-associated protein 25 OS=Mus musculus OX=10090 GN=Vps25 PE=1 SV=1	0.585704							Y							Y	Y				Y
P70271	PDLI4_MOUSE	PDLI4_MOUSE PDZ and LIM domain protein 4 OS=Mus musculus OX=10090 GN=Pdlim4 PE=1 SV=3	1.86041							Y						Y		Y				Y
Q69ZW3	EHBP1_MOUSE	EHBP1_MOUSE EH domain-binding protein 1 OS=Mus musculus OX=10090 GN=Ehbp1 PE=1 SV=3	0.780285							Y							Y					Y
Q5SRX1	TM1L2_MOUSE	TM1L2_MOUSE TOM1-like protein 2 OS=Mus musculus OX=10090 GN=Tom1l2 PE=1 SV=1	0.606484							Y												Y
Q8CI59	STEA3_MOUSE	STEA3_MOUSE Metalloreductase STEAP3 OS=Mus musculus OX=10090 GN=Steap3 PE=1 SV=1	-0.693166							Y										Y
Q9DCN1	NUD12_MOUSE	NUD12_MOUSE Peroxisomal NADH pyrophosphatase NUDT12 OS=Mus musculus OX=10090 GN=Nudt12 PE=1 SV=1	1.02796								Y						Y					Y
Q9EPL9	ACOX3_MOUSE	ACOX3_MOUSE Peroxisomal acyl-coenzyme A oxidase 3 OS=Mus musculus OX=10090 GN=Acox3 PE=1 SV=2	1.62442								Y										Y
Q9DC50	OCTC_MOUSE	OCTC_MOUSE Peroxisomal carnitine O-octanoyltransferase OS=Mus musculus OX=10090 GN=Crot PE=1 SV=1	1.15281								Y										Y
Q9R0H0	ACOX1_MOUSE	ACOX1_MOUSE Peroxisomal acyl-coenzyme A oxidase 1 OS=Mus musculus OX=10090 GN=Acox1 PE=1 SV=5	0.909455								Y										Y
Q9DBN5	LONP2_MOUSE	LONP2_MOUSE Lon protease homolog 2, peroxisomal OS=Mus musculus OX=10090 GN=Lonp2 PE=1 SV=1	0.897775								Y										Y
P51660	DHB4_MOUSE	DHB4_MOUSE Peroxisomal multifunctional enzyme type 2 OS=Mus musculus OX=10090 GN=Hsd17b4 PE=1 SV=3	0.680914								Y										Y
P24270	CATA_MOUSE	CATA_MOUSE Catalase OS=Mus musculus OX=10090 GN=Cat PE=1 SV=4	0.623248								Y										Y
P43883	PLIN2_MOUSE	PLIN2_MOUSE Perilipin-2 OS=Mus musculus OX=10090 GN=Plin2 PE=1 SV=2	1.08676									Y										Y
P97384	ANX11_MOUSE	ANX11_MOUSE Annexin A11 OS=Mus musculus OX=10090 GN=Anxa11 PE=1 SV=2	0.93282										Y	Y		Y	Y	Y				Y
Q05BC3	EMAL1_MOUSE	EMAL1_MOUSE Echinoderm microtubule-associated protein-like 1 OS=Mus musculus OX=10090 GN=Eml1 PE=1 SV=1	-0.796642										Y	Y		Y	Y					Y
Q921T2	TOIP1_MOUSE	TOIP1_MOUSE Torsin-1A-interacting protein 1 OS=Mus musculus OX=10090 GN=Tor1aip1 PE=1 SV=3	-1.06451										Y					Y				Y
O55057	PDE6D_MOUSE	PDE6D_MOUSE Retinal rod rhodopsin-sensitive cGMP 3,5-cyclic phosphodiesterase subunit delta OS=Mus musculus OX=10090 GN=Pde6d PE=1 SV=1	0.76598											Y		Y	Y					Y
Q9DBS2	TPRGL_MOUSE	TPRGL_MOUSE Tumor protein p63-regulated gene 1-like protein OS=Mus musculus OX=10090 GN=Tprg1l PE=1 SV=1	1.10287											Y								Y
Q8BYH7	TBC17_MOUSE	TBC17_MOUSE TBC1 domain family member 17 OS=Mus musculus OX=10090 GN=Tbc1d17 PE=1 SV=2	1.0409											Y								Y
Q922B6	TRAF7_MOUSE	TRAF7_MOUSE E3 ubiquitin-protein ligase TRAF7 OS=Mus musculus OX=10090 GN=Traf7 PE=1 SV=1	0.808549											Y								Y
P53612	PGTB2_MOUSE	PGTB2_MOUSE Geranylgeranyl transferase type-2 subunit beta OS=Mus musculus OX=10090 GN=Rabggtb PE=1 SV=2	0.660292											Y								Y
Q6P6L0	FIL1L_MOUSE	FIL1L_MOUSE Filamin A-interacting protein 1-like OS=Mus musculus OX=10090 GN=Filip1l PE=1 SV=2	-0.638366												Y	Y	Y	Y				Y
P31938	MP2K1_MOUSE	MP2K1_MOUSE Dual specificity mitogen-activated protein kinase kinase 1 OS=Mus musculus OX=10090 GN=Map2k1 PE=1 SV=2	-0.75803												Y		Y	Y				Y
Q5SXY1	CYTSB_MOUSE	CYTSB_MOUSE Cytospin-B OS=Mus musculus OX=10090 GN=Specc1 PE=1 SV=2	0.594007												Y			Y				Y
Q9QWY8	ASAP1_MOUSE	ASAP1_MOUSE Arf-GAP with SH3 domain, ANK repeat and PH domain-containing protein 1 OS=Mus musculus OX=10090 GN=Asap1 PE=1 SV=2	1.00072												Y		Y					Y
Q9EP53	TSC1_MOUSE	TSC1_MOUSE Hamartin OS=Mus musculus OX=10090 GN=Tsc1 PE=1 SV=1	0.608879												Y		Y					Y
Q61037	TSC2_MOUSE	TSC2_MOUSE Tuberin OS=Mus musculus OX=10090 GN=Tsc2 PE=1 SV=1	0.595624												Y		Y					Y
Q6ZPR6	IBTK_MOUSE	IBTK_MOUSE Inhibitor of Bruton tyrosine kinase OS=Mus musculus OX=10090 GN=Ibtk PE=1 SV=3	-1.10517												Y		Y					Y
Q9WTQ5	AKA12_MOUSE	AKA12_MOUSE A-kinase anchor protein 12 OS=Mus musculus OX=10090 GN=Akap12 PE=1 SV=1	1.06543												Y	Y						Y
Q62261	SPTB2_MOUSE	SPTB2_MOUSE Spectrin beta chain, non-erythrocytic 1 OS=Mus musculus OX=10090 GN=Sptbn1 PE=1 SV=2	0.769595												Y	Y						Y
Q91W92	BORG5_MOUSE	BORG5_MOUSE Cdc42 effector protein 1 OS=Mus musculus OX=10090 GN=Cdc42ep1 PE=1 SV=1	-0.74615												Y	Y						Y
P59222	SREC2_MOUSE	SREC2_MOUSE Scavenger receptor class F member 2 OS=Mus musculus OX=10090 GN=Scarf2 PE=1 SV=1	1.77634												Y					Y
O70401	TSN6_MOUSE	TSN6_MOUSE Tetraspanin-6 OS=Mus musculus OX=10090 GN=Tspan6 PE=1 SV=1	1.04327												Y					Y
Q9CR75	TNR12_MOUSE	TNR12_MOUSE Tumor necrosis factor receptor superfamily member 12A OS=Mus musculus OX=10090 GN=Tnfrsf12a PE=2 SV=1	0.785728												Y					Y
Q64449	MRC2_MOUSE	MRC2_MOUSE C-type mannose receptor 2 OS=Mus musculus OX=10090 GN=Mrc2 PE=1 SV=3	0.696853												Y					Y
P01899	HA11_MOUSE	HA11_MOUSE H-2 class I histocompatibility antigen, D-B alpha chain OS=Mus musculus OX=10090 GN=H2-D1 PE=1 SV=2	-1.54959												Y					Y
Q9ER80	RTP4_MOUSE	RTP4_MOUSE Receptor-transporting protein 4 OS=Mus musculus OX=10090 GN=Rtp4 PE=1 SV=1	-1.84364												Y					Y
Q8BR63	F177A_MOUSE	F177A_MOUSE Protein FAM177A1 OS=Mus musculus OX=10090 GN=Fam177a1 PE=1 SV=1	0.715795																Y			Y
Q80WC7	AGFG2_MOUSE	AGFG2_MOUSE Arf-GAP domain and FG repeat-containing protein 2 OS=Mus musculus OX=10090 GN=Agfg2 PE=1 SV=1	-0.605874																Y			Y
Q6PIU9	YJ005_MOUSE	YJ005_MOUSE Uncharacterized protein FLJ45252 homolog OS=Mus musculus OX=10090 PE=1 SV=2	-0.630295																Y			Y
Q9CQI6	COTL1_MOUSE	COTL1_MOUSE Coactosin-like protein OS=Mus musculus OX=10090 GN=Cotl1 PE=1 SV=3	1.46927													Y	Y	Y				Y
P14602	HSPB1_MOUSE	HSPB1_MOUSE Heat shock protein beta-1 OS=Mus musculus OX=10090 GN=Hspb1 PE=1 SV=3	1.40082													Y	Y	Y				Y
Q62130	PTN14_MOUSE	PTN14_MOUSE Tyrosine-protein phosphatase non-receptor type 14 OS=Mus musculus OX=10090 GN=Ptpn14 PE=1 SV=2	-0.620268													Y	Y	Y				Y
Q9D864	ARP6_MOUSE	ARP6_MOUSE Actin-related protein 6 OS=Mus musculus OX=10090 GN=Actr6 PE=1 SV=2	-0.826711													Y	Y	Y				Y
Q8VD12	Z385A_MOUSE	Z385A_MOUSE Zinc finger protein 385A OS=Mus musculus OX=10090 GN=Znf385a PE=1 SV=2	1.41192														Y	Y				Y
Q61823	PDCD4_MOUSE	PDCD4_MOUSE Programmed cell death protein 4 OS=Mus musculus OX=10090 GN=Pdcd4 PE=1 SV=1	1.40758														Y	Y				Y
Q9DBR4	APBB2_MOUSE	APBB2_MOUSE Amyloid-beta A4 precursor protein-binding family B member 2 OS=Mus musculus OX=10090 GN=Apbb2 PE=1 SV=2	1.30802														Y	Y				Y
Q8BGF7	PAN2_MOUSE	PAN2_MOUSE PAN2-PAN3 deadenylation complex catalytic subunit Pan2 OS=Mus musculus OX=10090 GN=Pan2 PE=1 SV=1	1.15268														Y	Y				Y
Q9QZL0	RIPK3_MOUSE	RIPK3_MOUSE Receptor-interacting serine/threonine-protein kinase 3 OS=Mus musculus OX=10090 GN=Ripk3 PE=1 SV=2	1.14655														Y	Y				Y
Q99LZ3	SLD5_MOUSE	SLD5_MOUSE DNA replication complex GINS protein SLD5 OS=Mus musculus OX=10090 GN=Gins4 PE=1 SV=1	1.08068														Y	Y				Y
Q9WUU8	TNIP1_MOUSE	TNIP1_MOUSE TNFAIP3-interacting protein 1 OS=Mus musculus OX=10090 GN=Tnip1 PE=1 SV=1	1.06551														Y	Y				Y
Q60772	CDN2C_MOUSE	CDN2C_MOUSE Cyclin-dependent kinase 4 inhibitor C OS=Mus musculus OX=10090 GN=Cdkn2c PE=1 SV=1	1.06514														Y	Y				Y
P51480	CDN2A_MOUSE	CDN2A_MOUSE Cyclin-dependent kinase inhibitor 2A OS=Mus musculus OX=10090 GN=Cdkn2a PE=1 SV=2	1.04144														Y	Y				Y
Q8BW70	UBP38_MOUSE	UBP38_MOUSE Ubiquitin carboxyl-terminal hydrolase 38 OS=Mus musculus OX=10090 GN=Usp38 PE=1 SV=2	0.980177														Y	Y				Y
Q9JI11	STK4_MOUSE	STK4_MOUSE Serine/threonine-protein kinase 4 OS=Mus musculus OX=10090 GN=Stk4 PE=1 SV=1	0.964454														Y	Y				Y
Q925B0	PAWR_MOUSE	PAWR_MOUSE PRKC apoptosis WT1 regulator protein OS=Mus musculus OX=10090 GN=Pawr PE=1 SV=2	0.901269														Y	Y				Y
Q8CGU1	CACO1_MOUSE	CACO1_MOUSE Calcium-binding and coiled-coil domain-containing protein 1 OS=Mus musculus OX=10090 GN=Calcoco1 PE=1 SV=2	0.864886														Y	Y				Y
Q7TSZ8	NACC1_MOUSE	NACC1_MOUSE Nucleus accumbens-associated protein 1 OS=Mus musculus OX=10090 GN=Nacc1 PE=1 SV=1	0.789687														Y	Y				Y
A6H630	ARMT1_MOUSE	ARMT1_MOUSE Damage-control phosphatase ARMT1 OS=Mus musculus OX=10090 GN=Armt1 PE=1 SV=1	0.722863														Y	Y				Y
Q61818	RAI1_MOUSE	RAI1_MOUSE Retinoic acid-induced protein 1 OS=Mus musculus OX=10090 GN=Rai1 PE=1 SV=3	0.719861														Y	Y				Y
Q8BTV2	CPSF7_MOUSE	CPSF7_MOUSE Cleavage and polyadenylation specificity factor subunit 7 OS=Mus musculus OX=10090 GN=Cpsf7 PE=1 SV=2	0.70534														Y	Y				Y
Q80VD1	FA98B_MOUSE	FA98B_MOUSE Protein FAM98B OS=Mus musculus OX=10090 GN=Fam98b PE=1 SV=1	0.6975														Y	Y				Y
Q9D0B6	PBDC1_MOUSE	PBDC1_MOUSE Protein PBDC1 OS=Mus musculus OX=10090 GN=Pbdc1 PE=1 SV=1	0.681457														Y	Y				Y
Q9CY97	SSU72_MOUSE	SSU72_MOUSE RNA polymerase II subunit A C-terminal domain phosphatase SSU72 OS=Mus musculus OX=10090 GN=Ssu72 PE=1 SV=1	0.675865														Y	Y				Y
Q8N7N5	DCAF8_MOUSE	DCAF8_MOUSE DDB1- and CUL4-associated factor 8 OS=Mus musculus OX=10090 GN=Dcaf8 PE=1 SV=1	0.66615														Y	Y				Y
P61971	NTF2_MOUSE	NTF2_MOUSE Nuclear transport factor 2 OS=Mus musculus OX=10090 GN=Nutf2 PE=1 SV=1	0.631524														Y	Y				Y
Q76LS9	MINY1_MOUSE	MINY1_MOUSE Ubiquitin carboxyl-terminal hydrolase MINDY-1 OS=Mus musculus OX=10090 GN=Mindy1 PE=1 SV=1	0.621888														Y	Y				Y
Q9Z1M4	KS6B2_MOUSE	KS6B2_MOUSE Ribosomal protein S6 kinase beta-2 OS=Mus musculus OX=10090 GN=Rps6kb2 PE=1 SV=1	0.612164														Y	Y				Y
P62500	T22D1_MOUSE	T22D1_MOUSE TSC22 domain family protein 1 OS=Mus musculus OX=10090 GN=Tsc22d1 PE=1 SV=2	0.607406														Y	Y				Y
Q08639	TFDP1_MOUSE	TFDP1_MOUSE Transcription factor Dp-1 OS=Mus musculus OX=10090 GN=Tfdp1 PE=1 SV=1	0.600642														Y	Y				Y
Q60876	4EBP1_MOUSE	4EBP1_MOUSE Eukaryotic translation initiation factor 4E-binding protein 1 OS=Mus musculus OX=10090 GN=Eif4ebp1 PE=1 SV=3	-0.58896														Y	Y				Y
Q6PCM1	KDM3A_MOUSE	KDM3A_MOUSE Lysine-specific demethylase 3A OS=Mus musculus OX=10090 GN=Kdm3a PE=1 SV=1	-0.645861														Y	Y				Y
Q8CJF7	ELYS_MOUSE	ELYS_MOUSE Protein ELYS OS=Mus musculus OX=10090 GN=Ahctf1 PE=1 SV=1	-0.694104														Y	Y				Y
Q60960	IMA5_MOUSE	IMA5_MOUSE Importin subunit alpha-5 OS=Mus musculus OX=10090 GN=Kpna1 PE=1 SV=2	-0.714014														Y	Y				Y
Q68ED3	PAPD5_MOUSE	PAPD5_MOUSE Terminal nucleotidyltransferase 4B OS=Mus musculus OX=10090 GN=Tent4b PE=1 SV=2	-0.739823														Y	Y				Y
Q62440	TLE1_MOUSE	TLE1_MOUSE Transducin-like enhancer protein 1 OS=Mus musculus OX=10090 GN=Tle1 PE=1 SV=2	-0.755531														Y	Y				Y
O54781	SRPK2_MOUSE	SRPK2_MOUSE SRSF protein kinase 2 OS=Mus musculus OX=10090 GN=Srpk2 PE=1 SV=2	-0.759325														Y	Y				Y
P19182	IFRD1_MOUSE	IFRD1_MOUSE Interferon-related developmental regulator 1 OS=Mus musculus OX=10090 GN=Ifrd1 PE=1 SV=2	-0.783886														Y	Y				Y
P47811	MK14_MOUSE	MK14_MOUSE Mitogen-activated protein kinase 14 OS=Mus musculus OX=10090 GN=Mapk14 PE=1 SV=3	-0.791859														Y	Y				Y
P97465	DOK1_MOUSE	DOK1_MOUSE Docking protein 1 OS=Mus musculus OX=10090 GN=Dok1 PE=1 SV=2	-0.888478														Y	Y				Y
Q9D1R2	KTI12_MOUSE	KTI12_MOUSE Protein KTI12 homolog OS=Mus musculus OX=10090 GN=Kti12 PE=1 SV=1	-0.908881														Y	Y				Y
Q924Z6	XPO6_MOUSE	XPO6_MOUSE Exportin-6 OS=Mus musculus OX=10090 GN=Xpo6 PE=1 SV=2	-0.950717														Y	Y				Y
P04117	FABP4_MOUSE	FABP4_MOUSE Fatty acid-binding protein, adipocyte OS=Mus musculus OX=10090 GN=Fabp4 PE=1 SV=3	-0.959033														Y	Y				Y
Q03963	E2AK2_MOUSE	E2AK2_MOUSE Interferon-induced, double-stranded RNA-activated protein kinase OS=Mus musculus OX=10090 GN=Eif2ak2 PE=1 SV=2	-1.02443														Y	Y				Y
Q00899	TYY1_MOUSE	TYY1_MOUSE Transcriptional repressor protein YY1 OS=Mus musculus OX=10090 GN=Yy1 PE=1 SV=1	-1.15998														Y	Y				Y
Q80VY9	DHX33_MOUSE	DHX33_MOUSE ATP-dependent RNA helicase DHX33 OS=Mus musculus OX=10090 GN=Dhx33 PE=1 SV=1	-1.22273														Y	Y				Y
Q80SU7	GVIN1_MOUSE	GVIN1_MOUSE Interferon-induced very large GTPase 1 OS=Mus musculus OX=10090 GN=Gvin1 PE=1 SV=1	-1.61011														Y	Y				Y
Q7TPH6	MYCB2_MOUSE	MYCB2_MOUSE E3 ubiquitin-protein ligase MYCBP2 OS=Mus musculus OX=10090 GN=Mycbp2 PE=1 SV=3	0.885512													Y		Y				Y
Q8BTZ4	APC5_MOUSE	APC5_MOUSE Anaphase-promoting complex subunit 5 OS=Mus musculus OX=10090 GN=Anapc5 PE=1 SV=1	0.590912													Y		Y				Y
Q07832	PLK1_MOUSE	PLK1_MOUSE Serine/threonine-protein kinase PLK1 OS=Mus musculus OX=10090 GN=Plk1 PE=1 SV=2	-0.740676													Y		Y				Y
Q7TMA2	ZN503_MOUSE	ZN503_MOUSE Zinc finger protein 503 OS=Mus musculus OX=10090 GN=Znf503 PE=1 SV=1	1.30823															Y				Y
Q8K2X3	STN1_MOUSE	STN1_MOUSE CST complex subunit STN1 OS=Mus musculus OX=10090 GN=Stn1 PE=1 SV=2	1.22764															Y				Y
Q02780	NFIA_MOUSE	NFIA_MOUSE Nuclear factor 1 A-type OS=Mus musculus OX=10090 GN=Nfia PE=1 SV=1	1.11858															Y				Y
Q9CY94	PSF3_MOUSE	PSF3_MOUSE DNA replication complex GINS protein PSF3 OS=Mus musculus OX=10090 GN=Gins3 PE=2 SV=1	1.10954															Y				Y
A2AJT4	PNISR_MOUSE	PNISR_MOUSE Arginine/serine-rich protein PNISR OS=Mus musculus OX=10090 GN=Pnisr PE=1 SV=1	1.01728															Y				Y
Q7TMI3	UHRF2_MOUSE	UHRF2_MOUSE E3 ubiquitin-protein ligase UHRF2 OS=Mus musculus OX=10090 GN=Uhrf2 PE=1 SV=1	0.974733															Y				Y
Q9DBV4	MXRA8_MOUSE	MXRA8_MOUSE Matrix remodeling-associated protein 8 OS=Mus musculus OX=10090 GN=Mxra8 PE=1 SV=1	0.946873															Y				Y
Q06348	PRRX2_MOUSE	PRRX2_MOUSE Paired mesoderm homeobox protein 2 OS=Mus musculus OX=10090 GN=Prrx2 PE=2 SV=2	0.94231															Y				Y
Q8R0S1	ATF7_MOUSE	ATF7_MOUSE Cyclic AMP-dependent transcription factor ATF-7 OS=Mus musculus OX=10090 GN=Atf7 PE=2 SV=1	0.910938															Y				Y
Q9CXG3	PPIL4_MOUSE	PPIL4_MOUSE Peptidyl-prolyl cis-trans isomerase-like 4 OS=Mus musculus OX=10090 GN=Ppil4 PE=1 SV=2	0.908394															Y				Y
P97313	PRKDC_MOUSE	PRKDC_MOUSE DNA-dependent protein kinase catalytic subunit OS=Mus musculus OX=10090 GN=Prkdc PE=1 SV=3	0.898156															Y				Y
F8VPQ2	ARI4A_MOUSE	ARI4A_MOUSE AT-rich interactive domain-containing protein 4A OS=Mus musculus OX=10090 GN=Arid4a PE=1 SV=1	0.885444															Y				Y
Q9DC63	FBX3_MOUSE	FBX3_MOUSE F-box only protein 3 OS=Mus musculus OX=10090 GN=Fbxo3 PE=1 SV=1	0.869345															Y				Y
Q8BJM3	R3HCL_MOUSE	R3HCL_MOUSE Coiled-coil domain-containing protein R3HCC1L OS=Mus musculus OX=10090 GN=R3hcc1l PE=1 SV=1	0.819928															Y				Y
Q8CI33	C19L1_MOUSE	C19L1_MOUSE CWF19-like protein 1 OS=Mus musculus OX=10090 GN=Cwf19l1 PE=1 SV=2	0.783892															Y				Y
P83877	TXN4A_MOUSE	TXN4A_MOUSE Thioredoxin-like protein 4A OS=Mus musculus OX=10090 GN=Txnl4a PE=1 SV=1	0.729213															Y				Y
O08789	MNT_MOUSE	MNT_MOUSE Max-binding protein MNT OS=Mus musculus OX=10090 GN=Mnt PE=2 SV=2	0.726771															Y				Y
Q922M3	BACD3_MOUSE	BACD3_MOUSE BTB/POZ domain-containing adapter for CUL3-mediated RhoA degradation protein 3 OS=Mus musculus OX=10090 GN=Kctd10 PE=1 SV=1	0.670604															Y				Y
Q8K2A7	INT10_MOUSE	INT10_MOUSE Integrator complex subunit 10 OS=Mus musculus OX=10090 GN=Ints10 PE=1 SV=3	0.65668															Y				Y
Q91WQ5	TAF5L_MOUSE	TAF5L_MOUSE TAF5-like RNA polymerase II p300/CBP-associated factor-associated factor 65 kDa subunit 5L OS=Mus musculus OX=10090 GN=Taf5l PE=2 SV=1	0.649945															Y				Y
Q3TUF7	YETS2_MOUSE	YETS2_MOUSE YEATS domain-containing protein 2 OS=Mus musculus OX=10090 GN=Yeats2 PE=1 SV=2	0.628157															Y				Y
Q571G4	LIN54_MOUSE	LIN54_MOUSE Protein lin-54 homolog OS=Mus musculus OX=10090 GN=Lin54 PE=2 SV=2	0.625717															Y				Y
Q5SUQ9	CTC1_MOUSE	CTC1_MOUSE CST complex subunit CTC1 OS=Mus musculus OX=10090 GN=Ctc1 PE=1 SV=2	0.604893															Y				Y
P11031	TCP4_MOUSE	TCP4_MOUSE Activated RNA polymerase II transcriptional coactivator p15 OS=Mus musculus OX=10090 GN=Sub1 PE=1 SV=3	0.592652															Y				Y
Q8BG30	NELFA_MOUSE	NELFA_MOUSE Negative elongation factor A OS=Mus musculus OX=10090 GN=Nelfa PE=1 SV=1	0.591668															Y				Y
P41778	PBX1_MOUSE	PBX1_MOUSE Pre-B-cell leukemia transcription factor 1 OS=Mus musculus OX=10090 GN=Pbx1 PE=1 SV=2	0.585338															Y				Y
Q6NS46	RRP5_MOUSE	RRP5_MOUSE Protein RRP5 homolog OS=Mus musculus OX=10090 GN=Pdcd11 PE=1 SV=2	-0.588484															Y				Y
Q8VCP8	KAD6_MOUSE	KAD6_MOUSE Adenylate kinase isoenzyme 6 OS=Mus musculus OX=10090 GN=Ak6 PE=1 SV=1	-0.590299															Y				Y
Q922U1	PRPF3_MOUSE	PRPF3_MOUSE U4/U6 small nuclear ribonucleoprotein Prp3 OS=Mus musculus OX=10090 GN=Prpf3 PE=1 SV=1	-0.591019															Y				Y
Q640M1	UT14A_MOUSE	UT14A_MOUSE U3 small nucleolar RNA-associated protein 14 homolog A OS=Mus musculus OX=10090 GN=Utp14a PE=1 SV=1	-0.5953															Y				Y
Q61127	NAB2_MOUSE	NAB2_MOUSE NGFI-A-binding protein 2 OS=Mus musculus OX=10090 GN=Nab2 PE=1 SV=2	-0.596087															Y				Y
Q8K4L0	DDX54_MOUSE	DDX54_MOUSE ATP-dependent RNA helicase DDX54 OS=Mus musculus OX=10090 GN=Ddx54 PE=1 SV=1	-0.600093															Y				Y
Q8BVY0	RL1D1_MOUSE	RL1D1_MOUSE Ribosomal L1 domain-containing protein 1 OS=Mus musculus OX=10090 GN=Rsl1d1 PE=1 SV=1	-0.613249															Y				Y
Q8VHZ7	IMP4_MOUSE	IMP4_MOUSE U3 small nucleolar ribonucleoprotein protein IMP4 OS=Mus musculus OX=10090 GN=Imp4 PE=2 SV=1	-0.630105															Y				Y
Q3TYA6	MPP8_MOUSE	MPP8_MOUSE M-phase phosphoprotein 8 OS=Mus musculus OX=10090 GN=Mphosph8 PE=1 SV=1	-0.646776															Y				Y
Q8BW72	KDM4A_MOUSE	KDM4A_MOUSE Lysine-specific demethylase 4A OS=Mus musculus OX=10090 GN=Kdm4a PE=1 SV=3	-0.65227															Y				Y
Q09XV5	CHD8_MOUSE	CHD8_MOUSE Chromodomain-helicase-DNA-binding protein 8 OS=Mus musculus OX=10090 GN=Chd8 PE=1 SV=1	-0.666504															Y				Y
Q5U5Q9	UIMC1_MOUSE	UIMC1_MOUSE BRCA1-A complex subunit RAP80 OS=Mus musculus OX=10090 GN=Uimc1 PE=1 SV=2	-0.696601															Y				Y
Q9CZX5	PINX1_MOUSE	PINX1_MOUSE PIN2/TERF1-interacting telomerase inhibitor 1 OS=Mus musculus OX=10090 GN=Pinx1 PE=1 SV=2	-0.697109															Y				Y
Q9CZI9	AEN_MOUSE	AEN_MOUSE Apoptosis-enhancing nuclease OS=Mus musculus OX=10090 GN=Aen PE=2 SV=1	-0.712581															Y				Y
Q61464	ZN638_MOUSE	ZN638_MOUSE Zinc finger protein 638 OS=Mus musculus OX=10090 GN=Znf638 PE=1 SV=2	-0.730668															Y				Y
Q91WM3	U3IP2_MOUSE	U3IP2_MOUSE U3 small nucleolar RNA-interacting protein 2 OS=Mus musculus OX=10090 GN=Rrp9 PE=1 SV=1	-0.736141															Y				Y
Q6P6I6	GRL1A_MOUSE	GRL1A_MOUSE DNA-directed RNA polymerase II subunit GRINL1A OS=Mus musculus OX=10090 GN=Polr2m PE=2 SV=2	-0.766768															Y				Y
Q8BK35	NOP53_MOUSE	NOP53_MOUSE Ribosome biogenesis protein NOP53 OS=Mus musculus OX=10090 GN=Nop53 PE=1 SV=1	-0.780014															Y				Y
E9Q4F7	ANR11_MOUSE	ANR11_MOUSE Ankyrin repeat domain-containing protein 11 OS=Mus musculus OX=10090 GN=Ankrd11 PE=1 SV=1	-0.790812															Y				Y
Q7TT18	MCAF1_MOUSE	MCAF1_MOUSE Activating transcription factor 7-interacting protein 1 OS=Mus musculus OX=10090 GN=Atf7ip PE=1 SV=1	-0.797951															Y				Y
Q04692	SMRCD_MOUSE	SMRCD_MOUSE SWI/SNF-related matrix-associated actin-dependent regulator of chromatin subfamily A containing DEAD/H box 1 OS=Mus musculus OX=10090 GN=Smarcad1 PE=1 SV=2	-0.805286															Y				Y
Q9CYI4	LUC7L_MOUSE	LUC7L_MOUSE Putative RNA-binding protein Luc7-like 1 OS=Mus musculus OX=10090 GN=Luc7l PE=1 SV=2	-0.812228															Y				Y
Q9ESV0	DDX24_MOUSE	DDX24_MOUSE ATP-dependent RNA helicase DDX24 OS=Mus musculus OX=10090 GN=Ddx24 PE=1 SV=2	-0.842729															Y				Y
Q8BIZ6	SNIP1_MOUSE	SNIP1_MOUSE Smad nuclear-interacting protein 1 OS=Mus musculus OX=10090 GN=Snip1 PE=1 SV=1	-0.904742															Y				Y
Q8BG17	NOL12_MOUSE	NOL12_MOUSE Nucleolar protein 12 OS=Mus musculus OX=10090 GN=Nol12 PE=1 SV=1	-0.916915															Y				Y
Q6WKZ8	UBR2_MOUSE	UBR2_MOUSE E3 ubiquitin-protein ligase UBR2 OS=Mus musculus OX=10090 GN=Ubr2 PE=1 SV=2	-0.917713															Y				Y
E9QAM5	HELZ2_MOUSE	HELZ2_MOUSE Helicase with zinc finger domain 2 OS=Mus musculus OX=10090 GN=Helz2 PE=1 SV=1	-0.924886															Y				Y
Q91Z49	UIF_MOUSE	UIF_MOUSE UAP56-interacting factor OS=Mus musculus OX=10090 GN=Fyttd1 PE=1 SV=1	-0.934504															Y				Y
P43277	H13_MOUSE	H13_MOUSE Histone H1.3 OS=Mus musculus OX=10090 GN=H1-3 PE=1 SV=2	-1.12939															Y				Y
O70306	TBX15_MOUSE	TBX15_MOUSE T-box transcription factor TBX15 OS=Mus musculus OX=10090 GN=Tbx15 PE=1 SV=2	-1.13672															Y				Y
Q9CZJ1	UTP11_MOUSE	UTP11_MOUSE Probable U3 small nucleolar RNA-associated protein 11 OS=Mus musculus OX=10090 GN=Utp11 PE=2 SV=1	-1.18215															Y				Y
P0DOV1	IFI5B_MOUSE	IFI5B_MOUSE Interferon-activable protein 205-B OS=Mus musculus OX=10090 GN=Mnda PE=1 SV=1	-1.52246															Y				Y
P70217	HXD13_MOUSE	HXD13_MOUSE Homeobox protein Hox-D13 OS=Mus musculus OX=10090 GN=Hoxd13 PE=1 SV=2	-1.62905															Y				Y
Q8K4G5	ABLM1_MOUSE	ABLM1_MOUSE Actin-binding LIM protein 1 OS=Mus musculus OX=10090 GN=Ablim1 PE=1 SV=1	2.40401													Y	Y					Y
O70583	TRI18_MOUSE	TRI18_MOUSE E3 ubiquitin-protein ligase Midline-1 OS=Mus musculus OX=10090 GN=Mid1 PE=1 SV=2	1.16032													Y	Y					Y
Q8C033	ARHGA_MOUSE	ARHGA_MOUSE Rho guanine nucleotide exchange factor 10 OS=Mus musculus OX=10090 GN=Arhgef10 PE=1 SV=2	1.11013													Y	Y					Y
P28741	KIF3A_MOUSE	KIF3A_MOUSE Kinesin-like protein KIF3A OS=Mus musculus OX=10090 GN=Kif3a PE=1 SV=2	1.05459													Y	Y					Y
Q923D2	BLVRB_MOUSE	BLVRB_MOUSE Flavin reductase (NADPH) OS=Mus musculus OX=10090 GN=Blvrb PE=1 SV=3	0.883391													Y	Y					Y
Q61239	FNTA_MOUSE	FNTA_MOUSE Protein farnesyltransferase/geranylgeranyltransferase type-1 subunit alpha OS=Mus musculus OX=10090 GN=Fnta PE=1 SV=1	0.634165													Y	Y					Y
Q3UMT1	PP12C_MOUSE	PP12C_MOUSE Protein phosphatase 1 regulatory subunit 12C OS=Mus musculus OX=10090 GN=Ppp1r12c PE=1 SV=1	0.615297													Y	Y					Y
Q6P9Q4	FHOD1_MOUSE	FHOD1_MOUSE FH1/FH2 domain-containing protein 1 OS=Mus musculus OX=10090 GN=Fhod1 PE=1 SV=3	-0.594523													Y	Y					Y
Q99LW0	ANR10_MOUSE	ANR10_MOUSE Ankyrin repeat domain-containing protein 10 OS=Mus musculus OX=10090 GN=Ankrd10 PE=2 SV=2	-0.643122													Y	Y					Y
Q8C6B2	RTKN_MOUSE	RTKN_MOUSE Rhotekin OS=Mus musculus OX=10090 GN=Rtkn PE=1 SV=3	-0.650182													Y	Y					Y
Q148V8	FA83H_MOUSE	FA83H_MOUSE Protein FAM83H OS=Mus musculus OX=10090 GN=Fam83h PE=1 SV=1	-0.838171													Y	Y					Y
O88842	FGD3_MOUSE	FGD3_MOUSE FYVE, RhoGEF and PH domain-containing protein 3 OS=Mus musculus OX=10090 GN=Fgd3 PE=1 SV=1	-0.985574													Y	Y					Y
Q3UX10	TBAL3_MOUSE	TBAL3_MOUSE Tubulin alpha chain-like 3 OS=Mus musculus OX=10090 GN=Tubal3 PE=2 SV=2	-0.996971													Y	Y					Y
Q99NF3	CEP41_MOUSE	CEP41_MOUSE Centrosomal protein of 41 kDa OS=Mus musculus OX=10090 GN=Cep41 PE=1 SV=1	-1.10481													Y	Y					Y
Q9Z2H5	E41L1_MOUSE	E41L1_MOUSE Band 4.1-like protein 1 OS=Mus musculus OX=10090 GN=Epb41l1 PE=1 SV=2	-1.3957													Y	Y					Y
Q99K30	ES8L2_MOUSE	ES8L2_MOUSE Epidermal growth factor receptor kinase substrate 8-like protein 2 OS=Mus musculus OX=10090 GN=Eps8l2 PE=1 SV=1	-2.13245													Y	Y					Y
P62965	RABP1_MOUSE	RABP1_MOUSE Cellular retinoic acid-binding protein 1 OS=Mus musculus OX=10090 GN=Crabp1 PE=1 SV=2	2.17873														Y					Y
P16125	LDHB_MOUSE	LDHB_MOUSE L-lactate dehydrogenase B chain OS=Mus musculus OX=10090 GN=Ldhb PE=1 SV=2	2.09588														Y					Y
Q924M7	MPI_MOUSE	MPI_MOUSE Mannose-6-phosphate isomerase OS=Mus musculus OX=10090 GN=Mpi PE=1 SV=1	1.49377														Y					Y
Q9CZC8	SCRN1_MOUSE	SCRN1_MOUSE Secernin-1 OS=Mus musculus OX=10090 GN=Scrn1 PE=1 SV=1	1.36109														Y					Y
P48758	CBR1_MOUSE	CBR1_MOUSE Carbonyl reductase [NADPH] 1 OS=Mus musculus OX=10090 GN=Cbr1 PE=1 SV=3	1.35872														Y					Y
O09131	GSTO1_MOUSE	GSTO1_MOUSE Glutathione S-transferase omega-1 OS=Mus musculus OX=10090 GN=Gsto1 PE=1 SV=2	1.27334														Y					Y
Q80UW5	MRCKG_MOUSE	MRCKG_MOUSE Serine/threonine-protein kinase MRCK gamma OS=Mus musculus OX=10090 GN=Cdc42bpg PE=1 SV=2	1.12189														Y					Y
Q9WU84	CCS_MOUSE	CCS_MOUSE Copper chaperone for superoxide dismutase OS=Mus musculus OX=10090 GN=Ccs PE=1 SV=1	1.11289														Y					Y
Q8K354	CBR3_MOUSE	CBR3_MOUSE Carbonyl reductase [NADPH] 3 OS=Mus musculus OX=10090 GN=Cbr3 PE=1 SV=1	1.11052														Y					Y
O88879	APAF_MOUSE	APAF_MOUSE Apoptotic protease-activating factor 1 OS=Mus musculus OX=10090 GN=Apaf1 PE=1 SV=3	1.09616														Y					Y
Q8VDQ1	PTGR2_MOUSE	PTGR2_MOUSE Prostaglandin reductase 2 OS=Mus musculus OX=10090 GN=Ptgr2 PE=1 SV=2	0.916764														Y					Y
Q8C3W1	CA198_MOUSE	CA198_MOUSE Uncharacterized protein C1orf198 homolog OS=Mus musculus OX=10090 PE=1 SV=1	0.898683														Y					Y
Q9JHU9	INO1_MOUSE	INO1_MOUSE Inositol-3-phosphate synthase 1 OS=Mus musculus OX=10090 GN=Isyna1 PE=1 SV=1	0.896213														Y					Y
P30412	PPIC_MOUSE	PPIC_MOUSE Peptidyl-prolyl cis-trans isomerase C OS=Mus musculus OX=10090 GN=Ppic PE=1 SV=1	0.868945														Y					Y
Q3THG9	AASD1_MOUSE	AASD1_MOUSE Alanyl-tRNA editing protein Aarsd1 OS=Mus musculus OX=10090 GN=Aarsd1 PE=1 SV=2	0.825186														Y					Y
Q9QY93	DCTP1_MOUSE	DCTP1_MOUSE dCTP pyrophosphatase 1 OS=Mus musculus OX=10090 GN=Dctpp1 PE=1 SV=1	0.770438														Y					Y
P05201	AATC_MOUSE	AATC_MOUSE Aspartate aminotransferase, cytoplasmic OS=Mus musculus OX=10090 GN=Got1 PE=1 SV=3	0.740583														Y					Y
Q8BQ89	LIX1L_MOUSE	LIX1L_MOUSE LIX1-like protein OS=Mus musculus OX=10090 GN=Lix1l PE=2 SV=2	0.700039														Y					Y
P70445	4EBP2_MOUSE	4EBP2_MOUSE Eukaryotic translation initiation factor 4E-binding protein 2 OS=Mus musculus OX=10090 GN=Eif4ebp2 PE=1 SV=1	0.695855														Y					Y
Q5F2E8	TAOK1_MOUSE	TAOK1_MOUSE Serine/threonine-protein kinase TAO1 OS=Mus musculus OX=10090 GN=Taok1 PE=1 SV=1	0.649479														Y					Y
Q8BN58	RHG28_MOUSE	RHG28_MOUSE Rho GTPase-activating protein 28 OS=Mus musculus OX=10090 GN=Arhgap28 PE=1 SV=1	0.636282														Y					Y
Q68FF6	GIT1_MOUSE	GIT1_MOUSE ARF GTPase-activating protein GIT1 OS=Mus musculus OX=10090 GN=Git1 PE=1 SV=1	0.629823														Y					Y
Q9R0Q7	TEBP_MOUSE	TEBP_MOUSE Prostaglandin E synthase 3 OS=Mus musculus OX=10090 GN=Ptges3 PE=1 SV=1	0.617197														Y					Y
A2ADY9	DDI2_MOUSE	DDI2_MOUSE Protein DDI1 homolog 2 OS=Mus musculus OX=10090 GN=Ddi2 PE=1 SV=1	0.609399														Y					Y
Q68FH4	GALK2_MOUSE	GALK2_MOUSE N-acetylgalactosamine kinase OS=Mus musculus OX=10090 GN=Galk2 PE=1 SV=1	0.603082														Y					Y
O88958	GNPI1_MOUSE	GNPI1_MOUSE Glucosamine-6-phosphate isomerase 1 OS=Mus musculus OX=10090 GN=Gnpda1 PE=1 SV=3	0.602294														Y					Y
Q62084	PP14B_MOUSE	PP14B_MOUSE Protein phosphatase 1 regulatory subunit 14B OS=Mus musculus OX=10090 GN=Ppp1r14b PE=1 SV=2	0.590147														Y					Y
Q8VED2	BL1S4_MOUSE	BL1S4_MOUSE Biogenesis of lysosome-related organelles complex 1 subunit 4 OS=Mus musculus OX=10090 GN=Bloc1s4 PE=1 SV=1	0.5893														Y					Y
Q91W67	UBL7_MOUSE	UBL7_MOUSE Ubiquitin-like protein 7 OS=Mus musculus OX=10090 GN=Ubl7 PE=1 SV=2	0.587529														Y					Y
Q60760	GRB10_MOUSE	GRB10_MOUSE Growth factor receptor-bound protein 10 OS=Mus musculus OX=10090 GN=Grb10 PE=1 SV=2	-0.594649														Y					Y
Q6PHQ8	NAA35_MOUSE	NAA35_MOUSE N-alpha-acetyltransferase 35, NatC auxiliary subunit OS=Mus musculus OX=10090 GN=Naa35 PE=1 SV=1	-0.599595														Y					Y
Q8K2A1	GULP1_MOUSE	GULP1_MOUSE PTB domain-containing engulfment adapter protein 1 OS=Mus musculus OX=10090 GN=Gulp1 PE=1 SV=1	-0.668235														Y					Y
P06151	LDHA_MOUSE	LDHA_MOUSE L-lactate dehydrogenase A chain OS=Mus musculus OX=10090 GN=Ldha PE=1 SV=3	-0.697441														Y					Y
Q04447	KCRB_MOUSE	KCRB_MOUSE Creatine kinase B-type OS=Mus musculus OX=10090 GN=Ckb PE=1 SV=1	-0.783023														Y					Y
P16460	ASSY_MOUSE	ASSY_MOUSE Argininosuccinate synthase OS=Mus musculus OX=10090 GN=Ass1 PE=1 SV=1	-0.827913														Y					Y
O88878	ZFAN5_MOUSE	ZFAN5_MOUSE AN1-type zinc finger protein 5 OS=Mus musculus OX=10090 GN=Zfand5 PE=1 SV=1	-0.868846														Y					Y
P58043	SESN2_MOUSE	SESN2_MOUSE Sestrin-2 OS=Mus musculus OX=10090 GN=Sesn2 PE=1 SV=1	-0.935247														Y					Y
P24288	BCAT1_MOUSE	BCAT1_MOUSE Branched-chain-amino-acid aminotransferase, cytosolic OS=Mus musculus OX=10090 GN=Bcat1 PE=1 SV=2	-0.941544														Y					Y
P56389	CDD_MOUSE	CDD_MOUSE Cytidine deaminase OS=Mus musculus OX=10090 GN=Cda PE=1 SV=2	-0.991012														Y					Y
Q61024	ASNS_MOUSE	ASNS_MOUSE Asparagine synthetase [glutamine-hydrolyzing] OS=Mus musculus OX=10090 GN=Asns PE=1 SV=3	-1.04918														Y					Y
Q9CZP7	CD37L_MOUSE	CD37L_MOUSE Hsp90 co-chaperone Cdc37-like 1 OS=Mus musculus OX=10090 GN=Cdc37l1 PE=1 SV=1	-1.13826														Y					Y
P58801	RIPK2_MOUSE	RIPK2_MOUSE Receptor-interacting serine/threonine-protein kinase 2 OS=Mus musculus OX=10090 GN=Ripk2 PE=1 SV=1	-1.57516														Y					Y
Q64282	IFIT1_MOUSE	IFIT1_MOUSE Interferon-induced protein with tetratricopeptide repeats 1 OS=Mus musculus OX=10090 GN=Ifit1 PE=1 SV=2	-1.62645														Y					Y
Q52KR3	PRUN2_MOUSE	PRUN2_MOUSE Protein prune homolog 2 OS=Mus musculus OX=10090 GN=Prune2 PE=1 SV=2	-1.9919														Y					Y
Q9JJV2	PROF2_MOUSE	PROF2_MOUSE Profilin-2 OS=Mus musculus OX=10090 GN=Pfn2 PE=1 SV=3	1.46601													Y						Y
Q6VH22	IF172_MOUSE	IF172_MOUSE Intraflagellar transport protein 172 homolog OS=Mus musculus OX=10090 GN=Ift172 PE=1 SV=1	1.23403													Y						Y
Q62036	CP131_MOUSE	CP131_MOUSE Centrosomal protein of 131 kDa OS=Mus musculus OX=10090 GN=Cep131 PE=1 SV=2	1.00618													Y						Y
Q61879	MYH10_MOUSE	MYH10_MOUSE Myosin-10 OS=Mus musculus OX=10090 GN=Myh10 PE=1 SV=2	0.758375													Y						Y
Q6ZPU9	KBP_MOUSE	KBP_MOUSE KIF-binding protein OS=Mus musculus OX=10090 GN=Kifbp PE=1 SV=2	0.714881													Y						Y
Q8CI43	MYL6B_MOUSE	MYL6B_MOUSE Myosin light chain 6B OS=Mus musculus OX=10090 GN=Myl6b PE=1 SV=1	0.698846													Y						Y
O35071	KIF1C_MOUSE	KIF1C_MOUSE Kinesin-like protein KIF1C OS=Mus musculus OX=10090 GN=Kif1c PE=1 SV=2	0.69583													Y						Y
Q6PER3	MARE3_MOUSE	MARE3_MOUSE Microtubule-associated protein RP/EB family member 3 OS=Mus musculus OX=10090 GN=Mapre3 PE=1 SV=1	0.612912													Y						Y
Q80W93	HYDIN_MOUSE	HYDIN_MOUSE Hydrocephalus-inducing protein OS=Mus musculus OX=10090 GN=Hydin PE=1 SV=2	-0.60526													Y						Y
Q08091	CNN1_MOUSE	CNN1_MOUSE Calponin-1 OS=Mus musculus OX=10090 GN=Cnn1 PE=1 SV=1	-0.656001													Y						Y
Q4JIM5	ABL2_MOUSE	ABL2_MOUSE Tyrosine-protein kinase ABL2 OS=Mus musculus OX=10090 GN=Abl2 PE=1 SV=1	-0.663099													Y						Y
